# Supplementary material for: Crosstalk between the mitochondrial fission protein, Drp1, and the cell cycle is identified across various cancer types and can impact survival of epithelial ovarian cancer patients
Source: Oncotarget. 2016 Aug 4;7(37):60021–37. doi: 10.18632/oncotarget.11047 (PMC5312366; doi:10.18632/oncotarget.11047)
Supplement: Supplementary file 2 [file oncotarget-07-60021-s002.xlsx]

## Sheet: TCGA
Suppl. Table 1A. TCGA Cancer types with sample counts and DNM1L expression values.
Abbreviation	Full Name	Median RSEM	Median RSEM (log2)	No. of Samples
TGCT	Testicular Germ Cell Tumors	2925.55	11.5145	156
PCPG	Pheochromocytoma and Paraganglioma	2714.58	11.4065	184
LAML	Acute Myeloid Leukemia	2463.94	11.2668	173
KICH	Kidney Chromophobe	2414.02	11.2372	66
HNSC	Head and Neck squamous cell carcinoma	1954.82	10.9328	516
ACC	Adrenocortical carcinoma	1904.05	10.8949	79
LGG	Brain Lower Grade Glioma	1900.91	10.8925	532
BLCA	Bladder Urothelial Carcinoma	1897.9	10.8902	407
LUSC	Lung squamous cell carcinoma	1849.8	10.8532	502
UCS	Uterine Carcinosarcoma	1810.98	10.8226	57
OV	Ovarian serous cystadenocarcinoma	1722.44	10.7502	266
BRCA	Breast invasive carcinoma	1593.42	10.6379	1099
GBM	Glioblastoma multiforme	1586.04	10.6312	169
UCEC	Uterine Corpus Endometrial Carcinoma	1554.93	10.6026	544
PRAD	Prostate adenocarcinoma	1534.7	10.5837	487
SKCM	Skin Cutaneous Melanoma	1469.34	10.5209	470
CESC	Cervical squamous cell carcinoma and endocervical adenocarcinoma	1469.16	10.5208	304
KIRP	Kidney renal papillary cell carcinoma	1414.85	10.4664	290
SARC	Sarcoma	1386.37	10.4371	261
COAD	Colon adenocarcinoma	1384.22	10.4349	478
PAAD	Pancreatic adenocarcinoma	1336.8	10.3846	179
READ	Rectum adenocarcinoma	1334.07	10.3816	167
CHOL	Cholangiocarcinoma	1333.77	10.3813	36
KIRC	Kidney renal clear cell carcinoma	1271.25	10.312	532
DLBC	Lymphoid Neoplasm Diffuse Large B-cell Lymphoma	1242.96	10.2796	48
THYM	Thymoma	1216.14	10.2481	116
MESO	Mesothelioma	1183.18	10.2085	85
LUAD	Lung adenocarcinoma	1172.89	10.1958	513
THCA	Thyroid carcinoma	1107.17	10.1127	513
UVM	Uveal Melanoma	1093.14	10.0943	80
LIHC	Liver hepatocellular carcinoma	913.716	9.8356	354

## Sheet: ICGC
Suppl. Table 1B. ICGC samples information.
Case ID	Sample ID	EGA ID	Type
AOCS_034	ICGCDBLG2010050402TR	EGAZ00001018824_2014_ICGC_131206_EXTERN_0045_AC2KJBACXX	Primary
AOCS_170	EXTERNAOCS20140227017	EGAZ00001018763_2014_ICGC_140227_EXTERN_0129_BC2TLKACXX	Primary
AOCS_095	ICGCDBDE20131122003	EGAZ00001018751_2014_ICGC_131206_EXTERN_0043_AC29RDACXX	Primary
AOCS_064	ICGCDBLG2010062214TR	EGAZ00001018592_2014_ICGC_131206_EXTERN_0043_AC29RDACXX	Primary
AOCS_065	ICGCDBLG2010062219TR	EGAZ00001018717_2014_ICGC_131206_EXTERN_0045_AC2KJBACXX	Primary
AOCS_088	ICGCDBLG2010102757TR	EGAZ00001018647_2014_ICGC_131206_EXTERN_0044_AC2JWTACXX	Primary
AOCS_091	ICGCDBDE20131122025	EGAZ00001018820_2014_ICGC_131206_EXTERN_0045_AC2KJBACXX	Primary
AOCS_093	ICGCDBDE20131122001	EGAZ00001018798_2014_ICGC_131206_EXTERN_0043_AC29RDACXX	Primary
AOCS_171	EXTERNAOCS20140227014	EGAZ00001018642_2014_ICGC_140227_EXTERN_0128_AC2V5YACXX	Primary
AOCS_092	ICGCDBDE20131122027	EGAZ00001018723_2014_ICGC_131206_EXTERN_0045_AC2KJBACXX	Primary
AOCS_086	ICGCDBLG2010102755TR	EGAZ00001018634_2014_ICGC_131206_EXTERN_0043_AC29RDACXX	Primary
AOCS_034	ICGCDBDE20131122024	EGAZ00001018530_2014_ICGC_131206_EXTERN_0045_AC2KJBACXX	Ascites
AOCS_170	EXTERNAOCS20140227018	EGAZ00001018531_2014_ICGC_140227_EXTERN_0129_BC2TLKACXX	Ascites
AOCS_095	ICGCDBDE20131122004	EGAZ00001018635_2014_ICGC_131206_EXTERN_0043_AC29RDACXX	Ascites
AOCS_064	ICGCDBLG2010062215FR	EGAZ00001018655_2014_ICGC_131206_EXTERN_0043_AC29RDACXX	Ascites
AOCS_065	ICGCDBLG2010062220FR	EGAZ00001018669_2014_ICGC_131206_EXTERN_0045_AC2KJBACXX	Ascites
AOCS_088	ICGCDBLG2010102761FR	EGAZ00001018745_2014_ICGC_131206_EXTERN_0044_AC2JWTACXX	Ascites
AOCS_091	ICGCDBDE20131122026	EGAZ00001018759_2014_ICGC_131206_EXTERN_0045_AC2KJBACXX	Ascites
AOCS_093	ICGCDBDE20131122002	EGAZ00001018774_2014_ICGC_131206_EXTERN_0043_AC29RDACXX	Ascites
AOCS_093	EXTERNAOCS20140227001	EGAZ00001018782_2014_ICGC_140227_EXTERN_0128_AC2V5YACXX	Ascites
AOCS_171	EXTERNAOCS20140227015	EGAZ00001018785_2014_ICGC_140227_EXTERN_0128_AC2V5YACXX	Ascites
AOCS_092	ICGCDBDE20131122028	EGAZ00001018793_2014_ICGC_131206_EXTERN_0045_AC2KJBACXX	Ascites
AOCS_086	ICGCDBLG2010102759FR	EGAZ00001018814_2014_ICGC_131206_EXTERN_0043_AC29RDACXX	Ascites

## Sheet: Paired ICGC
Suppl. Table. 1C. ICGC samples paired (Primary-Relapsed).
Case ID	Sample ID	EGA ID	Type		Case ID	Sample ID	EGA ID	Type
AOCS_034	ICGCDBLG2010050402TR	EGAZ00001018824_2014_ICGC_131206_EXTERN_0045_AC2KJBACXX	Primary		AOCS_034	ICGCDBDE20131122024	EGAZ00001018530_2014_ICGC_131206_EXTERN_0045_AC2KJBACXX	Ascites
AOCS_170	EXTERNAOCS20140227017	EGAZ00001018763_2014_ICGC_140227_EXTERN_0129_BC2TLKACXX	Primary		AOCS_170	EXTERNAOCS20140227018	EGAZ00001018531_2014_ICGC_140227_EXTERN_0129_BC2TLKACXX	Ascites
AOCS_095	ICGCDBDE20131122003	EGAZ00001018751_2014_ICGC_131206_EXTERN_0043_AC29RDACXX	Primary		AOCS_095	ICGCDBDE20131122004	EGAZ00001018635_2014_ICGC_131206_EXTERN_0043_AC29RDACXX	Ascites
AOCS_064	ICGCDBLG2010062214TR	EGAZ00001018592_2014_ICGC_131206_EXTERN_0043_AC29RDACXX	Primary		AOCS_064	ICGCDBLG2010062215FR	EGAZ00001018655_2014_ICGC_131206_EXTERN_0043_AC29RDACXX	Ascites
AOCS_065	ICGCDBLG2010062219TR	EGAZ00001018717_2014_ICGC_131206_EXTERN_0045_AC2KJBACXX	Primary		AOCS_065	ICGCDBLG2010062220FR	EGAZ00001018669_2014_ICGC_131206_EXTERN_0045_AC2KJBACXX	Ascites
AOCS_088	ICGCDBLG2010102757TR	EGAZ00001018647_2014_ICGC_131206_EXTERN_0044_AC2JWTACXX	Primary		AOCS_088	ICGCDBLG2010102761FR	EGAZ00001018745_2014_ICGC_131206_EXTERN_0044_AC2JWTACXX	Ascites
AOCS_091	ICGCDBDE20131122025	EGAZ00001018820_2014_ICGC_131206_EXTERN_0045_AC2KJBACXX	Primary		AOCS_091	ICGCDBDE20131122026	EGAZ00001018759_2014_ICGC_131206_EXTERN_0045_AC2KJBACXX	Ascites
AOCS_093	ICGCDBDE20131122001	EGAZ00001018798_2014_ICGC_131206_EXTERN_0043_AC29RDACXX	Primary		AOCS_093	ICGCDBDE20131122002	EGAZ00001018774_2014_ICGC_131206_EXTERN_0043_AC29RDACXX	Ascites
AOCS_093	ICGCDBDE20131122001	EGAZ00001018798_2014_ICGC_131206_EXTERN_0043_AC29RDACXX	Primary		AOCS_093	EXTERNAOCS20140227001	EGAZ00001018782_2014_ICGC_140227_EXTERN_0128_AC2V5YACXX	Ascites
AOCS_171	EXTERNAOCS20140227014	EGAZ00001018642_2014_ICGC_140227_EXTERN_0128_AC2V5YACXX	Primary		AOCS_171	EXTERNAOCS20140227015	EGAZ00001018785_2014_ICGC_140227_EXTERN_0128_AC2V5YACXX	Ascites
AOCS_092	ICGCDBDE20131122027	EGAZ00001018723_2014_ICGC_131206_EXTERN_0045_AC2KJBACXX	Primary		AOCS_092	ICGCDBDE20131122028	EGAZ00001018793_2014_ICGC_131206_EXTERN_0045_AC2KJBACXX	Ascites
AOCS_086	ICGCDBLG2010102755TR	EGAZ00001018634_2014_ICGC_131206_EXTERN_0043_AC29RDACXX	Primary		AOCS_086	ICGCDBLG2010102759FR	EGAZ00001018814_2014_ICGC_131206_EXTERN_0043_AC29RDACXX	Ascites
