# Supplementary material for: Crosstalk between the mitochondrial fission protein, Drp1, and the cell cycle is identified across various cancer types and can impact survival of epithelial ovarian cancer patients
Source: Oncotarget. 2016 Aug 4;7(37):60021–37. doi: 10.18632/oncotarget.11047 (PMC5312366; doi:10.18632/oncotarget.11047)
Supplement: Supplementary file 3 [file oncotarget-07-60021-s003.xlsx]

## Sheet: ACC
Suppl. Table 2A. Summary of GSEA analyses of Drp1 correlating genes in ACC
Pathways within the p anf q value cut off (< 0.05) shaded and those plotted in the figure are bolded.
Pathways with "REACT" ids are part of MsigDB but not currently present in Reactome database.
Pattway IDs	Top Levels (Identified/ Reassignments)	Pathway Names	Normalized Enrichment Scores (NES)	Nominal p-vals	FDR q-vals
R-HSA-212436	GENE_EXPRESSION	REACTOME_GENERIC_TRANSCRIPTION_PATHWAY	3.07027	0	0
R-HSA-1428517	METABOLISM	REACTOME_TCA_CYCLE_AND_RESPIRATORY_ELECTRON_TRANSPORT	1.98766	0.00205339	0.090079
R-HSA-163200	METABOLISM	REACTOME_RESPIRATORY_ELECTRON_TRANSPORT_ATP_SYNTHESIS_BY_CHEMIOSMOTIC_COUPLING_AND_HEAT_PRODUCTION_BY_UNCOUPLING_PROTEINS_	1.97171	0.00397614	0.0667326
R-HSA-611105	METABOLISM	REACTOME_RESPIRATORY_ELECTRON_TRANSPORT	1.87034	0.0121951	0.0891988
R-HSA-453274	CELL_CYCLE	REACTOME_MITOTIC_G2_G2_M_PHASES	1.40525	0.0918803	0.672557
R-HSA-380259	CELL_CYCLE	REACTOME_LOSS_OF_NLP_FROM_MITOTIC_CENTROSOMES	1.2883	0.1643	0.89944
R-HSA-74752	SIGNAL_TRANSDUCTION	REACTOME_SIGNALING_BY_INSULIN_RECEPTOR	1.21786	0.212302	1
R-HSA-380270	CELL_CYCLE	REACTOME_RECRUITMENT_OF_MITOTIC_CENTROSOME_PROTEINS_AND_COMPLEXES	1.13762	0.291913	1
R-HSA-1483206	METABOLISM	REACTOME_GLYCEROPHOSPHOLIPID_BIOSYNTHESIS	1.09056	0.341513	1
R-HSA-381340	DEVELOPMENTAL_BIOLOGY	REACTOME_TRANSCRIPTIONAL_REGULATION_OF_WHITE_ADIPOCYTE_DIFFERENTIATION	1.08034	0.327902	1
R-HSA-69236	CELL_CYCLE	REACTOME_G1_PHASE	1.06631	0.336032	1
R-HSA-1268020	METABOLISM_OF_PROTEINS	REACTOME_MITOCHONDRIAL_PROTEIN_IMPORT	1.06626	0.349301	0.962571
REACT_21270	SIGNAL_TRANSDUCTION	REACTOME_PI_3K_CASCADE	1.02487	0.410309	1
R-HSA-74751	SIGNAL_TRANSDUCTION	REACTOME_INSULIN_RECEPTOR_SIGNALLING_CASCADE	0.956752	0.517757	1
R-HSA-198203	SIGNAL_TRANSDUCTION	REACTOME_PI3K_AKT_ACTIVATION	0.882218	0.612245	1
R-HSA-1483257	METABOLISM	REACTOME_PHOSPHOLIPID_METABOLISM	0.88152	0.580645	1
R-HSA-109704	SIGNAL_TRANSDUCTION	REACTOME_PI3K_CASCADE	0.834032	0.661972	1
R-HSA-112315	NEURONAL_SYSTEM	REACTOME_TRANSMISSION_ACROSS_CHEMICAL_SYNAPSES	0.819303	0.701431	1
R-HSA-112316	NEURONAL_SYSTEM	REACTOME_NEURONAL_SYSTEM	0.80253	0.706349	1
R-HSA-70326	METABOLISM	REACTOME_GLUCOSE_METABOLISM	0.77751	0.744597	1
R-HSA-71406	METABOLISM	REACTOME_PYRUVATE_METABOLISM_AND_CITRIC_ACID_TCA_CYCLE	0.773541	0.748428	1
R-HSA-450294	IMMUNE_SYSTEM	REACTOME_MAP_KINASE_ACTIVATION_IN_TLR_CASCADE	0.748985	0.788054	1
R-HSA-166054	IMMUNE_SYSTEM	REACTOME_ACTIVATED_TLR4_SIGNALLING	0.709065	0.818533	1
R-HSA-975138	IMMUNE_SYSTEM	REACTOME_TRAF6_MEDIATED_INDUCTION_OF_NFKB_AND_MAP_KINASES_UPON_TLR7_8_OR_9_ACTIVATION	0.705703	0.845545	1
R-HSA-166058	IMMUNE_SYSTEM	REACTOME_MYD88_MAL_CASCADE_INITIATED_ON_PLASMA_MEMBRANE	0.700608	0.873321	1
R-HSA-71387	METABOLISM	REACTOME_METABOLISM_OF_CARBOHYDRATES	0.699157	0.837476	1
R-HSA-168898	IMMUNE_SYSTEM	REACTOME_TOLL_RECEPTOR_CASCADES	0.657907	0.89144	1
R-HSA-204998	SIGNAL_TRANSDUCTION	REACTOME_CELL_DEATH_SIGNALLING_VIA_NRAGE_NRIF_AND_NADE	0.640638	0.883142	1
R-HSA-216083	EXTRACELLULAR_MATRIX_ORGANIZATION	REACTOME_INTEGRIN_CELL_SURFACE_INTERACTIONS	0.62804	0.931641	1
R-HSA-168249	IMMUNE_SYSTEM	REACTOME_INNATE_IMMUNE_SYSTEM	0.627494	0.916828	0.979586
R-HSA-2132295	IMMUNE_SYSTEM	REACTOME_MHC_CLASS_II_ANTIGEN_PRESENTATION	0.61583	0.924152	0.95857
R-HSA-422356	METABOLISM	REACTOME_REGULATION_OF_INSULIN_SECRETION	0.545959	0.971311	0.972581
Negative correlation
Pattway IDs	Top Levels (Identified/ Reassignments)	Pathway Names	Normalized Enrichment Scores (NES)	Nominal p-vals	FDR q-vals
R-HSA-72766	METABOLISM_OF_PROTEINS	REACTOME_TRANSLATION	-4.15758	0	0
R-HSA-157279	GENE_EXPRESSION	REACTOME_3_UTR_MEDIATED_TRANSLATIONAL_REGULATION	-3.82139	0	0
REACT_20605	METABOLISM	REACTOME_METABOLISM_OF_MRNA	-3.73106	0	0
R-HSA-1799339	METABOLISM_OF_PROTEINS	REACTOME_SRP_DEPENDENT_COTRANSLATIONAL_PROTEIN_TARGETING_TO_MEMBRANE	-3.69654	0	0
REACT_21257	METABOLISM	REACTOME_METABOLISM_OF_RNA	-3.69109	0	0
R-HSA-156902	METABOLISM_OF_PROTEINS	REACTOME_PEPTIDE_CHAIN_ELONGATION	-3.41555	0	0
R-HSA-392499	METABOLISM_OF_PROTEINS	REACTOME_METABOLISM_OF_PROTEINS	-3.3687	0	0
R-HSA-168273	DISEASE	REACTOME_INFLUENZA_VIRAL_RNA_TRANSCRIPTION_AND_REPLICATION	-3.3077	0	0
R-HSA-975957	GENE_EXPRESSION	REACTOME_NONSENSE_MEDIATED_DECAY_ENHANCED_BY_THE_EXON_JUNCTION_COMPLEX	-3.22633	0	0
R-HSA-72662	METABOLISM_OF_PROTEINS	REACTOME_ACTIVATION_OF_THE_MRNA_UPON_BINDING_OF_THE_CAP_BINDING_COMPLEX_AND_EIFS_AND_SUBSEQUENT_BINDING_TO_43S	-3.20382	0	0
R-HSA-72695	METABOLISM_OF_PROTEINS	REACTOME_FORMATION_OF_THE_TERNARY_COMPLEX_AND_SUBSEQUENTLY_THE_43S_COMPLEX	-3.12202	0	0
R-HSA-168255	DISEASE	REACTOME_INFLUENZA_LIFE_CYCLE	-3.11494	0	0
R-HSA-69620	CELL_CYCLE	REACTOME_CELL_CYCLE_CHECKPOINTS	-2.98273	0	0
R-HSA-1236975	IMMUNE_SYSTEM	REACTOME_ANTIGEN_PROCESSING_CROSS_PRESENTATION	-2.85911	0	0.000127731
REACT_1788	GENE_EXPRESSION	REACTOME_TRANSCRIPTION	-2.79139	0	0.000340788
R-HSA-983169	IMMUNE_SYSTEM	REACTOME_CLASS_I_MHC_MEDIATED_ANTIGEN_PROCESSING_PRESENTATION	-2.7123	0	0.000319489
R-HSA-1236974	IMMUNE_SYSTEM	REACTOME_ER_PHAGOSOME_PATHWAY	-2.69454	0	0.000300696
R-HSA-504046	GENE_EXPRESSION	REACTOME_RNA_POL_I_RNA_POL_III_AND_MITOCHONDRIAL_TRANSCRIPTION	-2.65779	0	0.00028399
R-HSA-69613	CELL_CYCLE	REACTOME_P53_INDEPENDENT_G1_S_DNA_DAMAGE_CHECKPOINT	-2.63268	0	0.000357932
R-HSA-1280218	IMMUNE_SYSTEM	REACTOME_ADAPTIVE_IMMUNE_SYSTEM	-2.62844	0.00198807	0.000340036
R-HSA-169911	PROGRAMMED_CELL_DEATH	REACTOME_REGULATION_OF_APOPTOSIS	-2.62439	0	0.000323843
R-HSA-69563	CELL_CYCLE	REACTOME_P53_DEPENDENT_G1_DNA_DAMAGE_RESPONSE	-2.6018	0	0.000309123
REACT_1675	GENE_EXPRESSION	REACTOME_MRNA_PROCESSING	-2.57408	0	0.000369113
REACT_21300	CELL_CYCLE	REACTOME_MITOTIC_M_M_G1_PHASES	-2.57407	0	0.000353733
R-HSA-68867	CELL_CYCLE	REACTOME_ASSEMBLY_OF_THE_PRE_REPLICATIVE_COMPLEX	-2.57231	0	0.000401625
R-HSA-69306	CELL_CYCLE	REACTOME_DNA_REPLICATION	-2.56382	0	0.000386178
R-HSA-72203	GENE_EXPRESSION	REACTOME_PROCESSING_OF_CAPPED_INTRON_CONTAINING_PRE_MRNA	-2.56254	0	0.000371875
R-HSA-349425	CELL_CYCLE	REACTOME_AUTODEGRADATION_OF_THE_E3_UBIQUITIN_LIGASE_COP1	-2.55188	0	0.000358594
R-HSA-68827	CELL_CYCLE	REACTOME_CDT1_ASSOCIATION_WITH_THE_CDC6_ORC_ORIGIN_COMPLEX	-2.52915	0	0.000576648
R-HSA-69017	CELL_CYCLE	REACTOME_CDK_MEDIATED_PHOSPHORYLATION_AND_REMOVAL_OF_CDC6	-2.5072	0	0.000714274
R-HSA-187577	CELL_CYCLE	REACTOME_SCFSKP2_MEDIATED_DEGRADATION_OF_P27_P21	-2.5035	0	0.000802827
R-HSA-174178	CELL_CYCLE	REACTOME_APC_C_CDH1_MEDIATED_DEGRADATION_OF_CDC20_AND_OTHER_APC_C_CDH1_TARGETED_PROTEINS_IN_LATE_MITOSIS_EARLY_G1	-2.49405	0	0.000935646
R-HSA-983168	IMMUNE_SYSTEM	REACTOME_ANTIGEN_PROCESSING_UBIQUITINATION_PROTEASOME_DEGRADATION	-2.48488	0	0.000955273
R-HSA-176409	CELL_CYCLE	REACTOME_APC_C_CDC20_MEDIATED_DEGRADATION_OF_MITOTIC_PROTEINS	-2.47636	0	0.000972795
R-HSA-168256	IMMUNE_SYSTEM	REACTOME_IMMUNE_SYSTEM	-2.46045	0	0.00104315
R-HSA-174113	CELL_CYCLE	REACTOME_SCF_BETA_TRCP_MEDIATED_DEGRADATION_OF_EMI1	-2.43817	0	0.00110187
R-HSA-749499	METABOLISM	REACTOME_DESTABILIZATION_OF_MRNA_BY_AUF1_HNRNP_D0	-2.43216	0	0.00107209
R-HSA-68949	CELL_CYCLE	REACTOME_ORC1_REMOVAL_FROM_CHROMATIN	-2.41666	0	0.00116865
R-HSA-174084	CELL_CYCLE	REACTOME_AUTODEGRADATION_OF_CDH1_BY_CDH1_APC_C	-2.41021	0	0.00118454
R-HSA-162906	DISEASE	REACTOME_HIV_INFECTION	-2.4101	0	0.00115493
R-HSA-350562	METABOLISM	REACTOME_REGULATION_OF_ORNITHINE_DECARBOXYLASE_ODC	-2.4052	0	0.0012497
R-HSA-180585	DISEASE	REACTOME_VIF_MEDIATED_DEGRADATION_OF_APOBEC3G	-2.40059	0	0.00121994
R-HSA-1236978	IMMUNE_SYSTEM	REACTOME_CROSS_PRESENTATION_OF_SOLUBLE_EXOGENOUS_ANTIGENS_ENDOSOMES	-2.38598	0	0.00138666
R-HSA-195721	SIGNAL_TRANSDUCTION	REACTOME_SIGNALING_BY_WNT	-2.37424	0	0.00150043
R-HSA-453276	CELL_CYCLE	REACTOME_REGULATION_OF_MITOTIC_CELL_CYCLE	-2.36721	0	0.00154431
R-HSA-1640170	CELL_CYCLE	REACTOME_CELL_CYCLE	-2.3407	0	0.00176396
R-HSA-68874	CELL_CYCLE	REACTOME_M_G1_TRANSITION	-2.33772	0	0.00176277
R-HSA-162587	DISEASE	REACTOME_HIV_LIFE_CYCLE	-2.3227	0	0.00204069
R-HSA-72172	GENE_EXPRESSION	REACTOME_MRNA_SPLICING	-2.28147	0	0.00244359
R-HSA-450531	GENE_EXPRESSION	REACTOME_REGULATION_OF_MRNA_STABILITY_BY_PROTEINS_THAT_BIND_AU_RICH_ELEMENTS	-2.26331	0	0.00278608
R-HSA-69239	CELL_CYCLE	REACTOME_SYNTHESIS_OF_DNA	-2.26036	0	0.00286039
R-HSA-69242	CELL_CYCLE	REACTOME_S_PHASE	-2.23828	0.00205339	0.00321749
R-HSA-983705	IMMUNE_SYSTEM	REACTOME_SIGNALING_BY_THE_B_CELL_RECEPTOR_BCR	-2.22048	0.00414938	0.00348921
R-HSA-69202	CELL_CYCLE	REACTOME_CYCLIN_E_ASSOCIATED_EVENTS_DURING_G1_S_TRANSITION_	-2.20502	0	0.00382091
R-HSA-1169091	IMMUNE_SYSTEM	REACTOME_ACTIVATION_OF_NF_KAPPAB_IN_B_CELLS	-2.18753	0.00584795	0.00416531
R-HSA-1168372	IMMUNE_SYSTEM	REACTOME_DOWNSTREAM_SIGNALING_EVENTS_OF_B_CELL_RECEPTOR_BCR	-2.16297	0	0.00475424
R-HSA-73864	GENE_EXPRESSION	REACTOME_RNA_POL_I_TRANSCRIPTION	-2.10926	0.00397614	0.00652153
R-HSA-69206	CELL_CYCLE	REACTOME_G1_S_TRANSITION	-2.09493	0	0.0071933
R-HSA-162599	DISEASE	REACTOME_LATE_PHASE_OF_HIV_LIFE_CYCLE	-2.04198	0.00403226	0.0100174
R-HSA-2173796	SIGNAL_TRANSDUCTION	REACTOME_SMAD2_SMAD3_SMAD4_HETEROTRIMER_REGULATES_TRANSCRIPTION	-2.00813	0.00588235	0.0122947
R-HSA-15869	METABOLISM	REACTOME_METABOLISM_OF_NUCLEOTIDES	-2.00137	0.004	0.0125698
R-HSA-170834	SIGNAL_TRANSDUCTION	REACTOME_SIGNALING_BY_TGF_BETA_RECEPTOR_COMPLEX	-1.99531	0.00414938	0.0127916
R-HSA-69278	CELL_CYCLE	REACTOME_CELL_CYCLE_MITOTIC	-1.99018	0.00390625	0.0128793
R-HSA-913531	IMMUNE_SYSTEM	REACTOME_INTERFERON_SIGNALING	-1.89184	0.0100806	0.0226233
R-HSA-674695	GENE_EXPRESSION	REACTOME_RNA_POL_II_PRE_TRANSCRIPTION_EVENTS	-1.87884	0.0104384	0.0239049
R-HSA-162909	DISEASE	REACTOME_HOST_INTERACTIONS_OF_HIV_FACTORS	-1.85031	0.0127389	0.0279229
R-HSA-109581	PROGRAMMED_CELL_DEATH	REACTOME_APOPTOSIS	-1.80834	0.00990099	0.0347329
R-HSA-453279	CELL_CYCLE	REACTOME_MITOTIC_G1_G1_S_PHASES	-1.80568	0.012024	0.0347572
R-HSA-112382	GENE_EXPRESSION	REACTOME_FORMATION_OF_RNA_POL_II_ELONGATION_COMPLEX_	-1.77711	0.012766	0.0404631
R-HSA-372790	SIGNAL_TRANSDUCTION	REACTOME_SIGNALING_BY_GPCR	-1.75612	0.0144628	0.044592
R-HSA-166520	SIGNAL_TRANSDUCTION	REACTOME_SIGNALLING_BY_NGF	-1.74601	0.0186335	0.0460749
R-HSA-1643713	DISEASE	REACTOME_SIGNALING_BY_EGFR_IN_CANCER	-1.7165	0.0208768	0.0532207
R-HSA-74158	GENE_EXPRESSION	REACTOME_RNA_POL_III_TRANSCRIPTION	-1.70796	0.032	0.0543787
R-HSA-76002	HEMOSTASIS	REACTOME_PLATELET_ACTIVATION_SIGNALING_AND_AGGREGATION	-1.68259	0.0182556	0.0609599
R-HSA-71291	METABOLISM	REACTOME_METABOLISM_OF_AMINO_ACIDS_AND_DERIVATIVES	-1.68081	0.0229167	0.0605794
R-HSA-72165	GENE_EXPRESSION	REACTOME_MRNA_SPLICING_MINOR_PATHWAY	-1.67396	0.0239044	0.0619585
R-HSA-2173793	SIGNAL_TRANSDUCTION	REACTOME_TRANSCRIPTIONAL_ACTIVITY_OF_SMAD2_SMAD3_SMAD4_HETEROTRIMER	-1.65657	0.0424242	0.0671871
R-HSA-73894	DNA_REPAIR	REACTOME_DNA_REPAIR	-1.64852	0.0350195	0.069231
R-HSA-388396	SIGNAL_TRANSDUCTION	REACTOME_GPCR_DOWNSTREAM_SIGNALING	-1.60079	0.0352251	0.0851236
R-HSA-500792	SIGNAL_TRANSDUCTION	REACTOME_GPCR_LIGAND_BINDING	-1.59619	0.0453564	0.0859903
R-HSA-73857	GENE_EXPRESSION	REACTOME_RNA_POL_II_TRANSCRIPTION	-1.57428	0.0531697	0.0944777
R-HSA-187037	SIGNAL_TRANSDUCTION	REACTOME_NGF_SIGNALLING_VIA_TRKA_FROM_THE_PLASMA_MEMBRANE	-1.55795	0.0577689	0.100567
R-HSA-73779	GENE_EXPRESSION	REACTOME_RNA_POL_II_TRANSCRIPTION_PRE_INITIATION_AND_PROMOTER_OPENING	-1.55676	0.0497925	0.0997963
R-HSA-1169410	IMMUNE_SYSTEM	REACTOME_ANTIVIRAL_MECHANISM_BY_IFN_STIMULATED_GENES	-1.54085	0.0701754	0.10578
R-HSA-881907	SIGNAL_TRANSDUCTION	REACTOME_GASTRIN_CREB_SIGNALLING_PATHWAY_VIA_PKC_AND_MAPK	-1.53938	0.0693069	0.105163
R-HSA-1280215	IMMUNE_SYSTEM	REACTOME_CYTOKINE_SIGNALING_IN_IMMUNE_SYSTEM	-1.53223	0.0483871	0.107406
R-HSA-1980143	SIGNAL_TRANSDUCTION	REACTOME_SIGNALING_BY_NOTCH1	-1.47375	0.0853659	0.137445
R-HSA-983231	HEMOSTASIS	REACTOME_FACTORS_INVOLVED_IN_MEGAKARYOCYTE_DEVELOPMENT_AND_PLATELET_PRODUCTION	-1.46423	0.0889328	0.141375
R-HSA-446203	METABOLISM_OF_PROTEINS	REACTOME_ASPARAGINE_N_LINKED_GLYCOSYLATION	-1.46103	0.0921569	0.14192
R-HSA-425407	TRANSMEMBRANE_TRANSPORT_OF_SMALL_MOLECULES	REACTOME_SLC_MEDIATED_TRANSMEMBRANE_TRANSPORT	-1.4577	0.0781563	0.142425
R-HSA-157118	SIGNAL_TRANSDUCTION	REACTOME_SIGNALING_BY_NOTCH	-1.42794	0.0861723	0.159189
R-HSA-373076	SIGNAL_TRANSDUCTION	REACTOME_CLASS_A1_RHODOPSIN_LIKE_RECEPTORS	-1.41078	0.106472	0.168592
R-HSA-425366	TRANSMEMBRANE_TRANSPORT_OF_SMALL_MOLECULES	REACTOME_TRANSPORT_OF_GLUCOSE_AND_OTHER_SUGARS_BILE_SALTS_AND_ORGANIC_ACIDS_METAL_IONS_AND_AMINE_COMPOUNDS	-1.39477	0.130705	0.178556
R-HSA-1227986	SIGNAL_TRANSDUCTION	REACTOME_SIGNALING_BY_ERBB2	-1.36268	0.124236	0.202036
R-HSA-1236394	SIGNAL_TRANSDUCTION	REACTOME_SIGNALING_BY_ERBB4	-1.36138	0.133874	0.200948
R-HSA-109582	HEMOSTASIS	REACTOME_HEMOSTASIS	-1.35892	0.126819	0.201111
R-HSA-379724	GENE_EXPRESSION	REACTOME_TRNA_AMINOACYLATION	-1.35251	0.127863	0.203993
R-HSA-1500931	CELL_CELL_COMMUNICATION	REACTOME_CELL_CELL_COMMUNICATION	-1.33754	0.123288	0.214955
R-HSA-556833	METABOLISM	REACTOME_METABOLISM_OF_LIPIDS_AND_LIPOPROTEINS	-1.32466	0.170782	0.223458
R-HSA-157579	CELL_CYCLE	REACTOME_TELOMERE_MAINTENANCE	-1.29577	0.166667	0.248402
R-HSA-194441	GENE_EXPRESSION	REACTOME_METABOLISM_OF_NON_CODING_RNA	-1.29253	0.172065	0.249097
R-HSA-400253	CIRCADIAN_CLOCK	REACTOME_CIRCADIAN_CLOCK	-1.28662	0.147773	0.252745
R-HSA-416476	SIGNAL_TRANSDUCTION	REACTOME_G_ALPHA_Q_SIGNALLING_EVENTS	-1.2596	0.181818	0.275462
R-HSA-68877	CELL_CYCLE	REACTOME_MITOTIC_PROMETAPHASE	-1.24172	0.215139	0.29136
R-HSA-5696398	DNA_REPAIR	REACTOME_NUCLEOTIDE_EXCISION_REPAIR	-1.22746	0.204545	0.304113
R-HSA-388841	IMMUNE_SYSTEM	REACTOME_COSTIMULATION_BY_THE_CD28_FAMILY	-1.20368	0.222222	0.327966
R-HSA-1500620	CELL_CYCLE	REACTOME_MEIOSIS	-1.20137	0.229541	0.327623
R-HSA-1226099	DISEASE	REACTOME_SIGNALING_BY_FGFR_IN_DISEASE	-1.2013	0.221766	0.3247
R-HSA-422475	DEVELOPMENTAL_BIOLOGY	REACTOME_AXON_GUIDANCE	-1.18879	0.243083	0.335925
R-HSA-196854	METABOLISM	REACTOME_METABOLISM_OF_VITAMINS_AND_COFACTORS	-1.15939	0.255061	0.369053
R-HSA-535734	METABOLISM	REACTOME_FATTY_ACID_TRIACYLGLYCEROL_AND_KETONE_BODY_METABOLISM	-1.15582	0.252408	0.369649
R-HSA-381119	METABOLISM_OF_PROTEINS	REACTOME_UNFOLDED_PROTEIN_RESPONSE	-1.15555	0.237705	0.366745
R-HSA-72202	GENE_EXPRESSION	REACTOME_TRANSPORT_OF_MATURE_TRANSCRIPT_TO_CYTOPLASM	-1.13432	0.276596	0.390004
R-HSA-373755	DEVELOPMENTAL_BIOLOGY	REACTOME_SEMAPHORIN_INTERACTIONS	-1.12124	0.292929	0.404406
R-HSA-109688	GENE_EXPRESSION	REACTOME_CLEAVAGE_OF_GROWING_TRANSCRIPT_IN_THE_TERMINATION_REGION_	-1.12069	0.328094	0.401592
R-HSA-186763	SIGNAL_TRANSDUCTION	REACTOME_DOWNSTREAM_SIGNAL_TRANSDUCTION	-1.10962	0.310621	0.41276
R-HSA-190236	SIGNAL_TRANSDUCTION	REACTOME_SIGNALING_BY_FGFR	-1.10602	0.31569	0.413694
R-HSA-112314	NEURONAL_SYSTEM	REACTOME_NEUROTRANSMITTER_RECEPTOR_BINDING_AND_DOWNSTREAM_TRANSMISSION_IN_THE_POSTSYNAPTIC_CELL	-1.10399	0.330629	0.412939
R-HSA-597592	METABOLISM_OF_PROTEINS	REACTOME_POST_TRANSLATIONAL_PROTEIN_MODIFICATION	-1.07821	0.330078	0.443373
R-HSA-418346	HEMOSTASIS	REACTOME_PLATELET_HOMEOSTASIS	-1.04574	0.376471	0.484918
R-HSA-2122947	SIGNAL_TRANSDUCTION	REACTOME_NOTCH1_INTRACELLULAR_DOMAIN_REGULATES_TRANSCRIPTION	-1.03869	0.407159	0.491457
R-HSA-391251	METABOLISM_OF_PROTEINS	REACTOME_PROTEIN_FOLDING	-1.03723	0.381048	0.489519
R-HSA-193704	SIGNAL_TRANSDUCTION	REACTOME_P75_NTR_RECEPTOR_MEDIATED_SIGNALLING	-1.02409	0.399614	0.504658
R-HSA-1433557	SIGNAL_TRANSDUCTION	REACTOME_SIGNALING_BY_SCF_KIT	-1.02159	0.395833	0.504789
R-HSA-382551	TRANSMEMBRANE_TRANSPORT_OF_SMALL_MOLECULES	REACTOME_TRANSMEMBRANE_TRANSPORT_OF_SMALL_MOLECULES	-1.01498	0.415418	0.510316
R-HSA-168928	IMMUNE_SYSTEM	REACTOME_RIG_I_MDA5_MEDIATED_INDUCTION_OF_IFN_ALPHA_BETA_PATHWAYS	-1.01257	0.417021	0.50948
R-HSA-373760	DEVELOPMENTAL_BIOLOGY	REACTOME_L1CAM_INTERACTIONS	-1.0077	0.417308	0.512942
R-HSA-156580	METABOLISM	REACTOME_PHASE_II_CONJUGATION	-0.989242	0.439922	0.536873
R-HSA-1266738	DEVELOPMENTAL_BIOLOGY	REACTOME_DEVELOPMENTAL_BIOLOGY	-0.96924	0.486653	0.562427
REACT_21272	SIGNAL_TRANSDUCTION	REACTOME_DOWNSTREAM_SIGNALING_OF_ACTIVATED_FGFR	-0.96671	0.487329	0.562151
R-HSA-6781827	DNA_REPAIR	REACTOME_TRANSCRIPTION_COUPLED_NER_TC_NER	-0.961987	0.476	0.565356
R-HSA-416482	SIGNAL_TRANSDUCTION	REACTOME_G_ALPHA1213_SIGNALLING_EVENTS	-0.957055	0.514231	0.568696
R-HSA-163685	METABOLISM	REACTOME_INTEGRATION_OF_ENERGY_METABOLISM	-0.948524	0.522449	0.578051
R-HSA-375165	DEVELOPMENTAL_BIOLOGY	REACTOME_NCAM_SIGNALING_FOR_NEURITE_OUT_GROWTH	-0.938526	0.495851	0.589173
R-HSA-418594	SIGNAL_TRANSDUCTION	REACTOME_G_ALPHA_I_SIGNALLING_EVENTS	-0.935516	0.525316	0.589208
R-HSA-1630316	METABOLISM	REACTOME_GLYCOSAMINOGLYCAN_METABOLISM	-0.930604	0.514911	0.591977
R-HSA-194315	SIGNAL_TRANSDUCTION	REACTOME_SIGNALING_BY_RHO_GTPASES	-0.921646	0.53125	0.600978
R-HSA-111885	SIGNAL_TRANSDUCTION	REACTOME_OPIOID_SIGNALLING	-0.920808	0.536585	0.598218
R-HSA-1989781	METABOLISM	REACTOME_PPARA_ACTIVATES_GENE_EXPRESSION	-0.912444	0.549793	0.606829
REACT_15380	DISEASE	REACTOME_DIABETES_PATHWAYS	-0.899165	0.57935	0.623271
R-HSA-1474244	EXTRACELLULAR_MATRIX_ORGANIZATION	REACTOME_EXTRACELLULAR_MATRIX_ORGANIZATION	-0.850881	0.661224	0.692804
R-HSA-199991	VESICLE_MEDIATED_TRANSPORT	REACTOME_MEMBRANE_TRAFFICKING	-0.815471	0.660714	0.741515
R-HSA-186797	SIGNAL_TRANSDUCTION	REACTOME_SIGNALING_BY_PDGF	-0.786807	0.756098	0.779321
REACT_25281	METABOLISM	REACTOME_NFKB_AND_MAP_KINASES_ACTIVATION_MEDIATED_BY_TLR4_SIGNALING_REPERTOIRE	-0.744821	0.775934	0.833473
R-HSA-73886	CELL_CYCLE	REACTOME_CHROMOSOME_MAINTENANCE	-0.731161	0.795455	0.845299
R-HSA-199992	VESICLE_MEDIATED_TRANSPORT	REACTOME_TRANS_GOLGI_NETWORK_VESICLE_BUDDING	-0.72784	0.80943	0.844018
R-HSA-432722	VESICLE_MEDIATED_TRANSPORT	REACTOME_GOLGI_ASSOCIATED_VESICLE_BIOGENESIS	-0.715365	0.799603	0.854451
R-HSA-1483255	METABOLISM	REACTOME_PI_METABOLISM	-0.705221	0.841365	0.861633
R-HSA-449147	IMMUNE_SYSTEM	REACTOME_SIGNALING_BY_ILS	-0.693466	0.830645	0.870426
R-HSA-76005	HEMOSTASIS	REACTOME_RESPONSE_TO_ELEVATED_PLATELET_CYTOSOLIC_CA2_	-0.650206	0.91446	0.909649
REACT_111135	IMMUNE_SYSTEM	REACTOME_TRIF_MEDIATED_TLR3_SIGNALING	-0.621973	0.917526	0.929978
R-HSA-211859	METABOLISM	REACTOME_BIOLOGICAL_OXIDATIONS	-0.586961	0.937729	0.949737

## Sheet: UVM
Suppl. Table 2B. Summary of GSEA analyses of Drp1 correlating genes in UVM
Pathways within the p anf q value cut off (< 0.05) shaded and those plotted in the figure are bolded.
Pathways with "REACT" ids are part of MsigDB but not currently present in Reactome database.
Pattway IDs	Top Levels (Identified/ Reassignments)	Pathway Names	Normalized Enrichment Scores (NES)	Nominal p-vals	FDR q-vals
R-HSA-212436	GENE_EXPRESSION	REACTOME_GENERIC_TRANSCRIPTION_PATHWAY	5.22749	0	0
R-HSA-69278	CELL_CYCLE	REACTOME_CELL_CYCLE_MITOTIC	3.00763	0	0
R-HSA-1640170	CELL_CYCLE	REACTOME_CELL_CYCLE	2.69314	0	0.000926027
R-HSA-68877	CELL_CYCLE	REACTOME_MITOTIC_PROMETAPHASE	2.59325	0	0.00230618
R-HSA-69306	CELL_CYCLE	REACTOME_DNA_REPLICATION	2.34736	0.0019802	0.0144498
R-HSA-72202	GENE_EXPRESSION	REACTOME_TRANSPORT_OF_MATURE_TRANSCRIPT_TO_CYTOPLASM	2.31338	0	0.0151434
REACT_21300	CELL_CYCLE	REACTOME_MITOTIC_M_M_G1_PHASES	2.15248	0.00410678	0.0366263
R-HSA-72187	GENE_EXPRESSION	REACTOME_MRNA_3_END_PROCESSING	1.89313	0.00988142	0.146724
R-HSA-159231	GENE_EXPRESSION	REACTOME_TRANSPORT_OF_MATURE_MRNA_DERIVED_FROM_AN_INTRONLESS_TRANSCRIPT	1.7644	0.0234834	0.27087
R-HSA-113510	CELL_CYCLE	REACTOME_E2F_MEDIATED_REGULATION_OF_DNA_REPLICATION	1.72365	0.0254902	0.304289
R-HSA-109688	GENE_EXPRESSION	REACTOME_CLEAVAGE_OF_GROWING_TRANSCRIPT_IN_THE_TERMINATION_REGION_	1.71615	0.0354331	0.287473
R-HSA-1538133	CELL_CYCLE	REACTOME_G0_AND_EARLY_G1	1.714	0.0247934	0.266837
R-HSA-400253	CIRCADIAN_CLOCK	REACTOME_CIRCADIAN_CLOCK	1.71075	0.026	0.249784
R-HSA-983712	TRANSMEMBRANE_TRANSPORT_OF_SMALL_MOLECULES	REACTOME_ION_CHANNEL_TRANSPORT	1.70892	0.0266393	0.234339
R-HSA-176187	CELL_CYCLE	REACTOME_ACTIVATION_OF_ATR_IN_RESPONSE_TO_REPLICATION_STRESS	1.68803	0.043222	0.242487
R-HSA-73857	GENE_EXPRESSION	REACTOME_RNA_POL_II_TRANSCRIPTION	1.6552	0.0353635	0.266903
R-HSA-168271	DISEASE	REACTOME_TRANSPORT_OF_RIBONUCLEOPROTEINS_INTO_THE_HOST_NUCLEUS	1.65058	0.0488281	0.255973
R-HSA-168333	DISEASE	REACTOME_NEP_NS2_INTERACTS_WITH_THE_CELLULAR_EXPORT_MACHINERY	1.63636	0.0398406	0.258631
R-HSA-69481	CELL_CYCLE	REACTOME_G2_M_CHECKPOINTS	1.61896	0.0522244	0.264303
REACT_1788	GENE_EXPRESSION	REACTOME_TRANSCRIPTION	1.61739	0.0414079	0.252705
R-HSA-2173793	SIGNAL_TRANSDUCTION	REACTOME_TRANSCRIPTIONAL_ACTIVITY_OF_SMAD2_SMAD3_SMAD4_HETEROTRIMER	1.59787	0.0561122	0.262871
R-HSA-1839117	DISEASE	REACTOME_SIGNALING_BY_FGFR1_FUSION_MUTANTS	1.54651	0.0565657	0.320722
R-HSA-170822	METABOLISM	REACTOME_REGULATION_OF_GLUCOKINASE_BY_GLUCOKINASE_REGULATORY_PROTEIN	1.52653	0.058	0.336931
R-HSA-69236	CELL_CYCLE	REACTOME_G1_PHASE	1.51047	0.0585683	0.34874
REACT_121398	DISEASE	REACTOME_SIGNALING_BY_FGFR_MUTANTS	1.4657	0.0848485	0.411344
R-HSA-73762	GENE_EXPRESSION	REACTOME_RNA_POL_I_TRANSCRIPTION_INITIATION	1.46152	0.0831643	0.402289
R-HSA-5696395	DNA_REPAIR	REACTOME_FORMATION_OF_INCISION_COMPLEX_IN_GG_NER	1.45953	0.0860215	0.390911
R-HSA-948021	METABOLISM_OF_PROTEINS	REACTOME_TRANSPORT_TO_THE_GOLGI_AND_SUBSEQUENT_MODIFICATION	1.45857	0.082495	0.378551
R-HSA-73894	DNA_REPAIR	REACTOME_DNA_REPAIR	1.45731	0.108159	0.367754
R-HSA-1368108	CIRCADIAN_CLOCK	REACTOME_BMAL1_CLOCK_NPAS2_ACTIVATES_CIRCADIAN_EXPRESSION	1.44607	0.0889749	0.37253
R-HSA-176033	DISEASE	REACTOME_INTERACTIONS_OF_VPR_WITH_HOST_CELLULAR_PROTEINS	1.4389	0.0880503	0.372078
R-HSA-1368071	CIRCADIAN_CLOCK	REACTOME_CIRCADIAN_REPRESSION_OF_EXPRESSION_BY_REV_ERBA	1.42939	0.0763359	0.374989
R-HSA-2028269	SIGNAL_TRANSDUCTION	REACTOME_SIGNALING_BY_HIPPO	1.42656	0.0800821	0.368253
R-HSA-75067	GENE_EXPRESSION	REACTOME_PROCESSING_OF_CAPPED_INTRONLESS_PRE_MRNA	1.40902	0.112903	0.385019
R-HSA-380270	CELL_CYCLE	REACTOME_RECRUITMENT_OF_MITOTIC_CENTROSOME_PROTEINS_AND_COMPLEXES	1.39252	0.115914	0.400176
R-HSA-5693532	DNA_REPAIR	REACTOME_DOUBLE_STRAND_BREAK_REPAIR	1.39131	0.1125	0.390815
R-HSA-194441	GENE_EXPRESSION	REACTOME_METABOLISM_OF_NON_CODING_RNA	1.38549	0.117155	0.389042
R-HSA-1169410	IMMUNE_SYSTEM	REACTOME_ANTIVIRAL_MECHANISM_BY_IFN_STIMULATED_GENES	1.38306	0.128713	0.382304
REACT_1675	GENE_EXPRESSION	REACTOME_MRNA_PROCESSING	1.38198	0.10609	0.373989
R-HSA-453279	CELL_CYCLE	REACTOME_MITOTIC_G1_G1_S_PHASES	1.37758	0.105163	0.371122
R-HSA-1839124	DISEASE	REACTOME_SIGNALING_BY_FGFR1_MUTANTS	1.37278	0.136634	0.369372
R-HSA-453274	CELL_CYCLE	REACTOME_MITOTIC_G2_G2_M_PHASES	1.35	0.132	0.394694
R-HSA-380259	CELL_CYCLE	REACTOME_LOSS_OF_NLP_FROM_MITOTIC_CENTROSOMES	1.34754	0.15222	0.389309
R-HSA-381042	METABOLISM_OF_PROTEINS	REACTOME_PERK_REGULATED_GENE_EXPRESSION	1.32342	0.159596	0.417671
R-HSA-1368082	CIRCADIAN_CLOCK	REACTOME_RORA_ACTIVATES_CIRCADIAN_EXPRESSION	1.32186	0.169625	0.410738
R-HSA-72203	GENE_EXPRESSION	REACTOME_PROCESSING_OF_CAPPED_INTRON_CONTAINING_PRE_MRNA	1.27117	0.172619	0.48828
R-HSA-170834	SIGNAL_TRANSDUCTION	REACTOME_SIGNALING_BY_TGF_BETA_RECEPTOR_COMPLEX	1.22636	0.212476	0.561338
R-HSA-2173796	SIGNAL_TRANSDUCTION	REACTOME_SMAD2_SMAD3_SMAD4_HETEROTRIMER_REGULATES_TRANSCRIPTION	1.20309	0.24898	0.597585
R-HSA-68962	CELL_CYCLE	REACTOME_ACTIVATION_OF_THE_PRE_REPLICATIVE_COMPLEX	1.19848	0.23176	0.59487
R-HSA-983168	IMMUNE_SYSTEM	REACTOME_ANTIGEN_PROCESSING_UBIQUITINATION_PROTEASOME_DEGRADATION	1.19627	0.223553	0.587658
R-HSA-109704	SIGNAL_TRANSDUCTION	REACTOME_PI3K_CASCADE	1.19092	0.237052	0.587233
R-HSA-74751	SIGNAL_TRANSDUCTION	REACTOME_INSULIN_RECEPTOR_SIGNALLING_CASCADE	1.18844	0.235977	0.581102
R-HSA-73863	GENE_EXPRESSION	REACTOME_RNA_POL_I_TRANSCRIPTION_TERMINATION	1.18182	0.222004	0.583204
R-HSA-877300	IMMUNE_SYSTEM	REACTOME_INTERFERON_GAMMA_SIGNALING	1.1447	0.277108	0.647491
R-HSA-1500620	CELL_CYCLE	REACTOME_MEIOSIS	1.13585	0.301811	0.655052
R-HSA-202424	IMMUNE_SYSTEM	REACTOME_DOWNSTREAM_TCR_SIGNALING	1.13386	0.292636	0.648036
R-HSA-939188	GENE_EXPRESSION	REACTOME_DESTABILIZATION_OF_MRNA_BY_TRISTETRAPROLIN_TTP	1.13114	0.304878	0.642455
R-HSA-176412	CELL_CYCLE	REACTOME_PHOSPHORYLATION_OF_THE_APC_C	1.13007	0.284211	0.633677
R-HSA-1614635	METABOLISM	REACTOME_SULFUR_AMINO_ACID_METABOLISM	1.12862	0.29724	0.625622
R-HSA-69620	CELL_CYCLE	REACTOME_CELL_CYCLE_CHECKPOINTS	1.11881	0.31015	0.635156
R-HSA-429914	GENE_EXPRESSION	REACTOME_DEADENYLATION_DEPENDENT_MRNA_DECAY	1.11819	0.313008	0.62597
R-HSA-425366	TRANSMEMBRANE_TRANSPORT_OF_SMALL_MOLECULES	REACTOME_TRANSPORT_OF_GLUCOSE_AND_OTHER_SUGARS_BILE_SALTS_AND_ORGANIC_ACIDS_METAL_IONS_AND_AMINE_COMPOUNDS	1.11803	0.314402	0.616182
R-HSA-162710	METABOLISM_OF_PROTEINS	REACTOME_SYNTHESIS_OF_GLYCOSYLPHOSPHATIDYLINOSITOL_GPI	1.11276	0.310062	0.617075
R-HSA-390471	METABOLISM_OF_PROTEINS	REACTOME_ASSOCIATION_OF_TRIC_CCT_WITH_TARGET_PROTEINS_DURING_BIOSYNTHESIS	1.10339	0.331384	0.626686
R-HSA-504046	GENE_EXPRESSION	REACTOME_RNA_POL_I_RNA_POL_III_AND_MITOCHONDRIAL_TRANSCRIPTION	1.09864	0.321773	0.626365
R-HSA-73886	CELL_CYCLE	REACTOME_CHROMOSOME_MAINTENANCE	1.09543	0.317814	0.622753
R-HSA-912446	CELL_CYCLE	REACTOME_MEIOTIC_RECOMBINATION	1.09301	0.315369	0.618058
R-HSA-606279	CELL_CYCLE	REACTOME_DEPOSITION_OF_NEW_CENPA_CONTAINING_NUCLEOSOMES_AT_THE_CENTROMERE	1.09267	0.330769	0.60944
R-HSA-168643	IMMUNE_SYSTEM	REACTOME_NUCLEOTIDE_BINDING_DOMAIN_LEUCINE_RICH_REPEAT_CONTAINING_RECEPTOR_NLR_SIGNALING_PATHWAYS	1.09002	0.329412	0.605712
R-HSA-168638	IMMUNE_SYSTEM	REACTOME_NOD1_2_SIGNALING_PATHWAY	1.08181	0.333333	0.612393
R-HSA-379716	GENE_EXPRESSION	REACTOME_CYTOSOLIC_TRNA_AMINOACYLATION	1.0596	0.362105	0.64685
R-HSA-70895	METABOLISM	REACTOME_BRANCHED_CHAIN_AMINO_ACID_CATABOLISM	1.05429	0.355422	0.648183
R-HSA-73779	GENE_EXPRESSION	REACTOME_RNA_POL_II_TRANSCRIPTION_PRE_INITIATION_AND_PROMOTER_OPENING	1.03453	0.410788	0.679033
R-HSA-446652	IMMUNE_SYSTEM	REACTOME_IL1_SIGNALING	1.03444	0.41517	0.669943
R-HSA-380994	METABOLISM	REACTOME_ACTIVATION_OF_GENES_BY_ATF4	1.0273	0.418146	0.675094
R-HSA-1280215	IMMUNE_SYSTEM	REACTOME_CYTOKINE_SIGNALING_IN_IMMUNE_SYSTEM	1.02629	0.403042	0.668044
R-HSA-69206	CELL_CYCLE	REACTOME_G1_S_TRANSITION	1.02378	0.404715	0.664453
R-HSA-169893	SIGNAL_TRANSDUCTION	REACTOME_PROLONGED_ERK_ACTIVATION_EVENTS	1.02036	0.424242	0.662456
R-HSA-1660661	METABOLISM	REACTOME_SPHINGOLIPID_DE_NOVO_BIOSYNTHESIS	1.01949	0.424947	0.655628
R-HSA-2032785	GENE_EXPRESSION	REACTOME_YAP1_AND_WWTR1_TAZ_STIMULATED_GENE_EXPRESSION	1.01518	0.444915	0.655265
R-HSA-141405	CELL_CYCLE	REACTOME_INHIBITION_OF_THE_PROTEOLYTIC_ACTIVITY_OF_APC_C_REQUIRED_FOR_THE_ONSET_OF_ANAPHASE_BY_MITOTIC_SPINDLE_CHECKPOINT_COMPONENTS	1.01496	0.407115	0.647662
R-HSA-1989781	METABOLISM	REACTOME_PPARA_ACTIVATES_GENE_EXPRESSION	1.00856	0.433594	0.651794
R-HSA-913709	METABOLISM_OF_PROTEINS	REACTOME_O_LINKED_GLYCOSYLATION_OF_MUCINS	1.00513	0.435946	0.650354
R-HSA-390918	METABOLISM	REACTOME_PEROXISOMAL_LIPID_METABOLISM	0.998109	0.43595	0.654805
R-HSA-983169	IMMUNE_SYSTEM	REACTOME_CLASS_I_MHC_MEDIATED_ANTIGEN_PROCESSING_PRESENTATION	0.991815	0.482546	0.658938
R-HSA-179409	CELL_CYCLE	REACTOME_APC_CDC20_MEDIATED_DEGRADATION_OF_NEK2A	0.985676	0.457023	0.662937
R-HSA-202403	IMMUNE_SYSTEM	REACTOME_TCR_SIGNALING	0.982487	0.459566	0.66139
R-HSA-70153	METABOLISM	REACTOME_GLUCOSE_TRANSPORT	0.977162	0.452611	0.663932
R-HSA-429947	GENE_EXPRESSION	REACTOME_DEADENYLATION_OF_MRNA	0.96484	0.474849	0.679417
R-HSA-176407	CELL_CYCLE	REACTOME_CONVERSION_FROM_APC_C_CDC20_TO_APC_C_CDH1_IN_LATE_ANAPHASE	0.956394	0.486922	0.687333
R-HSA-5696399	DNA_REPAIR	REACTOME_GLOBAL_GENOMIC_NER_GG_NER	0.949944	0.487755	0.69134
R-HSA-1483255	METABOLISM	REACTOME_PI_METABOLISM	0.931839	0.551724	0.716505
R-HSA-983695	IMMUNE_SYSTEM	REACTOME_ANTIGEN_ACTIVATES_B_CELL_RECEPTOR_LEADING_TO_GENERATION_OF_SECOND_MESSENGERS	0.911915	0.554493	0.745074
R-HSA-69186	CELL_CYCLE	REACTOME_LAGGING_STRAND_SYNTHESIS	0.907454	0.564155	0.745717
R-HSA-156580	METABOLISM	REACTOME_PHASE_II_CONJUGATION	0.903164	0.567404	0.745691
R-HSA-453276	CELL_CYCLE	REACTOME_REGULATION_OF_MITOTIC_CELL_CYCLE	0.902231	0.566337	0.739614
R-HSA-73864	GENE_EXPRESSION	REACTOME_RNA_POL_I_TRANSCRIPTION	0.892806	0.575937	0.748384
R-HSA-69242	CELL_CYCLE	REACTOME_S_PHASE	0.875136	0.608434	0.772258
R-HSA-68827	CELL_CYCLE	REACTOME_CDT1_ASSOCIATION_WITH_THE_CDC6_ORC_ORIGIN_COMPLEX	0.874723	0.614314	0.765468
R-HSA-535734	METABOLISM	REACTOME_FATTY_ACID_TRIACYLGLYCEROL_AND_KETONE_BODY_METABOLISM	0.868422	0.613108	0.768546
R-HSA-1912408	SIGNAL_TRANSDUCTION	REACTOME_PRE_NOTCH_TRANSCRIPTION_AND_TRANSLATION	0.853382	0.631263	0.787074
R-HSA-1912422	SIGNAL_TRANSDUCTION	REACTOME_PRE_NOTCH_EXPRESSION_AND_PROCESSING	0.84973	0.614537	0.785814
R-HSA-450282	IMMUNE_SYSTEM	REACTOME_MAPK_TARGETS_NUCLEAR_EVENTS_MEDIATED_BY_MAP_KINASES	0.842788	0.650763	0.790185
R-HSA-75153	PROGRAMMED_CELL_DEATH	REACTOME_APOPTOTIC_EXECUTION_PHASE	0.841438	0.647525	0.784798
R-HSA-913531	IMMUNE_SYSTEM	REACTOME_INTERFERON_SIGNALING	0.829932	0.675944	0.797152
R-HSA-69190	CELL_CYCLE	REACTOME_DNA_STRAND_ELONGATION	0.821549	0.658635	0.803862
R-HSA-450385	GENE_EXPRESSION	REACTOME_DESTABILIZATION_OF_MRNA_BY_BRF1	0.810786	0.701754	0.814623
R-HSA-449147	IMMUNE_SYSTEM	REACTOME_SIGNALING_BY_ILS	0.809548	0.714571	0.809207
R-HSA-2173788	SIGNAL_TRANSDUCTION	REACTOME_DOWNREGULATION_OF_TGF_BETA_RECEPTOR_SIGNALING	0.808456	0.724409	0.803805
R-HSA-174048	CELL_CYCLE	REACTOME_APC_C_CDC20_MEDIATED_DEGRADATION_OF_CYCLIN_B	0.788579	0.750538	0.828941
R-HSA-2173789	SIGNAL_TRANSDUCTION	REACTOME_TGF_BETA_RECEPTOR_SIGNALING_ACTIVATES_SMADS	0.775364	0.774319	0.842091
R-HSA-187687	SIGNAL_TRANSDUCTION	REACTOME_SIGNALLING_TO_ERKS	0.770567	0.747012	0.841691
R-HSA-68874	CELL_CYCLE	REACTOME_M_G1_TRANSITION	0.755261	0.764356	0.857232
R-HSA-68949	CELL_CYCLE	REACTOME_ORC1_REMOVAL_FROM_CHROMATIN	0.750186	0.798781	0.857094
R-HSA-69239	CELL_CYCLE	REACTOME_SYNTHESIS_OF_DNA	0.729105	0.812741	0.878675
R-HSA-75109	METABOLISM	REACTOME_TRIGLYCERIDE_BIOSYNTHESIS	0.721974	0.820513	0.880791
R-HSA-195721	SIGNAL_TRANSDUCTION	REACTOME_SIGNALING_BY_WNT	0.711912	0.832359	0.886986
R-HSA-1221632	CELL_CYCLE	REACTOME_MEIOTIC_SYNAPSIS	0.702298	0.841785	0.891573
R-HSA-69202	CELL_CYCLE	REACTOME_CYCLIN_E_ASSOCIATED_EVENTS_DURING_G1_S_TRANSITION_	0.690113	0.849095	0.899629
R-HSA-1234174	CELLULAR_RESPONSES_TO_STRESS	REACTOME_REGULATION_OF_HYPOXIA_INDUCIBLE_FACTOR_HIF_BY_OXYGEN	0.668641	0.872255	0.916916
R-HSA-176409	CELL_CYCLE	REACTOME_APC_C_CDC20_MEDIATED_DEGRADATION_OF_MITOTIC_PROTEINS	0.659536	0.896887	0.918785
R-HSA-2122947	SIGNAL_TRANSDUCTION	REACTOME_NOTCH1_INTRACELLULAR_DOMAIN_REGULATES_TRANSCRIPTION	0.639414	0.918033	0.931239
R-HSA-1660499	METABOLISM	REACTOME_SYNTHESIS_OF_PIPS_AT_THE_PLASMA_MEMBRANE	0.614201	0.938735	0.945893
R-HSA-68867	CELL_CYCLE	REACTOME_ASSEMBLY_OF_THE_PRE_REPLICATIVE_COMPLEX	0.590364	0.945312	0.955685
R-HSA-71406	METABOLISM	REACTOME_PYRUVATE_METABOLISM_AND_CITRIC_ACID_TCA_CYCLE	0.568222	0.947475	0.962332
Negative correlation
Pattway IDs	Top Levels (Identified/ Reassignments)	Pathway Names	Normalized Enrichment Scores (NES)	Nominal p-vals	FDR q-vals
R-HSA-156902	RIBOSOME	REACTOME_PEPTIDE_CHAIN_ELONGATION	-2.94073	0	0.00128977
R-HSA-500792	SIGNAL_TRANSDUCTION	REACTOME_GPCR_LIGAND_BINDING	-2.9046	0	0.000644886
R-HSA-168273	RIBOSOME	REACTOME_INFLUENZA_VIRAL_RNA_TRANSCRIPTION_AND_REPLICATION	-2.80835	0	0.000914967
R-HSA-109582	HEMOSTASIS	REACTOME_HEMOSTASIS	-2.74914	0	0.00133958
R-HSA-1474244	EXTRACELLULAR_MATRIX_ORGANIZATION	REACTOME_EXTRACELLULAR_MATRIX_ORGANIZATION	-2.68342	0	0.00205076
R-HSA-71387	METABOLISM	REACTOME_METABOLISM_OF_CARBOHYDRATES	-2.68104	0	0.00170897
R-HSA-76002	HEMOSTASIS	REACTOME_PLATELET_ACTIVATION_SIGNALING_AND_AGGREGATION	-2.65491	0	0.00146483
R-HSA-381038	METABOLISM_OF_PROTEINS	REACTOME_ACTIVATION_OF_CHAPERONE_GENES_BY_XBP1S	-2.50548	0	0.00401829
R-HSA-373076	SIGNAL_TRANSDUCTION	REACTOME_CLASS_A1_RHODOPSIN_LIKE_RECEPTORS	-2.49153	0	0.00414758
R-HSA-388396	SIGNAL_TRANSDUCTION	REACTOME_GPCR_DOWNSTREAM_SIGNALING	-2.44654	0	0.00538417
R-HSA-372790	SIGNAL_TRANSDUCTION	REACTOME_SIGNALING_BY_GPCR	-2.44214	0	0.00526282
R-HSA-1799339	RIBOSOME	REACTOME_SRP_DEPENDENT_COTRANSLATIONAL_PROTEIN_TARGETING_TO_MEMBRANE	-2.37494	0	0.00797996
R-HSA-112387	DISEASE	REACTOME_ELONGATION_ARREST_AND_RECOVERY	-2.35274	0	0.00915818
R-HSA-392499	METABOLISM_OF_PROTEINS	REACTOME_METABOLISM_OF_PROTEINS	-2.32439	0	0.0103314
R-HSA-70263	METABOLISM	REACTOME_GLUCONEOGENESIS	-2.30159	0	0.0111077
R-HSA-975957	RIBOSOME	REACTOME_NONSENSE_MEDIATED_DECAY_ENHANCED_BY_THE_EXON_JUNCTION_COMPLEX	-2.28083	0	0.0120193
R-HSA-72165	GENE_EXPRESSION	REACTOME_MRNA_SPLICING_MINOR_PATHWAY	-2.2736	0	0.0123021
R-HSA-70326	METABOLISM	REACTOME_GLUCOSE_METABOLISM	-2.27294	0.00198807	0.0116186
R-HSA-1638091	METABOLISM	REACTOME_HEPARAN_SULFATE_HEPARIN_HS_GAG_METABOLISM	-2.25066	0	0.0126853
R-HSA-157279	RIBOSOME	REACTOME_3_UTR_MEDIATED_TRANSLATIONAL_REGULATION	-2.2504	0	0.012051
REACT_20605	RIBOSOME	REACTOME_METABOLISM_OF_MRNA	-2.24765	0	0.0116629
R-HSA-167242	DISEASE	REACTOME_ABORTIVE_ELONGATION_OF_HIV1_TRANSCRIPT_IN_THE_ABSENCE_OF_TAT	-2.21584	0.00195695	0.013642
R-HSA-168255	RIBOSOME	REACTOME_INFLUENZA_LIFE_CYCLE	-2.15892	0.00200401	0.0182827
R-HSA-112316	NEURONAL_SYSTEM	REACTOME_NEURONAL_SYSTEM	-2.15324	0	0.0184686
R-HSA-1474290	EXTRACELLULAR_MATRIX_ORGANIZATION	REACTOME_COLLAGEN_FORMATION	-2.13101	0.00193798	0.0203545
R-HSA-1630316	METABOLISM	REACTOME_GLYCOSAMINOGLYCAN_METABOLISM	-2.06807	0.00417537	0.0299211
R-HSA-72766	RIBOSOME	REACTOME_TRANSLATION	-2.06794	0.00400802	0.0288569
R-HSA-1643713	DISEASE	REACTOME_SIGNALING_BY_EGFR_IN_CANCER	-2.0612	0.0020202	0.0289891
R-HSA-76005	HEMOSTASIS	REACTOME_RESPONSE_TO_ELEVATED_PLATELET_CYTOSOLIC_CA2_	-2.03143	0.00584795	0.0339324
R-HSA-418594	SIGNAL_TRANSDUCTION	REACTOME_G_ALPHA_I_SIGNALLING_EVENTS	-2.03123	0.00613497	0.0328013
R-HSA-373080	SIGNAL_TRANSDUCTION	REACTOME_CLASS_B_2_SECRETIN_FAMILY_RECEPTORS	-1.99919	0.0020202	0.03721
R-HSA-1296071	NEURONAL_SYSTEM	REACTOME_POTASSIUM_CHANNELS	-1.9753	0.00835073	0.0416345
R-HSA-373755	DEVELOPMENTAL_BIOLOGY	REACTOME_SEMAPHORIN_INTERACTIONS	-1.92235	0.003861	0.0546116
R-HSA-422475	DEVELOPMENTAL_BIOLOGY	REACTOME_AXON_GUIDANCE	-1.91929	0.00817996	0.0539881
R-HSA-112315	NEURONAL_SYSTEM	REACTOME_TRANSMISSION_ACROSS_CHEMICAL_SYNAPSES	-1.91	0.00392157	0.0554436
R-HSA-70171	METABOLISM	REACTOME_GLYCOLYSIS	-1.89318	0.012931	0.059461
R-HSA-416476	SIGNAL_TRANSDUCTION	REACTOME_G_ALPHA_Q_SIGNALLING_EVENTS	-1.87316	0.0130597	0.0646393
R-HSA-416572	DEVELOPMENTAL_BIOLOGY	REACTOME_SEMA4D_INDUCED_CELL_MIGRATION_AND_GROWTH_CONE_COLLAPSE	-1.8402	0.0264228	0.0757313
R-HSA-164952	DISEASE	REACTOME_THE_ROLE_OF_NEF_IN_HIV1_REPLICATION_AND_DISEASE_PATHOGENESIS	-1.82657	0.00606061	0.0796781
R-HSA-1266738	DEVELOPMENTAL_BIOLOGY	REACTOME_DEVELOPMENTAL_BIOLOGY	-1.81654	0.0194175	0.0820596
R-HSA-112382	GENE_EXPRESSION	REACTOME_FORMATION_OF_RNA_POL_II_ELONGATION_COMPLEX_	-1.80166	0.012	0.086792
R-HSA-73923	METABOLISM	REACTOME_LIPID_DIGESTION_MOBILIZATION_AND_TRANSPORT	-1.78575	0.00787402	0.0919792
R-HSA-199991	VESICLE_MEDIATED_TRANSPORT	REACTOME_MEMBRANE_TRAFFICKING	-1.75985	0.01222	0.104024
R-HSA-977443	NEURONAL_SYSTEM	REACTOME_GABA_RECEPTOR_ACTIVATION	-1.75259	0.0219561	0.105482
R-HSA-400685	DEVELOPMENTAL_BIOLOGY	REACTOME_SEMA4D_IN_SEMAPHORIN_SIGNALING	-1.75051	0.0217391	0.104266
R-HSA-73884	DNA_REPAIR	REACTOME_BASE_EXCISION_REPAIR	-1.74216	0.0271318	0.106855
REACT_21257	RIBOSOME	REACTOME_METABOLISM_OF_RNA	-1.74059	0.015625	0.105248
R-HSA-167158	DISEASE	REACTOME_FORMATION_OF_THE_HIV1_EARLY_ELONGATION_COMPLEX	-1.74036	0.0352697	0.103194
R-HSA-446193	METABOLISM_OF_PROTEINS	REACTOME_BIOSYNTHESIS_OF_THE_N_GLYCAN_PRECURSOR_DOLICHOL_LIPID_LINKED_OLIGOSACCHARIDE_LLO_AND_TRANSFER_TO_A_NASCENT_PROTEIN	-1.74021	0.03125	0.101138
R-HSA-1227986	SIGNAL_TRANSDUCTION	REACTOME_SIGNALING_BY_ERBB2	-1.72893	0.0254403	0.105698
R-HSA-611105	METABOLISM	REACTOME_RESPIRATORY_ELECTRON_TRANSPORT	-1.72375	0.0334646	0.106125
R-HSA-917729	VESICLE_MEDIATED_TRANSPORT	REACTOME_ENDOSOMAL_SORTING_COMPLEX_REQUIRED_FOR_TRANSPORT_ESCRT	-1.71785	0.0290698	0.107685
R-HSA-187037	SIGNAL_TRANSDUCTION	REACTOME_NGF_SIGNALLING_VIA_TRKA_FROM_THE_PLASMA_MEMBRANE	-1.71589	0.0278884	0.106697
R-HSA-163200	METABOLISM	REACTOME_RESPIRATORY_ELECTRON_TRANSPORT_ATP_SYNTHESIS_BY_CHEMIOSMOTIC_COUPLING_AND_HEAT_PRODUCTION_BY_UNCOUPLING_PROTEINS_	-1.68584	0.0340426	0.1224
R-HSA-182971	SIGNAL_TRANSDUCTION	REACTOME_EGFR_DOWNREGULATION	-1.68294	0.0214008	0.121604
R-HSA-909733	IMMUNE_SYSTEM	REACTOME_INTERFERON_ALPHA_BETA_SIGNALING	-1.67275	0.0263158	0.125051
R-HSA-1268020	METABOLISM_OF_PROTEINS	REACTOME_MITOCHONDRIAL_PROTEIN_IMPORT	-1.66126	0.035343	0.1304
R-HSA-216083	EXTRACELLULAR_MATRIX_ORGANIZATION	REACTOME_INTEGRIN_CELL_SURFACE_INTERACTIONS	-1.65864	0.0276134	0.129703
R-HSA-418555	SIGNAL_TRANSDUCTION	REACTOME_G_ALPHA_S_SIGNALLING_EVENTS	-1.65738	0.026971	0.128295
R-HSA-977444	NEURONAL_SYSTEM	REACTOME_GABA_B_RECEPTOR_ACTIVATION	-1.65595	0.0493097	0.127101
R-HSA-162906	DISEASE	REACTOME_HIV_INFECTION	-1.65179	0.0366599	0.127484
R-HSA-2132295	IMMUNE_SYSTEM	REACTOME_MHC_CLASS_II_ANTIGEN_PRESENTATION	-1.65028	0.0328542	0.126267
R-HSA-163841	METABOLISM_OF_PROTEINS	REACTOME_PTM_GAMMA_CARBOXYLATION_HYPUSINE_FORMATION_AND_ARYLSULFATASE_ACTIVATION	-1.64885	0.0382294	0.125262
R-HSA-210991	HEMOSTASIS	REACTOME_BASIGIN_INTERACTIONS	-1.64231	0.0296443	0.127694
R-HSA-166520	SIGNAL_TRANSDUCTION	REACTOME_SIGNALLING_BY_NGF	-1.62796	0.0339623	0.134694
R-HSA-418597	SIGNAL_TRANSDUCTION	REACTOME_G_ALPHA_Z_SIGNALLING_EVENTS	-1.62311	0.0335821	0.135488
R-HSA-397795	SIGNAL_TRANSDUCTION	REACTOME_G_PROTEIN_BETA_GAMMA_SIGNALLING	-1.6139	0.0447154	0.139606
R-HSA-446203	METABOLISM_OF_PROTEINS	REACTOME_ASPARAGINE_N_LINKED_GLYCOSYLATION	-1.61367	0.0449898	0.137742
R-HSA-397014	MUSCLE_CONTRACTION	REACTOME_MUSCLE_CONTRACTION	-1.61143	0.0385356	0.137292
R-HSA-1257604	IMMUNE_SYSTEM	REACTOME_PIP3_ACTIVATES_AKT_SIGNALING	-1.60142	0.0505837	0.141882
R-HSA-1963642	SIGNAL_TRANSDUCTION	REACTOME_PI3K_EVENTS_IN_ERBB2_SIGNALING	-1.58456	0.0581162	0.151083
R-HSA-432720	VESICLE_MEDIATED_TRANSPORT	REACTOME_LYSOSOME_VESICLE_BIOGENESIS	-1.58049	0.0563107	0.151741
R-HSA-112314	NEURONAL_SYSTEM	REACTOME_NEUROTRANSMITTER_RECEPTOR_BINDING_AND_DOWNSTREAM_TRANSMISSION_IN_THE_POSTSYNAPTIC_CELL	-1.57533	0.0399202	0.153515
R-HSA-373760	DEVELOPMENTAL_BIOLOGY	REACTOME_L1CAM_INTERACTIONS	-1.57164	0.0447471	0.153877
R-HSA-881907	SIGNAL_TRANSDUCTION	REACTOME_GASTRIN_CREB_SIGNALLING_PATHWAY_VIA_PKC_AND_MAPK	-1.56112	0.0528455	0.159671
R-HSA-198203	SIGNAL_TRANSDUCTION	REACTOME_PI3K_AKT_ACTIVATION	-1.55757	0.0453608	0.16035
R-HSA-1660662	METABOLISM	REACTOME_GLYCOSPHINGOLIPID_METABOLISM	-1.53192	0.0554415	0.177169
R-HSA-445144	DEVELOPMENTAL_BIOLOGY	REACTOME_SIGNAL_TRANSDUCTION_BY_L1	-1.5267	0.0628684	0.179651
R-HSA-5696398	DNA_REPAIR	REACTOME_NUCLEOTIDE_EXCISION_REPAIR	-1.518	0.0608519	0.184219
R-HSA-381119	METABOLISM_OF_PROTEINS	REACTOME_UNFOLDED_PROTEIN_RESPONSE	-1.51763	0.0596421	0.182227
R-HSA-186797	SIGNAL_TRANSDUCTION	REACTOME_SIGNALING_BY_PDGF	-1.51281	0.0483559	0.183808
R-HSA-180292	SIGNAL_TRANSDUCTION	REACTOME_GAB1_SIGNALOSOME	-1.50691	0.0632653	0.186779
R-HSA-418346	HEMOSTASIS	REACTOME_PLATELET_HOMEOSTASIS	-1.49742	0.0866142	0.193207
R-HSA-72662	METABOLISM_OF_PROTEINS	REACTOME_ACTIVATION_OF_THE_MRNA_UPON_BINDING_OF_THE_CAP_BINDING_COMPLEX_AND_EIFS_AND_SUBSEQUENT_BINDING_TO_43S	-1.49541	0.0660194	0.192599
R-HSA-72695	METABOLISM_OF_PROTEINS	REACTOME_FORMATION_OF_THE_TERNARY_COMPLEX_AND_SUBSEQUENTLY_THE_43S_COMPLEX	-1.49418	0.0683594	0.191202
R-HSA-72172	GENE_EXPRESSION	REACTOME_MRNA_SPLICING	-1.49239	0.0877193	0.190443
R-HSA-1250342	SIGNAL_TRANSDUCTION	REACTOME_PI3K_EVENTS_IN_ERBB4_SIGNALING	-1.48481	0.0941423	0.194121
R-HSA-383280	GENE_EXPRESSION	REACTOME_NUCLEAR_RECEPTOR_TRANSCRIPTION_PATHWAY	-1.47799	0.0700389	0.197764
R-HSA-425397	TRANSMEMBRANE_TRANSPORT_OF_SMALL_MOLECULES	REACTOME_TRANSPORT_OF_VITAMINS_NUCLEOSIDES_AND_RELATED_MOLECULES	-1.47665	0.0752475	0.196861
R-HSA-211000	GENE_EXPRESSION	REACTOME_REGULATORY_RNA_PATHWAYS	-1.46758	0.0850622	0.203038
R-HSA-1793185	METABOLISM	REACTOME_CHONDROITIN_SULFATE_DERMATAN_SULFATE_METABOLISM	-1.461	0.0831601	0.206294
R-HSA-109703	SIGNAL_TRANSDUCTION	REACTOME_PKB_MEDIATED_EVENTS	-1.45159	0.0755102	0.212767
R-HSA-15869	METABOLISM	REACTOME_METABOLISM_OF_NUCLEOTIDES	-1.44871	0.0924731	0.21306
R-HSA-162587	DISEASE	REACTOME_HIV_LIFE_CYCLE	-1.44621	0.0788382	0.212712
R-HSA-6781827	DNA_REPAIR	REACTOME_TRANSCRIPTION_COUPLED_NER_TC_NER	-1.43237	0.09375	0.224118
R-HSA-190236	SIGNAL_TRANSDUCTION	REACTOME_SIGNALING_BY_FGFR	-1.4274	0.096	0.226748
R-HSA-382551	TRANSMEMBRANE_TRANSPORT_OF_SMALL_MOLECULES	REACTOME_TRANSMEMBRANE_TRANSPORT_OF_SMALL_MOLECULES	-1.41845	0.0921569	0.233103
R-HSA-163359	METABOLISM	REACTOME_GLUCAGON_SIGNALING_IN_METABOLIC_REGULATION	-1.41779	0.0933333	0.231469
R-HSA-445717	TRANSMEMBRANE_TRANSPORT_OF_SMALL_MOLECULES	REACTOME_AQUAPORIN_MEDIATED_TRANSPORT	-1.41181	0.0976562	0.234514
R-HSA-391908	SIGNAL_TRANSDUCTION	REACTOME_REGULATION_OF_WATER_BALANCE_BY_RENAL_AQUAPORINS	-1.40487	0.102119	0.239156
R-HSA-597592	METABOLISM_OF_PROTEINS	REACTOME_POST_TRANSLATIONAL_PROTEIN_MODIFICATION	-1.40371	0.101145	0.237842
R-HSA-445355	MUSCLE_CONTRACTION	REACTOME_SMOOTH_MUSCLE_CONTRACTION	-1.40009	0.113095	0.239495
R-HSA-76066	GENE_EXPRESSION	REACTOME_RNA_POL_III_TRANSCRIPTION_INITIATION_FROM_TYPE_2_PROMOTER	-1.38565	0.124756	0.252471
R-HSA-112043	SIGNAL_TRANSDUCTION	REACTOME_PLC_BETA_MEDIATED_EVENTS	-1.37576	0.113503	0.260682
R-HSA-1236394	SIGNAL_TRANSDUCTION	REACTOME_SIGNALING_BY_ERBB4	-1.36864	0.128834	0.26599
R-HSA-1428517	METABOLISM	REACTOME_TCA_CYCLE_AND_RESPIRATORY_ELECTRON_TRANSPORT	-1.36751	0.11022	0.264524
R-HSA-111885	SIGNAL_TRANSDUCTION	REACTOME_OPIOID_SIGNALLING	-1.36233	0.123574	0.267289
R-HSA-437239	DEVELOPMENTAL_BIOLOGY	REACTOME_RECYCLING_PATHWAY_OF_L1	-1.35763	0.129159	0.269264
R-HSA-196854	METABOLISM	REACTOME_METABOLISM_OF_VITAMINS_AND_COFACTORS	-1.35547	0.111765	0.269032
R-HSA-1236975	IMMUNE_SYSTEM	REACTOME_ANTIGEN_PROCESSING_CROSS_PRESENTATION	-1.34514	0.123753	0.277959
R-HSA-425374	SIGNAL_TRANSDUCTION	REACTOME_AMINO_ACID_AND_OLIGOPEPTIDE_SLC_TRANSPORTERS	-1.34446	0.132039	0.276437
R-HSA-162599	DISEASE	REACTOME_LATE_PHASE_OF_HIV_LIFE_CYCLE	-1.34071	0.116803	0.277923
R-HSA-202733	HEMOSTASIS	REACTOME_CELL_SURFACE_INTERACTIONS_AT_THE_VASCULAR_WALL	-1.32508	0.158	0.29232
R-HSA-392518	HEMOSTASIS	REACTOME_SIGNAL_AMPLIFICATION	-1.30872	0.151751	0.309417
R-HSA-186763	SIGNAL_TRANSDUCTION	REACTOME_DOWNSTREAM_SIGNAL_TRANSDUCTION	-1.30178	0.153846	0.314672
R-HSA-114604	HEMOSTASIS	REACTOME_GPVI_MEDIATED_ACTIVATION_CASCADE	-1.30158	0.134969	0.312147
R-HSA-1226099	DISEASE	REACTOME_SIGNALING_BY_FGFR_IN_DISEASE	-1.30039	0.179381	0.310851
REACT_21272	SIGNAL_TRANSDUCTION	REACTOME_DOWNSTREAM_SIGNALING_OF_ACTIVATED_FGFR	-1.29522	0.162055	0.314032
R-HSA-72086	GENE_EXPRESSION	REACTOME_MRNA_CAPPING	-1.29279	0.152216	0.314601
R-HSA-674695	GENE_EXPRESSION	REACTOME_RNA_POL_II_PRE_TRANSCRIPTION_EVENTS	-1.28938	0.172414	0.31596
R-HSA-6781827	DNA_REPAIR	REACTOME_FORMATION_OF_TRANSCRIPTION_COUPLED_NER_TC_NER_REPAIR_COMPLEX	-1.28889	0.184	0.313943
R-HSA-157579	CELL_CYCLE	REACTOME_TELOMERE_MAINTENANCE	-1.285	0.151341	0.316177
R-HSA-456926	HEMOSTASIS	REACTOME_THROMBIN_SIGNALLING_THROUGH_PROTEINASE_ACTIVATED_RECEPTORS_PARS	-1.26779	0.184584	0.334399
REACT_21270	SIGNAL_TRANSDUCTION	REACTOME_PI_3K_CASCADE	-1.26687	0.186139	0.332785
R-HSA-422356	METABOLISM	REACTOME_REGULATION_OF_INSULIN_SECRETION	-1.2642	0.170825	0.333425
R-HSA-2122948	SIGNAL_TRANSDUCTION	REACTOME_ACTIVATED_NOTCH1_TRANSMITS_SIGNAL_TO_THE_NUCLEUS	-1.24986	0.19246	0.348417
R-HSA-1236974	IMMUNE_SYSTEM	REACTOME_ER_PHAGOSOME_PATHWAY	-1.23515	0.210843	0.364113
R-HSA-163685	METABOLISM	REACTOME_INTEGRATION_OF_ENERGY_METABOLISM	-1.2318	0.212724	0.365675
R-HSA-109581	PROGRAMMED_CELL_DEATH	REACTOME_APOPTOSIS	-1.22176	0.214876	0.376498
R-HSA-168898	IMMUNE_SYSTEM	REACTOME_TOLL_RECEPTOR_CASCADES	-1.21446	0.228283	0.38332
R-HSA-73847	METABOLISM	REACTOME_PURINE_METABOLISM	-1.21288	0.231388	0.382653
R-HSA-376176	DEVELOPMENTAL_BIOLOGY	REACTOME_SIGNALING_BY_ROBO_RECEPTOR	-1.21177	0.224852	0.381357
R-HSA-450302	IMMUNE_SYSTEM	REACTOME_ACTIVATED_TAK1_MEDIATES_P38_MAPK_ACTIVATION	-1.20239	0.243354	0.390798
R-HSA-381676	METABOLISM	REACTOME_REGULATION_OF_INSULIN_SECRETION_BY_GLUCAGON_LIKE_PEPTIDE1	-1.20079	0.228395	0.390064
R-HSA-169911	PROGRAMMED_CELL_DEATH	REACTOME_REGULATION_OF_APOPTOSIS	-1.20067	0.25641	0.387347
R-HSA-425393	TRANSMEMBRANE_TRANSPORT_OF_SMALL_MOLECULES	REACTOME_TRANSPORT_OF_INORGANIC_CATIONS_ANIONS_AND_AMINO_ACIDS_OLIGOPEPTIDES	-1.19989	0.232381	0.385531
R-HSA-425407	TRANSMEMBRANE_TRANSPORT_OF_SMALL_MOLECULES	REACTOME_SLC_MEDIATED_TRANSMEMBRANE_TRANSPORT	-1.16118	0.245614	0.438097
R-HSA-71291	METABOLISM	REACTOME_METABOLISM_OF_AMINO_ACIDS_AND_DERIVATIVES	-1.15425	0.273786	0.445804
R-HSA-1483206	METABOLISM	REACTOME_GLYCEROPHOSPHOLIPID_BIOSYNTHESIS	-1.15414	0.263473	0.442758
R-HSA-1168372	IMMUNE_SYSTEM	REACTOME_DOWNSTREAM_SIGNALING_EVENTS_OF_B_CELL_RECEPTOR_BCR	-1.14292	0.2751	0.456361
R-HSA-556833	METABOLISM	REACTOME_METABOLISM_OF_LIPIDS_AND_LIPOPROTEINS	-1.13479	0.285171	0.465352
R-HSA-983231	HEMOSTASIS	REACTOME_FACTORS_INVOLVED_IN_MEGAKARYOCYTE_DEVELOPMENT_AND_PLATELET_PRODUCTION	-1.13106	0.300199	0.467852
REACT_21310	SIGNAL_TRANSDUCTION	REACTOME_PHOSPHOLIPASE_C_MEDIATED_CASCADE	-1.13078	0.27409	0.464982
R-HSA-74752	SIGNAL_TRANSDUCTION	REACTOME_SIGNALING_BY_INSULIN_RECEPTOR	-1.12953	0.301587	0.46368
R-HSA-450531	GENE_EXPRESSION	REACTOME_REGULATION_OF_MRNA_STABILITY_BY_PROTEINS_THAT_BIND_AU_RICH_ELEMENTS	-1.12898	0.329412	0.46137
R-HSA-428157	METABOLISM	REACTOME_SPHINGOLIPID_METABOLISM	-1.12183	0.305785	0.46942
R-HSA-74158	GENE_EXPRESSION	REACTOME_RNA_POL_III_TRANSCRIPTION	-1.11863	0.299603	0.471065
R-HSA-193704	SIGNAL_TRANSDUCTION	REACTOME_P75_NTR_RECEPTOR_MEDIATED_SIGNALLING	-1.09643	0.314286	0.503225
R-HSA-180786	CELL_CYCLE	REACTOME_EXTENSION_OF_TELOMERES	-1.09414	0.34968	0.503189
R-HSA-1483257	METABOLISM	REACTOME_PHOSPHOLIPID_METABOLISM	-1.08833	0.327309	0.508933
R-HSA-204998	SIGNAL_TRANSDUCTION	REACTOME_CELL_DEATH_SIGNALLING_VIA_NRAGE_NRIF_AND_NADE	-1.0858	0.341748	0.50919
R-HSA-162909	DISEASE	REACTOME_HOST_INTERACTIONS_OF_HIV_FACTORS	-1.08385	0.347826	0.508883
R-HSA-166054	IMMUNE_SYSTEM	REACTOME_ACTIVATED_TLR4_SIGNALLING	-1.08011	0.339147	0.511526
R-HSA-1280218	IMMUNE_SYSTEM	REACTOME_ADAPTIVE_IMMUNE_SYSTEM	-1.07317	0.338115	0.519761
R-HSA-1500931	CELL_CELL_COMMUNICATION	REACTOME_CELL_CELL_COMMUNICATION	-1.07194	0.353635	0.518443
R-HSA-1433557	SIGNAL_TRANSDUCTION	REACTOME_SIGNALING_BY_SCF_KIT	-1.06488	0.361345	0.526145
R-HSA-354192	SIGNAL_TRANSDUCTION	REACTOME_INTEGRIN_ALPHAIIB_BETA3_SIGNALING	-1.05826	0.349372	0.533683
R-HSA-749499	METABOLISM	REACTOME_DESTABILIZATION_OF_MRNA_BY_AUF1_HNRNP_D0	-1.04744	0.397059	0.548014
REACT_111135	IMMUNE_SYSTEM	REACTOME_TRIF_MEDIATED_TLR3_SIGNALING	-1.04425	0.390291	0.550049
R-HSA-166058	IMMUNE_SYSTEM	REACTOME_MYD88_MAL_CASCADE_INITIATED_ON_PLASMA_MEMBRANE	-1.04289	0.384158	0.549116
R-HSA-451326	NEURONAL_SYSTEM	REACTOME_ACTIVATION_OF_KAINATE_RECEPTORS_UPON_GLUTAMATE_BINDING	-1.02786	0.41358	0.571118
R-HSA-198753	IMMUNE_SYSTEM	REACTOME_ERK_MAPK_TARGETS	-1.01981	0.419291	0.580675
R-HSA-199992	VESICLE_MEDIATED_TRANSPORT	REACTOME_TRANS_GOLGI_NETWORK_VESICLE_BUDDING	-1.01956	0.411178	0.577608
R-HSA-180024	SIGNAL_TRANSDUCTION	REACTOME_DARPP_32_EVENTS	-1.01885	0.428312	0.575211
R-HSA-76009	HEMOSTASIS	REACTOME_PLATELET_AGGREGATION_PLUG_FORMATION	-1.01707	0.427386	0.574699
R-HSA-167044	SIGNAL_TRANSDUCTION	REACTOME_SIGNALLING_TO_RAS	-1.01495	0.423625	0.57463
R-HSA-446728	CELL_CELL_COMMUNICATION	REACTOME_CELL_JUNCTION_ORGANIZATION	-1.00803	0.414583	0.582006
R-HSA-975138	IMMUNE_SYSTEM	REACTOME_TRAF6_MEDIATED_INDUCTION_OF_NFKB_AND_MAP_KINASES_UPON_TLR7_8_OR_9_ACTIVATION	-1.00526	0.445122	0.583352
R-HSA-69017	CELL_CYCLE	REACTOME_CDK_MEDIATED_PHOSPHORYLATION_AND_REMOVAL_OF_CDC6	-1.00479	0.427125	0.580707
R-HSA-350562	METABOLISM	REACTOME_REGULATION_OF_ORNITHINE_DECARBOXYLASE_ODC	-0.988956	0.453252	0.603747
R-HSA-1236978	IMMUNE_SYSTEM	REACTOME_CROSS_PRESENTATION_OF_SOLUBLE_EXOGENOUS_ANTIGENS_ENDOSOMES	-0.98661	0.437628	0.604689
R-HSA-379726	GENE_EXPRESSION	REACTOME_MITOCHONDRIAL_TRNA_AMINOACYLATION	-0.981474	0.450787	0.610176
R-HSA-375165	DEVELOPMENTAL_BIOLOGY	REACTOME_NCAM_SIGNALING_FOR_NEURITE_OUT_GROWTH	-0.976344	0.46875	0.615519
REACT_25281	METABOLISM	REACTOME_NFKB_AND_MAP_KINASES_ACTIVATION_MEDIATED_BY_TLR4_SIGNALING_REPERTOIRE	-0.976046	0.489879	0.612448
R-HSA-917937	TRANSMEMBRANE_TRANSPORT_OF_SMALL_MOLECULES	REACTOME_IRON_UPTAKE_AND_TRANSPORT	-0.972651	0.488706	0.614953
R-HSA-1222352	DISEASE	REACTOME_LATENT_INFECTION_OF_HOMO_SAPIENS_WITH_MYCOBACTERIUM_TUBERCULOSIS	-0.969251	0.474645	0.616858
R-HSA-194315	SIGNAL_TRANSDUCTION	REACTOME_SIGNALING_BY_RHO_GTPASES	-0.966932	0.477273	0.617119
R-HSA-983705	IMMUNE_SYSTEM	REACTOME_SIGNALING_BY_THE_B_CELL_RECEPTOR_BCR	-0.965427	0.476891	0.616188
R-HSA-389513	IMMUNE_SYSTEM	REACTOME_CTLA4_INHIBITORY_SIGNALING	-0.956073	0.476	0.627895
R-HSA-111996	SIGNAL_TRANSDUCTION	REACTOME_CA_DEPENDENT_EVENTS	-0.954056	0.487903	0.627904
R-HSA-180585	DISEASE	REACTOME_VIF_MEDIATED_DEGRADATION_OF_APOBEC3G	-0.949824	0.528112	0.631853
R-HSA-432722	VESICLE_MEDIATED_TRANSPORT	REACTOME_GOLGI_ASSOCIATED_VESICLE_BIOGENESIS	-0.925873	0.550848	0.668781
R-HSA-389357	IMMUNE_SYSTEM	REACTOME_CD28_DEPENDENT_PI3K_AKT_SIGNALING	-0.925005	0.53144	0.666621
R-HSA-936440	IMMUNE_SYSTEM	REACTOME_NEGATIVE_REGULATORS_OF_RIG_I_MDA5_SIGNALING	-0.915837	0.561077	0.678339
R-HSA-416482	SIGNAL_TRANSDUCTION	REACTOME_G_ALPHA1213_SIGNALLING_EVENTS	-0.914908	0.541985	0.676104
REACT_15380	DISEASE	REACTOME_DIABETES_PATHWAYS	-0.914167	0.560078	0.673721
R-HSA-1489509	IMMUNE_SYSTEM	REACTOME_DAG_AND_IP3_SIGNALING	-0.910965	0.589069	0.675432
R-HSA-1980143	SIGNAL_TRANSDUCTION	REACTOME_SIGNALING_BY_NOTCH1	-0.894816	0.589431	0.699662
R-HSA-76071	GENE_EXPRESSION	REACTOME_RNA_POL_III_TRANSCRIPTION_INITIATION_FROM_TYPE_3_PROMOTER	-0.893332	0.583162	0.69869
R-HSA-109606	PROGRAMMED_CELL_DEATH	REACTOME_INTRINSIC_PATHWAY_FOR_APOPTOSIS	-0.882091	0.607438	0.714026
R-HSA-163125	METABOLISM_OF_PROTEINS	REACTOME_POST_TRANSLATIONAL_MODIFICATION_SYNTHESIS_OF_GPI_ANCHORED_PROTEINS	-0.878011	0.604938	0.717393
R-HSA-198725	SIGNAL_TRANSDUCTION	REACTOME_NUCLEAR_EVENTS_KINASE_AND_TRANSCRIPTION_FACTOR_ACTIVATION	-0.873098	0.595041	0.721745
R-HSA-211859	METABOLISM	REACTOME_BIOLOGICAL_OXIDATIONS	-0.872346	0.621302	0.71921
R-HSA-157118	SIGNAL_TRANSDUCTION	REACTOME_SIGNALING_BY_NOTCH	-0.872192	0.600402	0.715806
R-HSA-69613	CELL_CYCLE	REACTOME_P53_INDEPENDENT_G1_S_DNA_DAMAGE_CHECKPOINT	-0.857432	0.654244	0.736236
R-HSA-203765	METABOLISM	REACTOME_ENOS_ACTIVATION_AND_REGULATION	-0.844438	0.623047	0.753415
R-HSA-388841	IMMUNE_SYSTEM	REACTOME_COSTIMULATION_BY_THE_CD28_FAMILY	-0.826094	0.658009	0.77948
R-HSA-191273	METABOLISM	REACTOME_CHOLESTEROL_BIOSYNTHESIS	-0.817895	0.714286	0.788867
R-HSA-525793	DEVELOPMENTAL_BIOLOGY	REACTOME_MYOGENESIS	-0.80205	0.713996	0.809928
R-HSA-349425	CELL_CYCLE	REACTOME_AUTODEGRADATION_OF_THE_E3_UBIQUITIN_LIGASE_COP1	-0.795119	0.6639	0.817103
R-HSA-381340	DEVELOPMENTAL_BIOLOGY	REACTOME_TRANSCRIPTIONAL_REGULATION_OF_WHITE_ADIPOCYTE_DIFFERENTIATION	-0.793839	0.737354	0.815255
R-HSA-389356	IMMUNE_SYSTEM	REACTOME_CD28_CO_STIMULATION	-0.786982	0.740365	0.82188
R-HSA-168249	IMMUNE_SYSTEM	REACTOME_INNATE_IMMUNE_SYSTEM	-0.775565	0.712871	0.835981
R-HSA-389957	METABOLISM_OF_PROTEINS	REACTOME_PREFOLDIN_MEDIATED_TRANSFER_OF_SUBSTRATE_TO_CCT_TRIC	-0.773705	0.740443	0.834543
R-HSA-391251	METABOLISM_OF_PROTEINS	REACTOME_PROTEIN_FOLDING	-0.771503	0.73913	0.833762
R-HSA-111465	PROGRAMMED_CELL_DEATH	REACTOME_APOPTOTIC_CLEAVAGE_OF_CELLULAR_PROTEINS	-0.762173	0.766337	0.843885
R-HSA-373752	DEVELOPMENTAL_BIOLOGY	REACTOME_NETRIN1_SIGNALING	-0.730379	0.794715	0.885251
R-HSA-174084	CELL_CYCLE	REACTOME_AUTODEGRADATION_OF_CDH1_BY_CDH1_APC_C	-0.724837	0.802905	0.888935
R-HSA-193648	SIGNAL_TRANSDUCTION	REACTOME_NRAGE_SIGNALS_DEATH_THROUGH_JNK	-0.721783	0.817597	0.888987
R-HSA-71403	METABOLISM	REACTOME_CITRIC_ACID_CYCLE_TCA_CYCLE	-0.712668	0.823293	0.897131
R-HSA-1251985	SIGNAL_TRANSDUCTION	REACTOME_NUCLEAR_SIGNALING_BY_ERBB4	-0.710946	0.83195	0.894996
R-HSA-442755	NEURONAL_SYSTEM	REACTOME_ACTIVATION_OF_NMDA_RECEPTOR_UPON_GLUTAMATE_BINDING_AND_POSTSYNAPTIC_EVENTS	-0.698785	0.855691	0.907102
R-HSA-917977	TRANSMEMBRANE_TRANSPORT_OF_SMALL_MOLECULES	REACTOME_TRANSFERRIN_ENDOCYTOSIS_AND_RECYCLING	-0.696267	0.848303	0.905987
R-HSA-438064	NEURONAL_SYSTEM	REACTOME_POST_NMDA_RECEPTOR_ACTIVATION_EVENTS	-0.694114	0.866538	0.904243
R-HSA-379724	GENE_EXPRESSION	REACTOME_TRNA_AMINOACYLATION	-0.672491	0.87767	0.925142
R-HSA-174178	CELL_CYCLE	REACTOME_APC_C_CDH1_MEDIATED_DEGRADATION_OF_CDC20_AND_OTHER_APC_C_CDH1_TARGETED_PROTEINS_IN_LATE_MITOSIS_EARLY_G1	-0.663336	0.894515	0.931363
REACT_27283	IMMUNE_SYSTEM	REACTOME_IL_2_SIGNALING	-0.662785	0.859155	0.927668
R-HSA-450294	IMMUNE_SYSTEM	REACTOME_MAP_KINASE_ACTIVATION_IN_TLR_CASCADE	-0.661001	0.874031	0.925216
R-HSA-168928	IMMUNE_SYSTEM	REACTOME_RIG_I_MDA5_MEDIATED_INDUCTION_OF_IFN_ALPHA_BETA_PATHWAYS	-0.646065	0.90998	0.936661
R-HSA-69563	CELL_CYCLE	REACTOME_P53_DEPENDENT_G1_DNA_DAMAGE_RESPONSE	-0.607319	0.953757	0.967146
R-HSA-77387	SIGNAL_TRANSDUCTION	REACTOME_INSULIN_RECEPTOR_RECYCLING	-0.606872	0.945032	0.963092
R-HSA-187577	CELL_CYCLE	REACTOME_SCFSKP2_MEDIATED_DEGRADATION_OF_P27_P21	-0.599185	0.950287	0.964479
R-HSA-174113	CELL_CYCLE	REACTOME_SCF_BETA_TRCP_MEDIATED_DEGRADATION_OF_EMI1	-0.595457	0.950515	0.962767
R-HSA-1169091	IMMUNE_SYSTEM	REACTOME_ACTIVATION_OF_NF_KAPPAB_IN_B_CELLS	-0.558362	0.97955	0.980815
R-HSA-445989	IMMUNE_SYSTEM	REACTOME_TAK1_ACTIVATES_NFKB_BY_PHOSPHORYLATION_AND_ACTIVATION_OF_IKKS_COMPLEX	-0.55024	0.974903	0.980642
R-HSA-450604	GENE_EXPRESSION	REACTOME_DESTABILIZATION_OF_MRNA_BY_KSRP	-0.547221	0.956067	0.977751
R-HSA-428534	DEVELOPMENTAL_BIOLOGY	REACTOME_IL_3_5_AND_GM_CSF_SIGNALING	-0.447356	0.99262	0.997384

## Sheet: UCS
Suppl. Table 2C. Summary of GSEA analyses of Drp1 correlating genes in UCS
Pathways within the p anf q value cut off (< 0.05) shaded and those plotted in the figure are bolded.
Pathways with "REACT" ids are part of MsigDB but not currently present in Reactome database.
Pattway IDs	Top Levels (Identified/ Reassignments)	Pathway Names	Normalized Enrichment Scores (NES)	Nominal p-vals	FDR q-vals
REACT_1675	GENE_EXPRESSION	REACTOME_MRNA_PROCESSING	2.43196	0.00204082	0.0065977
R-HSA-1640170	CELL_CYCLE	REACTOME_CELL_CYCLE	2.2781	0	0.00885502
R-HSA-69278	CELL_CYCLE	REACTOME_CELL_CYCLE_MITOTIC	2.21985	0.0021645	0.0109905
R-HSA-72203	GENE_EXPRESSION	REACTOME_PROCESSING_OF_CAPPED_INTRON_CONTAINING_PRE_MRNA	2.21259	0.00205339	0.00824284
REACT_1788	GENE_EXPRESSION	REACTOME_TRANSCRIPTION	2.11029	0	0.0126438
REACT_21257	METABOLISM	REACTOME_METABOLISM_OF_RNA	2.02596	0.00833333	0.0184073
R-HSA-72172	GENE_EXPRESSION	REACTOME_MRNA_SPLICING	1.9766	0.0038835	0.0198228
REACT_21300	CELL_CYCLE	REACTOME_MITOTIC_M_M_G1_PHASES	1.96767	0.00592885	0.0177082
R-HSA-162599	DISEASE	REACTOME_LATE_PHASE_OF_HIV_LIFE_CYCLE	1.86465	0.0117188	0.0284448
R-HSA-212436	GENE_EXPRESSION	REACTOME_GENERIC_TRANSCRIPTION_PATHWAY	1.7473	0.0182556	0.0476735
R-HSA-73857	GENE_EXPRESSION	REACTOME_RNA_POL_II_TRANSCRIPTION	1.71624	0.0301205	0.0501434
R-HSA-69306	CELL_CYCLE	REACTOME_DNA_REPLICATION	1.69537	0.026694	0.0507726
R-HSA-162587	DISEASE	REACTOME_HIV_LIFE_CYCLE	1.51611	0.0620155	0.114099
R-HSA-1226099	DISEASE	REACTOME_SIGNALING_BY_FGFR_IN_DISEASE	1.3906	0.101852	0.180786
R-HSA-162906	DISEASE	REACTOME_HIV_INFECTION	0.972034	0.47417	0.693033
R-HSA-422475	DEVELOPMENTAL_BIOLOGY	REACTOME_AXON_GUIDANCE	0.94697	0.498016	0.694144
R-HSA-983168	IMMUNE_SYSTEM	REACTOME_ANTIGEN_PROCESSING_UBIQUITINATION_PROTEASOME_DEGRADATION	0.914684	0.568401	0.708636
R-HSA-1266738	DEVELOPMENTAL_BIOLOGY	REACTOME_DEVELOPMENTAL_BIOLOGY	0.906372	0.55489	0.683222
R-HSA-983231	HEMOSTASIS	REACTOME_FACTORS_INVOLVED_IN_MEGAKARYOCYTE_DEVELOPMENT_AND_PLATELET_PRODUCTION	0.856676	0.62549	0.72888
R-HSA-112315	NEURONAL_SYSTEM	REACTOME_TRANSMISSION_ACROSS_CHEMICAL_SYNAPSES	0.78688	0.73374	0.803779
R-HSA-112316	NEURONAL_SYSTEM	REACTOME_NEURONAL_SYSTEM	0.670422	0.871227	0.918687
R-HSA-162909	DISEASE	REACTOME_HOST_INTERACTIONS_OF_HIV_FACTORS	0.454974	0.997934	0.995993
Negative correlation
Pattway IDs	Top Levels (Identified/ Reassignments)	Pathway Names	Normalized Enrichment Scores (NES)	Nominal p-vals	FDR q-vals
R-HSA-168256	IMMUNE_SYSTEM	REACTOME_IMMUNE_SYSTEM	-4.83702	0	0
R-HSA-1280215	IMMUNE_SYSTEM	REACTOME_CYTOKINE_SIGNALING_IN_IMMUNE_SYSTEM	-3.40223	0	0
R-HSA-168249	IMMUNE_SYSTEM	REACTOME_INNATE_IMMUNE_SYSTEM	-3.35453	0	0
R-HSA-1280218	IMMUNE_SYSTEM	REACTOME_ADAPTIVE_IMMUNE_SYSTEM	-3.28648	0	0
R-HSA-877300	IMMUNE_SYSTEM	REACTOME_INTERFERON_GAMMA_SIGNALING	-3.01992	0	0
R-HSA-198933	IMMUNE_SYSTEM	REACTOME_IMMUNOREGULATORY_INTERACTIONS_BETWEEN_A_LYMPHOID_AND_A_NON_LYMPHOID_CELL	-2.80347	0	0.000182796
R-HSA-373076	SIGNAL_TRANSDUCTION	REACTOME_CLASS_A1_RHODOPSIN_LIKE_RECEPTORS	-2.72413	0	0.000303868
R-HSA-109582	HEMOSTASIS	REACTOME_HEMOSTASIS	-2.59975	0	0.000429346
R-HSA-449147	IMMUNE_SYSTEM	REACTOME_SIGNALING_BY_ILS	-2.53645	0	0.000696456
R-HSA-913531	IMMUNE_SYSTEM	REACTOME_INTERFERON_SIGNALING	-2.52912	0	0.00062681
R-HSA-76002	HEMOSTASIS	REACTOME_PLATELET_ACTIVATION_SIGNALING_AND_AGGREGATION	-2.44369	0	0.000876911
R-HSA-500792	SIGNAL_TRANSDUCTION	REACTOME_GPCR_LIGAND_BINDING	-2.29807	0	0.00216138
R-HSA-168898	IMMUNE_SYSTEM	REACTOME_TOLL_RECEPTOR_CASCADES	-2.20396	0.00204499	0.00404887
R-HSA-382551	TRANSMEMBRANE_TRANSPORT_OF_SMALL_MOLECULES	REACTOME_TRANSMEMBRANE_TRANSPORT_OF_SMALL_MOLECULES	-2.06048	0.00408163	0.0086207
R-HSA-202733	HEMOSTASIS	REACTOME_CELL_SURFACE_INTERACTIONS_AT_THE_VASCULAR_WALL	-1.99927	0.00766283	0.0114007
R-HSA-372790	SIGNAL_TRANSDUCTION	REACTOME_SIGNALING_BY_GPCR	-1.92901	0.00817996	0.0167855
R-HSA-388396	SIGNAL_TRANSDUCTION	REACTOME_GPCR_DOWNSTREAM_SIGNALING	-1.86081	0.00788955	0.0231546
R-HSA-418594	SIGNAL_TRANSDUCTION	REACTOME_G_ALPHA_I_SIGNALLING_EVENTS	-1.81329	0.0164271	0.0288516
R-HSA-2132295	IMMUNE_SYSTEM	REACTOME_MHC_CLASS_II_ANTIGEN_PRESENTATION	-1.79348	0.0122699	0.0303531
R-HSA-71291	METABOLISM	REACTOME_METABOLISM_OF_AMINO_ACIDS_AND_DERIVATIVES	-1.64798	0.0542169	0.0628517
R-HSA-983169	IMMUNE_SYSTEM	REACTOME_CLASS_I_MHC_MEDIATED_ANTIGEN_PROCESSING_PRESENTATION	-1.54289	0.0613861	0.0943679
R-HSA-556833	METABOLISM	REACTOME_METABOLISM_OF_LIPIDS_AND_LIPOPROTEINS	-1.50742	0.0745098	0.104131
R-HSA-392499	METABOLISM_OF_PROTEINS	REACTOME_METABOLISM_OF_PROTEINS	-1.24857	0.202358	0.286787
R-HSA-597592	METABOLISM_OF_PROTEINS	REACTOME_POST_TRANSLATIONAL_PROTEIN_MODIFICATION	-1.21258	0.224242	0.312718
R-HSA-535734	METABOLISM	REACTOME_FATTY_ACID_TRIACYLGLYCEROL_AND_KETONE_BODY_METABOLISM	-1.13963	0.297619	0.383866
R-HSA-71387	METABOLISM	REACTOME_METABOLISM_OF_CARBOHYDRATES	-1.13661	0.275304	0.373258
R-HSA-199991	VESICLE_MEDIATED_TRANSPORT	REACTOME_MEMBRANE_TRAFFICKING	-1.10599	0.306163	0.400349
R-HSA-416476	SIGNAL_TRANSDUCTION	REACTOME_G_ALPHA_Q_SIGNALLING_EVENTS	-1.09479	0.350806	0.400077
R-HSA-425407	TRANSMEMBRANE_TRANSPORT_OF_SMALL_MOLECULES	REACTOME_SLC_MEDIATED_TRANSMEMBRANE_TRANSPORT	-1.07925	0.339882	0.404844
REACT_15380	DISEASE	REACTOME_DIABETES_PATHWAYS	-0.942654	0.508368	0.581579
R-HSA-381119	METABOLISM_OF_PROTEINS	REACTOME_UNFOLDED_PROTEIN_RESPONSE	-0.93502	0.516699	0.574542
R-HSA-166520	SIGNAL_TRANSDUCTION	REACTOME_SIGNALLING_BY_NGF	-0.932858	0.526205	0.560118
R-HSA-881907	SIGNAL_TRANSDUCTION	REACTOME_GASTRIN_CREB_SIGNALLING_PATHWAY_VIA_PKC_AND_MAPK	-0.884323	0.590099	0.612704
R-HSA-1483257	METABOLISM	REACTOME_PHOSPHOLIPID_METABOLISM	-0.655927	0.886719	0.892508

## Sheet: UCEC
Suppl. Table 2D. Summary of GSEA analyses of Drp1 correlating genes in UCEC
Pathways within the p anf q value cut off (< 0.05) shaded and those plotted in the figure are bolded.
Pathways with "REACT" ids are part of MsigDB but not currently present in Reactome database.
Pattway IDs	Top Levels (Identified/ Reassignments)	Pathway Names	Normalized Enrichment Scores (NES)	Nominal p-vals	FDR q-vals
R-HSA-212436	GENE_EXPRESSION	REACTOME_GENERIC_TRANSCRIPTION_PATHWAY	4.98847	0	0
R-HSA-69278	CELL_CYCLE	REACTOME_CELL_CYCLE_MITOTIC	4.41428	0	0
R-HSA-1640170	CELL_CYCLE	REACTOME_CELL_CYCLE	4.31975	0	0
R-HSA-69306	CELL_CYCLE	REACTOME_DNA_REPLICATION	4.25011	0	0
REACT_21300	CELL_CYCLE	REACTOME_MITOTIC_M_M_G1_PHASES	4.00418	0	0
R-HSA-68877	CELL_CYCLE	REACTOME_MITOTIC_PROMETAPHASE	3.89453	0	0
R-HSA-72202	GENE_EXPRESSION	REACTOME_TRANSPORT_OF_MATURE_TRANSCRIPT_TO_CYTOPLASM	3.32922	0	0
R-HSA-69481	CELL_CYCLE	REACTOME_G2_M_CHECKPOINTS	3.32376	0	0
R-HSA-194441	GENE_EXPRESSION	REACTOME_METABOLISM_OF_NON_CODING_RNA	3.06799	0	0
R-HSA-69620	CELL_CYCLE	REACTOME_CELL_CYCLE_CHECKPOINTS	2.99569	0	8.35366e-05
R-HSA-109688	GENE_EXPRESSION	REACTOME_CLEAVAGE_OF_GROWING_TRANSCRIPT_IN_THE_TERMINATION_REGION_	2.93032	0	7.59423e-05
REACT_1675	GENE_EXPRESSION	REACTOME_MRNA_PROCESSING	2.92563	0	6.96138e-05
R-HSA-176187	CELL_CYCLE	REACTOME_ACTIVATION_OF_ATR_IN_RESPONSE_TO_REPLICATION_STRESS	2.89342	0	0.00012625
R-HSA-73857	GENE_EXPRESSION	REACTOME_RNA_POL_II_TRANSCRIPTION	2.86189	0	0.000117232
R-HSA-72187	GENE_EXPRESSION	REACTOME_MRNA_3_END_PROCESSING	2.82191	0	0.000162517
R-HSA-72203	GENE_EXPRESSION	REACTOME_PROCESSING_OF_CAPPED_INTRON_CONTAINING_PRE_MRNA	2.81446	0	0.00015236
R-HSA-159231	GENE_EXPRESSION	REACTOME_TRANSPORT_OF_MATURE_MRNA_DERIVED_FROM_AN_INTRONLESS_TRANSCRIPT	2.69543	0	0.000285713
R-HSA-69206	CELL_CYCLE	REACTOME_G1_S_TRANSITION	2.65763	0	0.000448579
R-HSA-168271	DISEASE	REACTOME_TRANSPORT_OF_RIBONUCLEOPROTEINS_INTO_THE_HOST_NUCLEUS	2.61476	0	0.000652111
R-HSA-453279	CELL_CYCLE	REACTOME_MITOTIC_G1_G1_S_PHASES	2.60562	0	0.000662318
R-HSA-69242	CELL_CYCLE	REACTOME_S_PHASE	2.60011	0	0.000710838
R-HSA-5693532	DNA_REPAIR	REACTOME_DOUBLE_STRAND_BREAK_REPAIR	2.58392	0	0.000715375
R-HSA-113510	CELL_CYCLE	REACTOME_E2F_MEDIATED_REGULATION_OF_DNA_REPLICATION	2.57093	0	0.000722701
R-HSA-68962	CELL_CYCLE	REACTOME_ACTIVATION_OF_THE_PRE_REPLICATIVE_COMPLEX	2.50294	0	0.00101475
R-HSA-73894	DNA_REPAIR	REACTOME_DNA_REPAIR	2.42454	0	0.00163953
R-HSA-1169410	IMMUNE_SYSTEM	REACTOME_ANTIVIRAL_MECHANISM_BY_IFN_STIMULATED_GENES	2.4229	0	0.00163535
REACT_1788	GENE_EXPRESSION	REACTOME_TRANSCRIPTION	2.42161	0	0.00166953
R-HSA-170822	METABOLISM	REACTOME_REGULATION_OF_GLUCOKINASE_BY_GLUCOKINASE_REGULATORY_PROTEIN	2.344	0	0.00290559
R-HSA-162599	DISEASE	REACTOME_LATE_PHASE_OF_HIV_LIFE_CYCLE	2.33221	0	0.00297872
R-HSA-73886	CELL_CYCLE	REACTOME_CHROMOSOME_MAINTENANCE	2.33179	0	0.00287943
R-HSA-72172	GENE_EXPRESSION	REACTOME_MRNA_SPLICING	2.32126	0	0.00311175
R-HSA-168333	DISEASE	REACTOME_NEP_NS2_INTERACTS_WITH_THE_CELLULAR_EXPORT_MACHINERY	2.31532	0.00184502	0.00311639
R-HSA-75067	GENE_EXPRESSION	REACTOME_PROCESSING_OF_CAPPED_INTRONLESS_PRE_MRNA	2.30438	0.00199601	0.00324905
R-HSA-1538133	CELL_CYCLE	REACTOME_G0_AND_EARLY_G1	2.30283	0.00197628	0.00319994
R-HSA-162587	DISEASE	REACTOME_HIV_LIFE_CYCLE	2.26519	0	0.00412958
R-HSA-69239	CELL_CYCLE	REACTOME_SYNTHESIS_OF_DNA	2.17826	0.00402414	0.00674435
R-HSA-453276	CELL_CYCLE	REACTOME_REGULATION_OF_MITOTIC_CELL_CYCLE	2.13656	0.00426439	0.0083324
R-HSA-176033	DISEASE	REACTOME_INTERACTIONS_OF_VPR_WITH_HOST_CELLULAR_PROTEINS	2.0803	0.0060241	0.0121824
R-HSA-70153	METABOLISM	REACTOME_GLUCOSE_TRANSPORT	2.07815	0.00631579	0.0119563
R-HSA-429914	GENE_EXPRESSION	REACTOME_DEADENYLATION_DEPENDENT_MRNA_DECAY	2.03437	0.00639659	0.0148745
R-HSA-1500620	CELL_CYCLE	REACTOME_MEIOSIS	2.0023	0.00194932	0.0179043
R-HSA-179409	CELL_CYCLE	REACTOME_APC_CDC20_MEDIATED_DEGRADATION_OF_NEK2A	1.99814	0	0.017892
R-HSA-6783310	DNA_REPAIR	REACTOME_FANCONI_ANEMIA_PATHWAY	1.997	0.0042735	0.0176144
R-HSA-68874	CELL_CYCLE	REACTOME_M_G1_TRANSITION	1.89523	0.0137255	0.0307031
R-HSA-983168	IMMUNE_SYSTEM	REACTOME_ANTIGEN_PROCESSING_UBIQUITINATION_PROTEASOME_DEGRADATION	1.88877	0.004158	0.0311595
R-HSA-162906	DISEASE	REACTOME_HIV_INFECTION	1.86895	0.0144628	0.0336202
R-HSA-2173793	SIGNAL_TRANSDUCTION	REACTOME_TRANSCRIPTIONAL_ACTIVITY_OF_SMAD2_SMAD3_SMAD4_HETEROTRIMER	1.8584	0.00842105	0.0348676
R-HSA-73762	GENE_EXPRESSION	REACTOME_RNA_POL_I_TRANSCRIPTION_INITIATION	1.83666	0.0153846	0.0380051
R-HSA-69190	CELL_CYCLE	REACTOME_DNA_STRAND_ELONGATION	1.79693	0.0168856	0.0459227
R-HSA-2173795	SIGNAL_TRANSDUCTION	REACTOME_DOWNREGULATION_OF_SMAD2_3_SMAD4_TRANSCRIPTIONAL_ACTIVITY	1.76853	0.0136452	0.0524295
R-HSA-453274	CELL_CYCLE	REACTOME_MITOTIC_G2_G2_M_PHASES	1.75699	0.0230769	0.0545043
R-HSA-674695	GENE_EXPRESSION	REACTOME_RNA_POL_II_PRE_TRANSCRIPTION_EVENTS	1.70484	0.00980392	0.0701696
REACT_21257	METABOLISM	REACTOME_METABOLISM_OF_RNA	1.69516	0.0314465	0.0723194
R-HSA-381042	METABOLISM_OF_PROTEINS	REACTOME_PERK_REGULATED_GENE_EXPRESSION	1.68502	0.0328542	0.0741946
R-HSA-176409	CELL_CYCLE	REACTOME_APC_C_CDC20_MEDIATED_DEGRADATION_OF_MITOTIC_PROTEINS	1.65425	0.0180723	0.0847097
R-HSA-390471	METABOLISM_OF_PROTEINS	REACTOME_ASSOCIATION_OF_TRIC_CCT_WITH_TARGET_PROTEINS_DURING_BIOSYNTHESIS	1.64768	0.0313152	0.0858134
R-HSA-5696399	DNA_REPAIR	REACTOME_GLOBAL_GENOMIC_NER_GG_NER	1.59191	0.0474308	0.110116
R-HSA-2028269	SIGNAL_TRANSDUCTION	REACTOME_SIGNALING_BY_HIPPO	1.58666	0.0496032	0.110997
R-HSA-1660661	METABOLISM	REACTOME_SPHINGOLIPID_DE_NOVO_BIOSYNTHESIS	1.57428	0.0447154	0.11545
R-HSA-380994	METABOLISM	REACTOME_ACTIVATION_OF_GENES_BY_ATF4	1.55423	0.0598802	0.124886
R-HSA-69186	CELL_CYCLE	REACTOME_LAGGING_STRAND_SYNTHESIS	1.55164	0.0590551	0.124373
R-HSA-5696395	DNA_REPAIR	REACTOME_FORMATION_OF_INCISION_COMPLEX_IN_GG_NER	1.55144	0.0483871	0.122513
R-HSA-379724	GENE_EXPRESSION	REACTOME_TRNA_AMINOACYLATION	1.5073	0.0695825	0.147693
R-HSA-380259	CELL_CYCLE	REACTOME_LOSS_OF_NLP_FROM_MITOTIC_CENTROSOMES	1.47419	0.0884086	0.168286
R-HSA-69202	CELL_CYCLE	REACTOME_CYCLIN_E_ASSOCIATED_EVENTS_DURING_G1_S_TRANSITION_	1.47399	0.0733198	0.165894
R-HSA-73779	GENE_EXPRESSION	REACTOME_RNA_POL_II_TRANSCRIPTION_PRE_INITIATION_AND_PROMOTER_OPENING	1.47318	0.0879541	0.163981
R-HSA-69236	CELL_CYCLE	REACTOME_G1_PHASE	1.45907	0.0931559	0.171511
R-HSA-912446	CELL_CYCLE	REACTOME_MEIOTIC_RECOMBINATION	1.427	0.100823	0.19475
R-HSA-68949	CELL_CYCLE	REACTOME_ORC1_REMOVAL_FROM_CHROMATIN	1.41211	0.0875	0.203782
R-HSA-606279	CELL_CYCLE	REACTOME_DEPOSITION_OF_NEW_CENPA_CONTAINING_NUCLEOSOMES_AT_THE_CENTROMERE	1.41046	0.105058	0.202278
R-HSA-68827	CELL_CYCLE	REACTOME_CDT1_ASSOCIATION_WITH_THE_CDC6_ORC_ORIGIN_COMPLEX	1.36398	0.135081	0.239875
R-HSA-2173796	SIGNAL_TRANSDUCTION	REACTOME_SMAD2_SMAD3_SMAD4_HETEROTRIMER_REGULATES_TRANSCRIPTION	1.35614	0.144603	0.244436
R-HSA-170834	SIGNAL_TRANSDUCTION	REACTOME_SIGNALING_BY_TGF_BETA_RECEPTOR_COMPLEX	1.35217	0.118474	0.24469
R-HSA-174178	CELL_CYCLE	REACTOME_APC_C_CDH1_MEDIATED_DEGRADATION_OF_CDC20_AND_OTHER_APC_C_CDH1_TARGETED_PROTEINS_IN_LATE_MITOSIS_EARLY_G1	1.33697	0.131313	0.255909
R-HSA-450604	GENE_EXPRESSION	REACTOME_DESTABILIZATION_OF_MRNA_BY_KSRP	1.33032	0.153689	0.259117
R-HSA-379716	GENE_EXPRESSION	REACTOME_CYTOSOLIC_TRNA_AMINOACYLATION	1.32163	0.132411	0.264301
R-HSA-983231	HEMOSTASIS	REACTOME_FACTORS_INVOLVED_IN_MEGAKARYOCYTE_DEVELOPMENT_AND_PLATELET_PRODUCTION	1.30433	0.13963	0.279158
R-HSA-381676	METABOLISM	REACTOME_REGULATION_OF_INSULIN_SECRETION_BY_GLUCAGON_LIKE_PEPTIDE1	1.26098	0.181818	0.325073
R-HSA-195721	SIGNAL_TRANSDUCTION	REACTOME_SIGNALING_BY_WNT	1.25528	0.180556	0.327813
R-HSA-2173788	SIGNAL_TRANSDUCTION	REACTOME_DOWNREGULATION_OF_TGF_BETA_RECEPTOR_SIGNALING	1.24755	0.202041	0.333219
R-HSA-983169	IMMUNE_SYSTEM	REACTOME_CLASS_I_MHC_MEDIATED_ANTIGEN_PROCESSING_PRESENTATION	1.22101	0.209877	0.361637
R-HSA-376176	DEVELOPMENTAL_BIOLOGY	REACTOME_SIGNALING_BY_ROBO_RECEPTOR	1.21344	0.233333	0.36709
R-HSA-6781827	DNA_REPAIR	REACTOME_TRANSCRIPTION_COUPLED_NER_TC_NER	1.20959	0.229572	0.367519
R-HSA-68867	CELL_CYCLE	REACTOME_ASSEMBLY_OF_THE_PRE_REPLICATIVE_COMPLEX	1.19706	0.240586	0.379648
R-HSA-450531	GENE_EXPRESSION	REACTOME_REGULATION_OF_MRNA_STABILITY_BY_PROTEINS_THAT_BIND_AU_RICH_ELEMENTS	1.18511	0.227092	0.390852
R-HSA-180786	CELL_CYCLE	REACTOME_EXTENSION_OF_TELOMERES	1.17783	0.254789	0.395939
R-HSA-983189	HEMOSTASIS	REACTOME_KINESINS	1.17766	0.24498	0.391552
R-HSA-163359	METABOLISM	REACTOME_GLUCAGON_SIGNALING_IN_METABOLIC_REGULATION	1.17396	0.265226	0.392412
R-HSA-72086	GENE_EXPRESSION	REACTOME_MRNA_CAPPING	1.15062	0.273438	0.419534
REACT_121398	DISEASE	REACTOME_SIGNALING_BY_FGFR_MUTANTS	1.138	0.286275	0.43349
R-HSA-75153	PROGRAMMED_CELL_DEATH	REACTOME_APOPTOTIC_EXECUTION_PHASE	1.13178	0.297071	0.437534
R-HSA-109606	PROGRAMMED_CELL_DEATH	REACTOME_INTRINSIC_PATHWAY_FOR_APOPTOSIS	1.10114	0.326772	0.478207
R-HSA-73847	METABOLISM	REACTOME_PURINE_METABOLISM	1.08431	0.343434	0.499434
R-HSA-187577	CELL_CYCLE	REACTOME_SCFSKP2_MEDIATED_DEGRADATION_OF_P27_P21	1.08203	0.337302	0.497784
R-HSA-109704	SIGNAL_TRANSDUCTION	REACTOME_PI3K_CASCADE	1.07958	0.335306	0.496094
R-HSA-1268020	METABOLISM_OF_PROTEINS	REACTOME_MITOCHONDRIAL_PROTEIN_IMPORT	1.07213	0.37149	0.503315
R-HSA-5696398	DNA_REPAIR	REACTOME_NUCLEOTIDE_EXCISION_REPAIR	1.06258	0.363636	0.514158
R-HSA-380270	CELL_CYCLE	REACTOME_RECRUITMENT_OF_MITOTIC_CENTROSOME_PROTEINS_AND_COMPLEXES	1.05094	0.380762	0.527721
R-HSA-187687	SIGNAL_TRANSDUCTION	REACTOME_SIGNALLING_TO_ERKS	1.04431	0.39645	0.532826
R-HSA-69613	CELL_CYCLE	REACTOME_P53_INDEPENDENT_G1_S_DNA_DAMAGE_CHECKPOINT	1.01724	0.409274	0.571089
R-HSA-163125	METABOLISM_OF_PROTEINS	REACTOME_POST_TRANSLATIONAL_MODIFICATION_SYNTHESIS_OF_GPI_ANCHORED_PROTEINS	1.0112	0.412698	0.575349
R-HSA-6781827	DNA_REPAIR	REACTOME_FORMATION_OF_TRANSCRIPTION_COUPLED_NER_TC_NER_REPAIR_COMPLEX	0.999047	0.435622	0.590359
R-HSA-167044	SIGNAL_TRANSDUCTION	REACTOME_SIGNALLING_TO_RAS	0.959629	0.517034	0.65251
R-HSA-73864	GENE_EXPRESSION	REACTOME_RNA_POL_I_TRANSCRIPTION	0.946091	0.505837	0.670028
R-HSA-174084	CELL_CYCLE	REACTOME_AUTODEGRADATION_OF_CDH1_BY_CDH1_APC_C	0.943137	0.510163	0.668993
R-HSA-2173789	SIGNAL_TRANSDUCTION	REACTOME_TGF_BETA_RECEPTOR_SIGNALING_ACTIVATES_SMADS	0.939396	0.517578	0.669393
R-HSA-162909	DISEASE	REACTOME_HOST_INTERACTIONS_OF_HIV_FACTORS	0.939041	0.527888	0.663798
R-HSA-69563	CELL_CYCLE	REACTOME_P53_DEPENDENT_G1_DNA_DAMAGE_RESPONSE	0.93559	0.524193	0.663776
R-HSA-1221632	CELL_CYCLE	REACTOME_MEIOTIC_SYNAPSIS	0.935494	0.548515	0.657787
R-HSA-1912422	SIGNAL_TRANSDUCTION	REACTOME_PRE_NOTCH_EXPRESSION_AND_PROCESSING	0.930903	0.555118	0.659902
R-HSA-391251	METABOLISM_OF_PROTEINS	REACTOME_PROTEIN_FOLDING	0.930566	0.550756	0.654563
R-HSA-174113	CELL_CYCLE	REACTOME_SCF_BETA_TRCP_MEDIATED_DEGRADATION_OF_EMI1	0.922603	0.519038	0.662264
REACT_27283	IMMUNE_SYSTEM	REACTOME_IL_2_SIGNALING	0.886936	0.588119	0.716144
R-HSA-390918	METABOLISM	REACTOME_PEROXISOMAL_LIPID_METABOLISM	0.85986	0.62475	0.755423
R-HSA-180024	SIGNAL_TRANSDUCTION	REACTOME_DARPP_32_EVENTS	0.858857	0.62249	0.750412
R-HSA-1368108	CIRCADIAN_CLOCK	REACTOME_BMAL1_CLOCK_NPAS2_ACTIVATES_CIRCADIAN_EXPRESSION	0.811419	0.695021	0.825025
R-HSA-74751	SIGNAL_TRANSDUCTION	REACTOME_INSULIN_RECEPTOR_SIGNALLING_CASCADE	0.808305	0.706827	0.822949
R-HSA-349425	CELL_CYCLE	REACTOME_AUTODEGRADATION_OF_THE_E3_UBIQUITIN_LIGASE_COP1	0.794157	0.714004	0.839272
R-HSA-913531	IMMUNE_SYSTEM	REACTOME_INTERFERON_SIGNALING	0.793692	0.689379	0.83297
R-HSA-69017	CELL_CYCLE	REACTOME_CDK_MEDIATED_PHOSPHORYLATION_AND_REMOVAL_OF_CDC6	0.784002	0.730453	0.841297
R-HSA-1483255	METABOLISM	REACTOME_PI_METABOLISM	0.736587	0.802789	0.906114
R-HSA-1169091	IMMUNE_SYSTEM	REACTOME_ACTIVATION_OF_NF_KAPPAB_IN_B_CELLS	0.729581	0.815175	0.909324
R-HSA-446652	IMMUNE_SYSTEM	REACTOME_IL1_SIGNALING	0.707327	0.841897	0.932719
R-HSA-350562	METABOLISM	REACTOME_REGULATION_OF_ORNITHINE_DECARBOXYLASE_ODC	0.697815	0.846008	0.937753
R-HSA-157579	CELL_CYCLE	REACTOME_TELOMERE_MAINTENANCE	0.695694	0.85	0.932686
R-HSA-109581	PROGRAMMED_CELL_DEATH	REACTOME_APOPTOSIS	0.653431	0.927273	0.974416
R-HSA-380972	SIGNAL_TRANSDUCTION	REACTOME_ENERGY_DEPENDENT_REGULATION_OF_MTOR_BY_LKB1_AMPK	0.648991	0.904382	0.971294
R-HSA-109703	SIGNAL_TRANSDUCTION	REACTOME_PKB_MEDIATED_EVENTS	0.648055	0.896282	0.964611
R-HSA-1280215	IMMUNE_SYSTEM	REACTOME_CYTOKINE_SIGNALING_IN_IMMUNE_SYSTEM	0.609575	0.93865	0.991886
R-HSA-389957	METABOLISM_OF_PROTEINS	REACTOME_PREFOLDIN_MEDIATED_TRANSFER_OF_SUBSTRATE_TO_CCT_TRIC	0.601341	0.944773	0.990668
R-HSA-381340	DEVELOPMENTAL_BIOLOGY	REACTOME_TRANSCRIPTIONAL_REGULATION_OF_WHITE_ADIPOCYTE_DIFFERENTIATION	0.571758	0.953347	1
R-HSA-1236978	IMMUNE_SYSTEM	REACTOME_CROSS_PRESENTATION_OF_SOLUBLE_EXOGENOUS_ANTIGENS_ENDOSOMES	0.563163	0.980431	1
R-HSA-450294	IMMUNE_SYSTEM	REACTOME_MAP_KINASE_ACTIVATION_IN_TLR_CASCADE	0.545624	0.963391	1
R-HSA-449147	IMMUNE_SYSTEM	REACTOME_SIGNALING_BY_ILS	0.50728	0.982107	1
R-HSA-180585	DISEASE	REACTOME_VIF_MEDIATED_DEGRADATION_OF_APOBEC3G	0.505727	0.989474	1
R-HSA-1989781	METABOLISM	REACTOME_PPARA_ACTIVATES_GENE_EXPRESSION	0.503693	0.98998	0.995394
R-HSA-168638	IMMUNE_SYSTEM	REACTOME_NOD1_2_SIGNALING_PATHWAY	0.502183	0.98324	0.988515
Negative correlation
Pattway IDs	Top Levels (Identified/ Reassignments)	Pathway Names	Normalized Enrichment Scores (NES)	Nominal p-vals	FDR q-vals
R-HSA-500792	SIGNAL_TRANSDUCTION	REACTOME_GPCR_LIGAND_BINDING	-3.52724	0	0
R-HSA-198933	IMMUNE_SYSTEM	REACTOME_IMMUNOREGULATORY_INTERACTIONS_BETWEEN_A_LYMPHOID_AND_A_NON_LYMPHOID_CELL	-3.41195	0	0
R-HSA-388396	SIGNAL_TRANSDUCTION	REACTOME_GPCR_DOWNSTREAM_SIGNALING	-3.40771	0	0
R-HSA-373076	SIGNAL_TRANSDUCTION	REACTOME_CLASS_A1_RHODOPSIN_LIKE_RECEPTORS	-3.10231	0	0
R-HSA-156902	RIBOSOME	REACTOME_PEPTIDE_CHAIN_ELONGATION	-2.95998	0	0
R-HSA-372790	SIGNAL_TRANSDUCTION	REACTOME_SIGNALING_BY_GPCR	-2.93788	0	0
R-HSA-164952	DISEASE	REACTOME_THE_ROLE_OF_NEF_IN_HIV1_REPLICATION_AND_DISEASE_PATHOGENESIS	-2.76567	0	0.000170194
R-HSA-416476	SIGNAL_TRANSDUCTION	REACTOME_G_ALPHA_Q_SIGNALLING_EVENTS	-2.75763	0	0.00014892
R-HSA-76002	HEMOSTASIS	REACTOME_PLATELET_ACTIVATION_SIGNALING_AND_AGGREGATION	-2.74208	0	0.000132373
R-HSA-164938	DISEASE	REACTOME_NEF_MEDIATES_DOWN_MODULATION_OF_CELL_SURFACE_RECEPTORS_BY_RECRUITING_THEM_TO_CLATHRIN_ADAPTERS	-2.74122	0	0.000119136
R-HSA-168273	RIBOSOME	REACTOME_INFLUENZA_VIRAL_RNA_TRANSCRIPTION_AND_REPLICATION	-2.71223	0	0.000212743
R-HSA-418594	SIGNAL_TRANSDUCTION	REACTOME_G_ALPHA_I_SIGNALLING_EVENTS	-2.53314	0	0.00167407
R-HSA-1630316	METABOLISM	REACTOME_GLYCOSAMINOGLYCAN_METABOLISM	-2.45318	0	0.00324535
R-HSA-1474244	EXTRACELLULAR_MATRIX_ORGANIZATION	REACTOME_EXTRACELLULAR_MATRIX_ORGANIZATION	-2.44918	0	0.0031857
R-HSA-72766	RIBOSOME	REACTOME_TRANSLATION	-2.37393	0.00417537	0.00532483
R-HSA-909733	IMMUNE_SYSTEM	REACTOME_INTERFERON_ALPHA_BETA_SIGNALING	-2.32686	0.00209644	0.00732851
R-HSA-157279	RIBOSOME	REACTOME_3_UTR_MEDIATED_TRANSLATIONAL_REGULATION	-2.32533	0	0.0069654
R-HSA-392499	METABOLISM_OF_PROTEINS	REACTOME_METABOLISM_OF_PROTEINS	-2.29519	0.00198413	0.00839489
R-HSA-1799339	RIBOSOME	REACTOME_SRP_DEPENDENT_COTRANSLATIONAL_PROTEIN_TARGETING_TO_MEMBRANE	-2.24562	0	0.0110319
R-HSA-375276	SIGNAL_TRANSDUCTION	REACTOME_PEPTIDE_LIGAND_BINDING_RECEPTORS	-2.23038	0	0.0116558
R-HSA-1660662	METABOLISM	REACTOME_GLYCOSPHINGOLIPID_METABOLISM	-2.22508	0	0.0114439
R-HSA-881907	SIGNAL_TRANSDUCTION	REACTOME_GASTRIN_CREB_SIGNALLING_PATHWAY_VIA_PKC_AND_MAPK	-2.20586	0	0.0124556
R-HSA-76005	HEMOSTASIS	REACTOME_RESPONSE_TO_ELEVATED_PLATELET_CYTOSOLIC_CA2_	-2.18202	0	0.0136458
R-HSA-2132295	IMMUNE_SYSTEM	REACTOME_MHC_CLASS_II_ANTIGEN_PRESENTATION	-2.16244	0.00200401	0.0150352
R-HSA-975957	RIBOSOME	REACTOME_NONSENSE_MEDIATED_DECAY_ENHANCED_BY_THE_EXON_JUNCTION_COMPLEX	-2.12215	0	0.0186123
R-HSA-109582	HEMOSTASIS	REACTOME_HEMOSTASIS	-2.11824	0	0.0185295
R-HSA-877300	IMMUNE_SYSTEM	REACTOME_INTERFERON_GAMMA_SIGNALING	-2.07649	0.00206186	0.0237248
R-HSA-381038	METABOLISM_OF_PROTEINS	REACTOME_ACTIVATION_OF_CHAPERONE_GENES_BY_XBP1S	-2.05539	0.00840336	0.026235
R-HSA-1500931	CELL_CELL_COMMUNICATION	REACTOME_CELL_CELL_COMMUNICATION	-2.05515	0.00213675	0.0253707
R-HSA-72695	METABOLISM_OF_PROTEINS	REACTOME_FORMATION_OF_THE_TERNARY_COMPLEX_AND_SUBSEQUENTLY_THE_43S_COMPLEX	-2.00683	0.00367647	0.0330452
R-HSA-1222352	DISEASE	REACTOME_LATENT_INFECTION_OF_HOMO_SAPIENS_WITH_MYCOBACTERIUM_TUBERCULOSIS	-1.99567	0.0078125	0.0343167
R-HSA-432720	VESICLE_MEDIATED_TRANSPORT	REACTOME_LYSOSOME_VESICLE_BIOGENESIS	-1.98048	0.00631579	0.0364163
R-HSA-1474290	EXTRACELLULAR_MATRIX_ORGANIZATION	REACTOME_COLLAGEN_FORMATION	-1.94428	0.0135397	0.0438825
R-HSA-425393	TRANSMEMBRANE_TRANSPORT_OF_SMALL_MOLECULES	REACTOME_TRANSPORT_OF_INORGANIC_CATIONS_ANIONS_AND_AMINO_ACIDS_OLIGOPEPTIDES	-1.93691	0	0.0442425
R-HSA-1793185	METABOLISM	REACTOME_CHONDROITIN_SULFATE_DERMATAN_SULFATE_METABOLISM	-1.93193	0.0141988	0.0440397
R-HSA-112316	NEURONAL_SYSTEM	REACTOME_NEURONAL_SYSTEM	-1.92364	0.0151515	0.0448614
R-HSA-199991	VESICLE_MEDIATED_TRANSPORT	REACTOME_MEMBRANE_TRAFFICKING	-1.90628	0.00591716	0.0481077
R-HSA-1638091	METABOLISM	REACTOME_HEPARAN_SULFATE_HEPARIN_HS_GAG_METABOLISM	-1.87674	0.0137795	0.0556341
R-HSA-71387	METABOLISM	REACTOME_METABOLISM_OF_CARBOHYDRATES	-1.82601	0.0138067	0.0709299
R-HSA-1980143	SIGNAL_TRANSDUCTION	REACTOME_SIGNALING_BY_NOTCH1	-1.79352	0.00782779	0.0813037
R-HSA-611105	METABOLISM	REACTOME_RESPIRATORY_ELECTRON_TRANSPORT	-1.78323	0.0240964	0.0840611
R-HSA-373080	SIGNAL_TRANSDUCTION	REACTOME_CLASS_B_2_SECRETIN_FAMILY_RECEPTORS	-1.78318	0.0242915	0.0820596
R-HSA-2122948	SIGNAL_TRANSDUCTION	REACTOME_ACTIVATED_NOTCH1_TRANSMITS_SIGNAL_TO_THE_NUCLEUS	-1.78234	0.0199601	0.0805787
R-HSA-425374	SIGNAL_TRANSDUCTION	REACTOME_AMINO_ACID_AND_OLIGOPEPTIDE_SLC_TRANSPORTERS	-1.77575	0.0177515	0.0813778
R-HSA-977225	METABOLISM_OF_PROTEINS	REACTOME_AMYLOIDS	-1.75937	0.0265849	0.0861305
R-HSA-168249	IMMUNE_SYSTEM	REACTOME_INNATE_IMMUNE_SYSTEM	-1.73142	0.0180361	0.0978001
R-HSA-202433	IMMUNE_SYSTEM	REACTOME_GENERATION_OF_SECOND_MESSENGER_MOLECULES	-1.72818	0.0326531	0.0971843
R-HSA-112315	NEURONAL_SYSTEM	REACTOME_TRANSMISSION_ACROSS_CHEMICAL_SYNAPSES	-1.72696	0.0286885	0.0958617
R-HSA-597592	METABOLISM_OF_PROTEINS	REACTOME_POST_TRANSLATIONAL_PROTEIN_MODIFICATION	-1.72054	0.0155945	0.0963484
R-HSA-216083	EXTRACELLULAR_MATRIX_ORGANIZATION	REACTOME_INTEGRIN_CELL_SURFACE_INTERACTIONS	-1.71999	0.0385396	0.0946939
R-HSA-446728	CELL_CELL_COMMUNICATION	REACTOME_CELL_JUNCTION_ORGANIZATION	-1.71644	0.0262097	0.0944916
R-HSA-70263	METABOLISM	REACTOME_GLUCONEOGENESIS	-1.7056	0.025641	0.0976024
R-HSA-166520	SIGNAL_TRANSDUCTION	REACTOME_SIGNALLING_BY_NGF	-1.68841	0.0271318	0.104769
R-HSA-72662	METABOLISM_OF_PROTEINS	REACTOME_ACTIVATION_OF_THE_MRNA_UPON_BINDING_OF_THE_CAP_BINDING_COMPLEX_AND_EIFS_AND_SUBSEQUENT_BINDING_TO_43S	-1.68586	0.030426	0.103717
R-HSA-73923	METABOLISM	REACTOME_LIPID_DIGESTION_MOBILIZATION_AND_TRANSPORT	-1.68366	0.0295276	0.102926
R-HSA-418555	SIGNAL_TRANSDUCTION	REACTOME_G_ALPHA_S_SIGNALLING_EVENTS	-1.68226	0.0140562	0.101861
R-HSA-382551	TRANSMEMBRANE_TRANSPORT_OF_SMALL_MOLECULES	REACTOME_TRANSMEMBRANE_TRANSPORT_OF_SMALL_MOLECULES	-1.67773	0.0280561	0.102583
R-HSA-168256	IMMUNE_SYSTEM	REACTOME_IMMUNE_SYSTEM	-1.6273	0.0351562	0.131112
R-HSA-1296071	NEURONAL_SYSTEM	REACTOME_POTASSIUM_CHANNELS	-1.6221	0.0423387	0.131908
R-HSA-163200	METABOLISM	REACTOME_RESPIRATORY_ELECTRON_TRANSPORT_ATP_SYNTHESIS_BY_CHEMIOSMOTIC_COUPLING_AND_HEAT_PRODUCTION_BY_UNCOUPLING_PROTEINS_	-1.61004	0.0487805	0.137318
R-HSA-114604	HEMOSTASIS	REACTOME_GPVI_MEDIATED_ACTIVATION_CASCADE	-1.60883	0.0389344	0.135735
R-HSA-425366	TRANSMEMBRANE_TRANSPORT_OF_SMALL_MOLECULES	REACTOME_TRANSPORT_OF_GLUCOSE_AND_OTHER_SUGARS_BILE_SALTS_AND_ORGANIC_ACIDS_METAL_IONS_AND_AMINE_COMPOUNDS	-1.58293	0.0517241	0.150799
R-HSA-157118	SIGNAL_TRANSDUCTION	REACTOME_SIGNALING_BY_NOTCH	-1.57484	0.0433884	0.154061
R-HSA-418597	SIGNAL_TRANSDUCTION	REACTOME_G_ALPHA_Z_SIGNALLING_EVENTS	-1.56181	0.0584906	0.160433
R-HSA-917937	TRANSMEMBRANE_TRANSPORT_OF_SMALL_MOLECULES	REACTOME_IRON_UPTAKE_AND_TRANSPORT	-1.54681	0.0550098	0.16997
R-HSA-373755	DEVELOPMENTAL_BIOLOGY	REACTOME_SEMAPHORIN_INTERACTIONS	-1.54184	0.0587045	0.170982
R-HSA-421270	CELL_CELL_COMMUNICATION	REACTOME_CELL_CELL_JUNCTION_ORGANIZATION	-1.53858	0.0606695	0.170666
R-HSA-383280	GENE_EXPRESSION	REACTOME_NUCLEAR_RECEPTOR_TRANSCRIPTION_PATHWAY	-1.53581	0.0714286	0.169973
R-HSA-445144	DEVELOPMENTAL_BIOLOGY	REACTOME_SIGNAL_TRANSDUCTION_BY_L1	-1.52471	0.0547667	0.176735
R-HSA-211859	METABOLISM	REACTOME_BIOLOGICAL_OXIDATIONS	-1.512	0.0891841	0.183928
R-HSA-983170	IMMUNE_SYSTEM	REACTOME_ANTIGEN_PRESENTATION_FOLDING_ASSEMBLY_AND_PEPTIDE_LOADING_OF_CLASS_I_MHC	-1.51073	0.0691589	0.182181
R-HSA-1236975	IMMUNE_SYSTEM	REACTOME_ANTIGEN_PROCESSING_CROSS_PRESENTATION	-1.50951	0.0524272	0.180513
R-HSA-202733	HEMOSTASIS	REACTOME_CELL_SURFACE_INTERACTIONS_AT_THE_VASCULAR_WALL	-1.50884	0.0544355	0.178526
R-HSA-186797	SIGNAL_TRANSDUCTION	REACTOME_SIGNALING_BY_PDGF	-1.50706	0.0763052	0.177175
R-HSA-112387	DISEASE	REACTOME_ELONGATION_ARREST_AND_RECOVERY	-1.4936	0.0763209	0.184965
R-HSA-112314	NEURONAL_SYSTEM	REACTOME_NEUROTRANSMITTER_RECEPTOR_BINDING_AND_DOWNSTREAM_TRANSMISSION_IN_THE_POSTSYNAPTIC_CELL	-1.49314	0.0750988	0.18298
R-HSA-422475	DEVELOPMENTAL_BIOLOGY	REACTOME_AXON_GUIDANCE	-1.48691	0.0770791	0.185978
R-HSA-425407	TRANSMEMBRANE_TRANSPORT_OF_SMALL_MOLECULES	REACTOME_SLC_MEDIATED_TRANSMEMBRANE_TRANSPORT	-1.48428	0.0804829	0.185814
R-HSA-388841	IMMUNE_SYSTEM	REACTOME_COSTIMULATION_BY_THE_CD28_FAMILY	-1.47333	0.0833333	0.192788
R-HSA-1280218	IMMUNE_SYSTEM	REACTOME_ADAPTIVE_IMMUNE_SYSTEM	-1.42845	0.0887097	0.231623
R-HSA-446193	METABOLISM_OF_PROTEINS	REACTOME_BIOSYNTHESIS_OF_THE_N_GLYCAN_PRECURSOR_DOLICHOL_LIPID_LINKED_OLIGOSACCHARIDE_LLO_AND_TRANSFER_TO_A_NASCENT_PROTEIN	-1.42799	0.0907298	0.22917
R-HSA-168255	RIBOSOME	REACTOME_INFLUENZA_LIFE_CYCLE	-1.41897	0.0865385	0.234689
R-HSA-948021	METABOLISM_OF_PROTEINS	REACTOME_TRANSPORT_TO_THE_GOLGI_AND_SUBSEQUENT_MODIFICATION	-1.39841	0.114053	0.252468
R-HSA-1428517	METABOLISM	REACTOME_TCA_CYCLE_AND_RESPIRATORY_ELECTRON_TRANSPORT	-1.39579	0.101695	0.252039
R-HSA-917729	VESICLE_MEDIATED_TRANSPORT	REACTOME_ENDOSOMAL_SORTING_COMPLEX_REQUIRED_FOR_TRANSPORT_ESCRT	-1.37103	0.109731	0.275445
R-HSA-446203	METABOLISM_OF_PROTEINS	REACTOME_ASPARAGINE_N_LINKED_GLYCOSYLATION	-1.36827	0.122807	0.275103
R-HSA-167242	DISEASE	REACTOME_ABORTIVE_ELONGATION_OF_HIV1_TRANSCRIPT_IN_THE_ABSENCE_OF_TAT	-1.35069	0.130785	0.290687
R-HSA-70326	METABOLISM	REACTOME_GLUCOSE_METABOLISM	-1.34828	0.116981	0.289932
REACT_20605	RIBOSOME	REACTOME_METABOLISM_OF_MRNA	-1.32995	0.129666	0.309584
R-HSA-112382	GENE_EXPRESSION	REACTOME_FORMATION_OF_RNA_POL_II_ELONGATION_COMPLEX_	-1.30424	0.158824	0.338176
R-HSA-456926	HEMOSTASIS	REACTOME_THROMBIN_SIGNALLING_THROUGH_PROTEINASE_ACTIVATED_RECEPTORS_PARS	-1.29607	0.169014	0.34461
R-HSA-199992	VESICLE_MEDIATED_TRANSPORT	REACTOME_TRANS_GOLGI_NETWORK_VESICLE_BUDDING	-1.28517	0.178794	0.355569
R-HSA-163685	METABOLISM	REACTOME_INTEGRATION_OF_ENERGY_METABOLISM	-1.25234	0.219885	0.398313
R-HSA-1643713	DISEASE	REACTOME_SIGNALING_BY_EGFR_IN_CANCER	-1.23841	0.21374	0.415338
R-HSA-71291	METABOLISM	REACTOME_METABOLISM_OF_AMINO_ACIDS_AND_DERIVATIVES	-1.22545	0.216216	0.4313
R-HSA-556833	METABOLISM	REACTOME_METABOLISM_OF_LIPIDS_AND_LIPOPROTEINS	-1.20195	0.231602	0.463302
R-HSA-167158	DISEASE	REACTOME_FORMATION_OF_THE_HIV1_EARLY_ELONGATION_COMPLEX	-1.19943	0.248408	0.46273
R-HSA-1266738	DEVELOPMENTAL_BIOLOGY	REACTOME_DEVELOPMENTAL_BIOLOGY	-1.19845	0.253192	0.459781
R-HSA-422356	METABOLISM	REACTOME_REGULATION_OF_INSULIN_SECRETION	-1.19299	0.226994	0.463645
R-HSA-1236974	IMMUNE_SYSTEM	REACTOME_ER_PHAGOSOME_PATHWAY	-1.18558	0.254438	0.470825
R-HSA-168898	IMMUNE_SYSTEM	REACTOME_TOLL_RECEPTOR_CASCADES	-1.18121	0.246914	0.473073
R-HSA-187037	SIGNAL_TRANSDUCTION	REACTOME_NGF_SIGNALLING_VIA_TRKA_FROM_THE_PLASMA_MEMBRANE	-1.18055	0.244141	0.469532
R-HSA-204998	SIGNAL_TRANSDUCTION	REACTOME_CELL_DEATH_SIGNALLING_VIA_NRAGE_NRIF_AND_NADE	-1.17788	0.231827	0.468781
R-HSA-397795	SIGNAL_TRANSDUCTION	REACTOME_G_PROTEIN_BETA_GAMMA_SIGNALLING	-1.17457	0.259259	0.469432
R-HSA-76066	GENE_EXPRESSION	REACTOME_RNA_POL_III_TRANSCRIPTION_INITIATION_FROM_TYPE_2_PROMOTER	-1.16823	0.243083	0.475068
R-HSA-202424	IMMUNE_SYSTEM	REACTOME_DOWNSTREAM_TCR_SIGNALING	-1.16718	0.245399	0.472269
R-HSA-397014	MUSCLE_CONTRACTION	REACTOME_MUSCLE_CONTRACTION	-1.16614	0.240557	0.469416
R-HSA-432722	VESICLE_MEDIATED_TRANSPORT	REACTOME_GOLGI_ASSOCIATED_VESICLE_BIOGENESIS	-1.15415	0.260355	0.485039
R-HSA-194315	SIGNAL_TRANSDUCTION	REACTOME_SIGNALING_BY_RHO_GTPASES	-1.14157	0.261386	0.501437
R-HSA-373760	DEVELOPMENTAL_BIOLOGY	REACTOME_L1CAM_INTERACTIONS	-1.13344	0.277108	0.510386
R-HSA-71403	METABOLISM	REACTOME_CITRIC_ACID_CYCLE_TCA_CYCLE	-1.09042	0.338742	0.581172
R-HSA-428157	METABOLISM	REACTOME_SPHINGOLIPID_METABOLISM	-1.08844	0.357422	0.579431
R-HSA-182971	SIGNAL_TRANSDUCTION	REACTOME_EGFR_DOWNREGULATION	-1.08786	0.350495	0.575247
R-HSA-186763	SIGNAL_TRANSDUCTION	REACTOME_DOWNSTREAM_SIGNAL_TRANSDUCTION	-1.08678	0.344969	0.572242
R-HSA-193648	SIGNAL_TRANSDUCTION	REACTOME_NRAGE_SIGNALS_DEATH_THROUGH_JNK	-1.08568	0.323353	0.56931
R-HSA-112043	SIGNAL_TRANSDUCTION	REACTOME_PLC_BETA_MEDIATED_EVENTS	-1.08523	0.333333	0.565066
R-HSA-391908	SIGNAL_TRANSDUCTION	REACTOME_REGULATION_OF_WATER_BALANCE_BY_RENAL_AQUAPORINS	-1.08356	0.336083	0.562925
R-HSA-2122947	SIGNAL_TRANSDUCTION	REACTOME_NOTCH1_INTRACELLULAR_DOMAIN_REGULATES_TRANSCRIPTION	-1.08202	0.368737	0.56083
R-HSA-198753	IMMUNE_SYSTEM	REACTOME_ERK_MAPK_TARGETS	-1.07721	0.339114	0.565021
R-HSA-445717	TRANSMEMBRANE_TRANSPORT_OF_SMALL_MOLECULES	REACTOME_AQUAPORIN_MEDIATED_TRANSPORT	-1.06898	0.35249	0.574629
R-HSA-166054	IMMUNE_SYSTEM	REACTOME_ACTIVATED_TLR4_SIGNALLING	-1.06054	0.371542	0.584785
REACT_21310	SIGNAL_TRANSDUCTION	REACTOME_PHOSPHOLIPASE_C_MEDIATED_CASCADE	-1.05539	0.377593	0.589489
R-HSA-400685	DEVELOPMENTAL_BIOLOGY	REACTOME_SEMA4D_IN_SEMAPHORIN_SIGNALING	-1.05487	0.390654	0.585761
R-HSA-193704	SIGNAL_TRANSDUCTION	REACTOME_P75_NTR_RECEPTOR_MEDIATED_SIGNALLING	-1.04991	0.400387	0.589647
R-HSA-983695	IMMUNE_SYSTEM	REACTOME_ANTIGEN_ACTIVATES_B_CELL_RECEPTOR_LEADING_TO_GENERATION_OF_SECOND_MESSENGERS	-1.03972	0.372233	0.602901
R-HSA-1250342	SIGNAL_TRANSDUCTION	REACTOME_PI3K_EVENTS_IN_ERBB4_SIGNALING	-1.01936	0.397313	0.633884
R-HSA-418346	HEMOSTASIS	REACTOME_PLATELET_HOMEOSTASIS	-1.01923	0.410678	0.629132
R-HSA-202403	IMMUNE_SYSTEM	REACTOME_TCR_SIGNALING	-1.01901	0.419624	0.624612
R-HSA-196854	METABOLISM	REACTOME_METABOLISM_OF_VITAMINS_AND_COFACTORS	-1.01825	0.385714	0.621325
R-HSA-1257604	IMMUNE_SYSTEM	REACTOME_PIP3_ACTIVATES_AKT_SIGNALING	-1.01158	0.4375	0.628785
R-HSA-198203	SIGNAL_TRANSDUCTION	REACTOME_PI3K_AKT_ACTIVATION	-0.985303	0.478846	0.672483
R-HSA-428930	HEMOSTASIS	REACTOME_THROMBOXANE_SIGNALLING_THROUGH_TP_RECEPTOR	-0.974992	0.46822	0.687073
R-HSA-389356	IMMUNE_SYSTEM	REACTOME_CD28_CO_STIMULATION	-0.956555	0.472837	0.716772
R-HSA-913709	METABOLISM_OF_PROTEINS	REACTOME_O_LINKED_GLYCOSYLATION_OF_MUCINS	-0.951839	0.477583	0.720681
R-HSA-74752	SIGNAL_TRANSDUCTION	REACTOME_SIGNALING_BY_INSULIN_RECEPTOR	-0.946756	0.500963	0.725001
R-HSA-1483257	METABOLISM	REACTOME_PHOSPHOLIPID_METABOLISM	-0.93231	0.532946	0.746341
R-HSA-72165	GENE_EXPRESSION	REACTOME_MRNA_SPLICING_MINOR_PATHWAY	-0.920566	0.538614	0.763842
R-HSA-381119	METABOLISM_OF_PROTEINS	REACTOME_UNFOLDED_PROTEIN_RESPONSE	-0.912891	0.538899	0.772776
R-HSA-416572	DEVELOPMENTAL_BIOLOGY	REACTOME_SEMA4D_INDUCED_CELL_MIGRATION_AND_GROWTH_CONE_COLLAPSE	-0.912132	0.570842	0.768805
R-HSA-203765	METABOLISM	REACTOME_ENOS_ACTIVATION_AND_REGULATION	-0.907398	0.570552	0.771984
R-HSA-180292	SIGNAL_TRANSDUCTION	REACTOME_GAB1_SIGNALOSOME	-0.90322	0.571134	0.774421
R-HSA-1489509	IMMUNE_SYSTEM	REACTOME_DAG_AND_IP3_SIGNALING	-0.899463	0.560158	0.775992
R-HSA-416482	SIGNAL_TRANSDUCTION	REACTOME_G_ALPHA1213_SIGNALLING_EVENTS	-0.890911	0.585216	0.786093
R-HSA-1226099	DISEASE	REACTOME_SIGNALING_BY_FGFR_IN_DISEASE	-0.890006	0.589494	0.782227
R-HSA-15869	METABOLISM	REACTOME_METABOLISM_OF_NUCLEOTIDES	-0.887172	0.578652	0.782131
R-HSA-76071	GENE_EXPRESSION	REACTOME_RNA_POL_III_TRANSCRIPTION_INITIATION_FROM_TYPE_3_PROMOTER	-0.886095	0.601626	0.779038
R-HSA-392518	HEMOSTASIS	REACTOME_SIGNAL_AMPLIFICATION	-0.881851	0.603696	0.781637
R-HSA-375165	DEVELOPMENTAL_BIOLOGY	REACTOME_NCAM_SIGNALING_FOR_NEURITE_OUT_GROWTH	-0.88089	0.597222	0.777963
R-HSA-445355	MUSCLE_CONTRACTION	REACTOME_SMOOTH_MUSCLE_CONTRACTION	-0.879626	0.579399	0.775001
R-HSA-111885	SIGNAL_TRANSDUCTION	REACTOME_OPIOID_SIGNALLING	-0.869008	0.607843	0.789446
R-HSA-1963642	SIGNAL_TRANSDUCTION	REACTOME_PI3K_EVENTS_IN_ERBB2_SIGNALING	-0.866187	0.597959	0.789578
R-HSA-156580	METABOLISM	REACTOME_PHASE_II_CONJUGATION	-0.865446	0.616412	0.78568
REACT_25281	METABOLISM	REACTOME_NFKB_AND_MAP_KINASES_ACTIVATION_MEDIATED_BY_TLR4_SIGNALING_REPERTOIRE	-0.851758	0.633528	0.805473
REACT_21270	SIGNAL_TRANSDUCTION	REACTOME_PI_3K_CASCADE	-0.84328	0.657534	0.815705
R-HSA-190236	SIGNAL_TRANSDUCTION	REACTOME_SIGNALING_BY_FGFR	-0.833132	0.654	0.828135
R-HSA-74158	GENE_EXPRESSION	REACTOME_RNA_POL_III_TRANSCRIPTION	-0.83284	0.661943	0.82339
R-HSA-1227986	SIGNAL_TRANSDUCTION	REACTOME_SIGNALING_BY_ERBB2	-0.832312	0.670757	0.819183
R-HSA-111996	SIGNAL_TRANSDUCTION	REACTOME_CA_DEPENDENT_EVENTS	-0.828808	0.654412	0.820242
R-HSA-1660499	METABOLISM	REACTOME_SYNTHESIS_OF_PIPS_AT_THE_PLASMA_MEMBRANE	-0.813643	0.667961	0.842112
R-HSA-1433557	SIGNAL_TRANSDUCTION	REACTOME_SIGNALING_BY_SCF_KIT	-0.811416	0.675732	0.840753
R-HSA-400253	CIRCADIAN_CLOCK	REACTOME_CIRCADIAN_CLOCK	-0.801334	0.715164	0.852352
R-HSA-203927	GENE_EXPRESSION	REACTOME_MICRORNA_MIRNA_BIOGENESIS	-0.79305	0.703846	0.860865
R-HSA-71406	METABOLISM	REACTOME_PYRUVATE_METABOLISM_AND_CITRIC_ACID_TCA_CYCLE	-0.776985	0.731518	0.881807
R-HSA-535734	METABOLISM	REACTOME_FATTY_ACID_TRIACYLGLYCEROL_AND_KETONE_BODY_METABOLISM	-0.774681	0.777328	0.880225
R-HSA-171306	CELL_CYCLE	REACTOME_PACKAGING_OF_TELOMERE_ENDS	-0.771554	0.731707	0.879978
R-HSA-451326	NEURONAL_SYSTEM	REACTOME_ACTIVATION_OF_KAINATE_RECEPTORS_UPON_GLUTAMATE_BINDING	-0.759376	0.769388	0.894226
R-HSA-168643	IMMUNE_SYSTEM	REACTOME_NUCLEOTIDE_BINDING_DOMAIN_LEUCINE_RICH_REPEAT_CONTAINING_RECEPTOR_NLR_SIGNALING_PATHWAYS	-0.749734	0.784314	0.903822
R-HSA-168928	IMMUNE_SYSTEM	REACTOME_RIG_I_MDA5_MEDIATED_INDUCTION_OF_IFN_ALPHA_BETA_PATHWAYS	-0.748886	0.762183	0.899659
R-HSA-1234174	CELLULAR_RESPONSES_TO_STRESS	REACTOME_REGULATION_OF_HYPOXIA_INDUCIBLE_FACTOR_HIF_BY_OXYGEN	-0.745575	0.796813	0.899559
REACT_111135	IMMUNE_SYSTEM	REACTOME_TRIF_MEDIATED_TLR3_SIGNALING	-0.729303	0.816901	0.918345
REACT_21272	SIGNAL_TRANSDUCTION	REACTOME_DOWNSTREAM_SIGNALING_OF_ACTIVATED_FGFR	-0.727652	0.803607	0.915421
REACT_15380	DISEASE	REACTOME_DIABETES_PATHWAYS	-0.723147	0.807531	0.916568
R-HSA-166058	IMMUNE_SYSTEM	REACTOME_MYD88_MAL_CASCADE_INITIATED_ON_PLASMA_MEMBRANE	-0.722017	0.84121	0.912741
R-HSA-504046	GENE_EXPRESSION	REACTOME_RNA_POL_I_RNA_POL_III_AND_MITOCHONDRIAL_TRANSCRIPTION	-0.707264	0.840081	0.928272
R-HSA-983705	IMMUNE_SYSTEM	REACTOME_SIGNALING_BY_THE_B_CELL_RECEPTOR_BCR	-0.704964	0.836978	0.92616
R-HSA-211000	GENE_EXPRESSION	REACTOME_REGULATORY_RNA_PATHWAYS	-0.691732	0.855372	0.937857
R-HSA-450282	IMMUNE_SYSTEM	REACTOME_MAPK_TARGETS_NUCLEAR_EVENTS_MEDIATED_BY_MAP_KINASES	-0.680175	0.845545	0.946851
R-HSA-111465	PROGRAMMED_CELL_DEATH	REACTOME_APOPTOTIC_CLEAVAGE_OF_CELLULAR_PROTEINS	-0.675604	0.86558	0.947048
R-HSA-1236394	SIGNAL_TRANSDUCTION	REACTOME_SIGNALING_BY_ERBB4	-0.67353	0.897638	0.944431
R-HSA-1483206	METABOLISM	REACTOME_GLYCEROPHOSPHOLIPID_BIOSYNTHESIS	-0.660927	0.898406	0.953038
R-HSA-73884	DNA_REPAIR	REACTOME_BASE_EXCISION_REPAIR	-0.647784	0.890385	0.961559
R-HSA-749499	METABOLISM	REACTOME_DESTABILIZATION_OF_MRNA_BY_AUF1_HNRNP_D0	-0.633171	0.924211	0.970475
R-HSA-389960	METABOLISM_OF_PROTEINS	REACTOME_FORMATION_OF_TUBULIN_FOLDING_INTERMEDIATES_BY_CCT_TRIC	-0.632606	0.908046	0.965763
R-HSA-198725	SIGNAL_TRANSDUCTION	REACTOME_NUCLEAR_EVENTS_KINASE_AND_TRANSCRIPTION_FACTOR_ACTIVATION	-0.623263	0.941176	0.969106
R-HSA-75109	METABOLISM	REACTOME_TRIGLYCERIDE_BIOSYNTHESIS	-0.620416	0.925311	0.966408
R-HSA-438064	NEURONAL_SYSTEM	REACTOME_POST_NMDA_RECEPTOR_ACTIVATION_EVENTS	-0.617368	0.929752	0.963711
R-HSA-975138	IMMUNE_SYSTEM	REACTOME_TRAF6_MEDIATED_INDUCTION_OF_NFKB_AND_MAP_KINASES_UPON_TLR7_8_OR_9_ACTIVATION	-0.615848	0.935353	0.959798
R-HSA-1168372	IMMUNE_SYSTEM	REACTOME_DOWNSTREAM_SIGNALING_EVENTS_OF_B_CELL_RECEPTOR_BCR	-0.608785	0.913386	0.960491
R-HSA-442755	NEURONAL_SYSTEM	REACTOME_ACTIVATION_OF_NMDA_RECEPTOR_UPON_GLUTAMATE_BINDING_AND_POSTSYNAPTIC_EVENTS	-0.606408	0.932406	0.957246
R-HSA-428534	DEVELOPMENTAL_BIOLOGY	REACTOME_IL_3_5_AND_GM_CSF_SIGNALING	-0.572144	0.963415	0.975376
R-HSA-169911	PROGRAMMED_CELL_DEATH	REACTOME_REGULATION_OF_APOPTOSIS	-0.562314	0.975104	0.975597
R-HSA-445989	IMMUNE_SYSTEM	REACTOME_TAK1_ACTIVATES_NFKB_BY_PHOSPHORYLATION_AND_ACTIVATION_OF_IKKS_COMPLEX	-0.527008	0.975904	0.985621
R-HSA-936440	IMMUNE_SYSTEM	REACTOME_NEGATIVE_REGULATORS_OF_RIG_I_MDA5_SIGNALING	-0.455477	0.998012	0.99649

## Sheet: THYM
Suppl. Table 2E. Summary of GSEA analyses of Drp1 correlating genes in THYM
Pathways within the p anf q value cut off (< 0.05) shaded and those plotted in the figure are bolded.
Pathways with "REACT" ids are part of MsigDB but not currently present in Reactome database.
Pattway IDs	Top Levels (Identified/ Reassignments)	Pathway Names	Normalized Enrichment Scores (NES)	Nominal p-vals	FDR q-vals
R-HSA-212436	GENE_EXPRESSION	REACTOME_GENERIC_TRANSCRIPTION_PATHWAY	4.26854	0	0
R-HSA-948021	METABOLISM_OF_PROTEINS	REACTOME_TRANSPORT_TO_THE_GOLGI_AND_SUBSEQUENT_MODIFICATION	2.51081	0	0.00643795
R-HSA-425407	TRANSMEMBRANE_TRANSPORT_OF_SMALL_MOLECULES	REACTOME_SLC_MEDIATED_TRANSMEMBRANE_TRANSPORT	2.13856	0.00200803	0.0665549
R-HSA-2173793	SIGNAL_TRANSDUCTION	REACTOME_TRANSCRIPTIONAL_ACTIVITY_OF_SMAD2_SMAD3_SMAD4_HETEROTRIMER	2.06813	0.0056926	0.0786249
R-HSA-72202	GENE_EXPRESSION	REACTOME_TRANSPORT_OF_MATURE_TRANSCRIPT_TO_CYTOPLASM	1.98331	0.00206186	0.101475
R-HSA-159231	GENE_EXPRESSION	REACTOME_TRANSPORT_OF_MATURE_MRNA_DERIVED_FROM_AN_INTRONLESS_TRANSCRIPT	1.9712	0.012931	0.0914874
R-HSA-186797	SIGNAL_TRANSDUCTION	REACTOME_SIGNALING_BY_PDGF	1.87441	0.006	0.135493
R-HSA-422475	DEVELOPMENTAL_BIOLOGY	REACTOME_AXON_GUIDANCE	1.85536	0.0160966	0.13262
R-HSA-74752	SIGNAL_TRANSDUCTION	REACTOME_SIGNALING_BY_INSULIN_RECEPTOR	1.8174	0.015534	0.143524
R-HSA-1266738	DEVELOPMENTAL_BIOLOGY	REACTOME_DEVELOPMENTAL_BIOLOGY	1.81707	0.0100402	0.129313
R-HSA-74751	SIGNAL_TRANSDUCTION	REACTOME_INSULIN_RECEPTOR_SIGNALLING_CASCADE	1.79097	0.0230126	0.134111
R-HSA-382551	TRANSMEMBRANE_TRANSPORT_OF_SMALL_MOLECULES	REACTOME_TRANSMEMBRANE_TRANSPORT_OF_SMALL_MOLECULES	1.7485	0.0123967	0.152026
R-HSA-109704	SIGNAL_TRANSDUCTION	REACTOME_PI3K_CASCADE	1.73931	0.0261569	0.146565
R-HSA-170834	SIGNAL_TRANSDUCTION	REACTOME_SIGNALING_BY_TGF_BETA_RECEPTOR_COMPLEX	1.67191	0.0321285	0.194945
R-HSA-453274	CELL_CYCLE	REACTOME_MITOTIC_G2_G2_M_PHASES	1.63475	0.0390144	0.216502
REACT_121398	DISEASE	REACTOME_SIGNALING_BY_FGFR_MUTANTS	1.61989	0.0502092	0.218434
R-HSA-194441	GENE_EXPRESSION	REACTOME_METABOLISM_OF_NON_CODING_RNA	1.60703	0.0382294	0.220469
R-HSA-72187	GENE_EXPRESSION	REACTOME_MRNA_3_END_PROCESSING	1.59745	0.0423892	0.217131
R-HSA-425393	TRANSMEMBRANE_TRANSPORT_OF_SMALL_MOLECULES	REACTOME_TRANSPORT_OF_INORGANIC_CATIONS_ANIONS_AND_AMINO_ACIDS_OLIGOPEPTIDES	1.55158	0.0571429	0.258252
R-HSA-446203	METABOLISM_OF_PROTEINS	REACTOME_ASPARAGINE_N_LINKED_GLYCOSYLATION	1.55109	0.0590631	0.245832
R-HSA-1169410	IMMUNE_SYSTEM	REACTOME_ANTIVIRAL_MECHANISM_BY_IFN_STIMULATED_GENES	1.54605	0.0655738	0.239072
R-HSA-1483255	METABOLISM	REACTOME_PI_METABOLISM	1.54003	0.0504854	0.234752
R-HSA-983231	HEMOSTASIS	REACTOME_FACTORS_INVOLVED_IN_MEGAKARYOCYTE_DEVELOPMENT_AND_PLATELET_PRODUCTION	1.50908	0.062249	0.258076
R-HSA-2173788	SIGNAL_TRANSDUCTION	REACTOME_DOWNREGULATION_OF_TGF_BETA_RECEPTOR_SIGNALING	1.48928	0.0791075	0.270122
R-HSA-186763	SIGNAL_TRANSDUCTION	REACTOME_DOWNSTREAM_SIGNAL_TRANSDUCTION	1.48659	0.0717132	0.262218
R-HSA-1912422	SIGNAL_TRANSDUCTION	REACTOME_PRE_NOTCH_EXPRESSION_AND_PROCESSING	1.48612	0.0828157	0.252629
R-HSA-68877	CELL_CYCLE	REACTOME_MITOTIC_PROMETAPHASE	1.48133	0.0772201	0.248944
R-HSA-1660661	METABOLISM	REACTOME_SPHINGOLIPID_DE_NOVO_BIOSYNTHESIS	1.46539	0.0691057	0.256635
R-HSA-375165	DEVELOPMENTAL_BIOLOGY	REACTOME_NCAM_SIGNALING_FOR_NEURITE_OUT_GROWTH	1.45528	0.098	0.259289
R-HSA-75153	PROGRAMMED_CELL_DEATH	REACTOME_APOPTOTIC_EXECUTION_PHASE	1.43955	0.0954274	0.268672
R-HSA-428534	DEVELOPMENTAL_BIOLOGY	REACTOME_IL_3_5_AND_GM_CSF_SIGNALING	1.42594	0.0824524	0.274783
R-HSA-193648	SIGNAL_TRANSDUCTION	REACTOME_NRAGE_SIGNALS_DEATH_THROUGH_JNK	1.42219	0.0894942	0.270662
R-HSA-2173789	SIGNAL_TRANSDUCTION	REACTOME_TGF_BETA_RECEPTOR_SIGNALING_ACTIVATES_SMADS	1.41975	0.0934394	0.265258
R-HSA-1236394	SIGNAL_TRANSDUCTION	REACTOME_SIGNALING_BY_ERBB4	1.40153	0.10397	0.27713
R-HSA-176033	DISEASE	REACTOME_INTERACTIONS_OF_VPR_WITH_HOST_CELLULAR_PROTEINS	1.39093	0.118644	0.281549
R-HSA-380259	CELL_CYCLE	REACTOME_LOSS_OF_NLP_FROM_MITOTIC_CENTROSOMES	1.37645	0.0981595	0.290061
REACT_21272	SIGNAL_TRANSDUCTION	REACTOME_DOWNSTREAM_SIGNALING_OF_ACTIVATED_FGFR	1.37202	0.123047	0.287561
R-HSA-1433557	SIGNAL_TRANSDUCTION	REACTOME_SIGNALING_BY_SCF_KIT	1.33964	0.143149	0.316968
R-HSA-380270	CELL_CYCLE	REACTOME_RECRUITMENT_OF_MITOTIC_CENTROSOME_PROTEINS_AND_COMPLEXES	1.33725	0.117647	0.312047
R-HSA-449147	IMMUNE_SYSTEM	REACTOME_SIGNALING_BY_ILS	1.32047	0.149893	0.324271
R-HSA-597592	METABOLISM_OF_PROTEINS	REACTOME_POST_TRANSLATIONAL_PROTEIN_MODIFICATION	1.31944	0.145349	0.317491
R-HSA-109606	PROGRAMMED_CELL_DEATH	REACTOME_INTRINSIC_PATHWAY_FOR_APOPTOSIS	1.30798	0.16318	0.324235
R-HSA-109688	GENE_EXPRESSION	REACTOME_CLEAVAGE_OF_GROWING_TRANSCRIPT_IN_THE_TERMINATION_REGION_	1.30357	0.162921	0.322408
REACT_21270	SIGNAL_TRANSDUCTION	REACTOME_PI_3K_CASCADE	1.28462	0.175197	0.33916
R-HSA-194315	SIGNAL_TRANSDUCTION	REACTOME_SIGNALING_BY_RHO_GTPASES	1.27862	0.160542	0.339467
R-HSA-1226099	DISEASE	REACTOME_SIGNALING_BY_FGFR_IN_DISEASE	1.27714	0.191837	0.33385
R-HSA-1474290	EXTRACELLULAR_MATRIX_ORGANIZATION	REACTOME_COLLAGEN_FORMATION	1.25309	0.192748	0.35751
R-HSA-202403	IMMUNE_SYSTEM	REACTOME_TCR_SIGNALING	1.24728	0.198428	0.35744
R-HSA-111465	PROGRAMMED_CELL_DEATH	REACTOME_APOPTOTIC_CLEAVAGE_OF_CELLULAR_PROTEINS	1.21395	0.220588	0.396732
R-HSA-1500931	CELL_CELL_COMMUNICATION	REACTOME_CELL_CELL_COMMUNICATION	1.19333	0.239837	0.417344
R-HSA-216083	EXTRACELLULAR_MATRIX_ORGANIZATION	REACTOME_INTEGRIN_CELL_SURFACE_INTERACTIONS	1.14571	0.273504	0.482878
R-HSA-1280215	IMMUNE_SYSTEM	REACTOME_CYTOKINE_SIGNALING_IN_IMMUNE_SYSTEM	1.13568	0.31068	0.489657
R-HSA-379724	GENE_EXPRESSION	REACTOME_TRNA_AMINOACYLATION	1.13563	0.283433	0.480471
R-HSA-198203	SIGNAL_TRANSDUCTION	REACTOME_PI3K_AKT_ACTIVATION	1.12699	0.25355	0.484738
R-HSA-187687	SIGNAL_TRANSDUCTION	REACTOME_SIGNALLING_TO_ERKS	1.11165	0.307407	0.499232
R-HSA-75109	METABOLISM	REACTOME_TRIGLYCERIDE_BIOSYNTHESIS	1.1025	0.309021	0.504583
R-HSA-1963642	SIGNAL_TRANSDUCTION	REACTOME_PI3K_EVENTS_IN_ERBB2_SIGNALING	1.0741	0.368737	0.543274
R-HSA-69278	CELL_CYCLE	REACTOME_CELL_CYCLE_MITOTIC	1.06968	0.344697	0.54101
R-HSA-1643713	DISEASE	REACTOME_SIGNALING_BY_EGFR_IN_CANCER	1.06834	0.340426	0.534289
R-HSA-190236	SIGNAL_TRANSDUCTION	REACTOME_SIGNALING_BY_FGFR	1.06225	0.357588	0.535368
R-HSA-400253	CIRCADIAN_CLOCK	REACTOME_CIRCADIAN_CLOCK	1.05947	0.392638	0.53157
R-HSA-913531	IMMUNE_SYSTEM	REACTOME_INTERFERON_SIGNALING	1.04395	0.393375	0.549565
R-HSA-425366	TRANSMEMBRANE_TRANSPORT_OF_SMALL_MOLECULES	REACTOME_TRANSPORT_OF_GLUCOSE_AND_OTHER_SUGARS_BILE_SALTS_AND_ORGANIC_ACIDS_METAL_IONS_AND_AMINE_COMPOUNDS	1.03101	0.4	0.561672
R-HSA-202424	IMMUNE_SYSTEM	REACTOME_DOWNSTREAM_TCR_SIGNALING	1.00011	0.441406	0.604976
R-HSA-446652	IMMUNE_SYSTEM	REACTOME_IL1_SIGNALING	0.995605	0.423459	0.603705
R-HSA-166520	SIGNAL_TRANSDUCTION	REACTOME_SIGNALLING_BY_NGF	0.984546	0.450199	0.613698
R-HSA-450282	IMMUNE_SYSTEM	REACTOME_MAPK_TARGETS_NUCLEAR_EVENTS_MEDIATED_BY_MAP_KINASES	0.96718	0.455796	0.633858
R-HSA-1989781	METABOLISM	REACTOME_PPARA_ACTIVATES_GENE_EXPRESSION	0.960216	0.506	0.63541
R-HSA-168638	IMMUNE_SYSTEM	REACTOME_NOD1_2_SIGNALING_PATHWAY	0.954139	0.510721	0.636719
R-HSA-373760	DEVELOPMENTAL_BIOLOGY	REACTOME_L1CAM_INTERACTIONS	0.939205	0.487129	0.652125
R-HSA-168643	IMMUNE_SYSTEM	REACTOME_NUCLEOTIDE_BINDING_DOMAIN_LEUCINE_RICH_REPEAT_CONTAINING_RECEPTOR_NLR_SIGNALING_PATHWAYS	0.938306	0.502924	0.644665
R-HSA-1368108	CIRCADIAN_CLOCK	REACTOME_BMAL1_CLOCK_NPAS2_ACTIVATES_CIRCADIAN_EXPRESSION	0.936965	0.514231	0.637623
R-HSA-187037	SIGNAL_TRANSDUCTION	REACTOME_NGF_SIGNALLING_VIA_TRKA_FROM_THE_PLASMA_MEMBRANE	0.922328	0.543307	0.652705
R-HSA-373755	DEVELOPMENTAL_BIOLOGY	REACTOME_SEMAPHORIN_INTERACTIONS	0.919852	0.557203	0.647797
R-HSA-606279	CELL_CYCLE	REACTOME_DEPOSITION_OF_NEW_CENPA_CONTAINING_NUCLEOSOMES_AT_THE_CENTROMERE	0.918045	0.519157	0.641993
R-HSA-202733	HEMOSTASIS	REACTOME_CELL_SURFACE_INTERACTIONS_AT_THE_VASCULAR_WALL	0.915734	0.529897	0.637222
R-HSA-1227986	SIGNAL_TRANSDUCTION	REACTOME_SIGNALING_BY_ERBB2	0.838226	0.680085	0.752401
R-HSA-1640170	CELL_CYCLE	REACTOME_CELL_CYCLE	0.82761	0.671488	0.759588
R-HSA-1483257	METABOLISM	REACTOME_PHOSPHOLIPID_METABOLISM	0.794151	0.723447	0.802382
R-HSA-69481	CELL_CYCLE	REACTOME_G2_M_CHECKPOINTS	0.731924	0.800813	0.885023
R-HSA-193704	SIGNAL_TRANSDUCTION	REACTOME_P75_NTR_RECEPTOR_MEDIATED_SIGNALLING	0.722203	0.830645	0.887113
REACT_27283	IMMUNE_SYSTEM	REACTOME_IL_2_SIGNALING	0.705687	0.838115	0.897815
R-HSA-73857	GENE_EXPRESSION	REACTOME_RNA_POL_II_TRANSCRIPTION	0.691881	0.846457	0.904349
R-HSA-535734	METABOLISM	REACTOME_FATTY_ACID_TRIACYLGLYCEROL_AND_KETONE_BODY_METABOLISM	0.621544	0.89876	0.968381
R-HSA-1500620	CELL_CYCLE	REACTOME_MEIOSIS	0.621033	0.924797	0.957455
R-HSA-556833	METABOLISM	REACTOME_METABOLISM_OF_LIPIDS_AND_LIPOPROTEINS	0.605347	0.953125	0.959133
R-HSA-881907	SIGNAL_TRANSDUCTION	REACTOME_GASTRIN_CREB_SIGNALLING_PATHWAY_VIA_PKC_AND_MAPK	0.497565	0.991837	1
R-HSA-381340	DEVELOPMENTAL_BIOLOGY	REACTOME_TRANSCRIPTIONAL_REGULATION_OF_WHITE_ADIPOCYTE_DIFFERENTIATION	0.452716	1	0.996836
Negative correlation
Pattway IDs	Top Levels (Identified/ Reassignments)	Pathway Names	Normalized Enrichment Scores (NES)	Nominal p-vals	FDR q-vals
R-HSA-168273	RIBOSOME	REACTOME_INFLUENZA_VIRAL_RNA_TRANSCRIPTION_AND_REPLICATION	-5.75522	0	0
R-HSA-156902	RIBOSOME	REACTOME_PEPTIDE_CHAIN_ELONGATION	-5.58754	0	0
R-HSA-1799339	RIBOSOME	REACTOME_SRP_DEPENDENT_COTRANSLATIONAL_PROTEIN_TARGETING_TO_MEMBRANE	-5.5075	0	0
R-HSA-72766	RIBOSOME	REACTOME_TRANSLATION	-5.41153	0	0
R-HSA-157279	RIBOSOME	REACTOME_3_UTR_MEDIATED_TRANSLATIONAL_REGULATION	-5.21145	0	0
REACT_20605	RIBOSOME	REACTOME_METABOLISM_OF_MRNA	-4.98552	0	0
R-HSA-163200	METABOLISM	REACTOME_RESPIRATORY_ELECTRON_TRANSPORT_ATP_SYNTHESIS_BY_CHEMIOSMOTIC_COUPLING_AND_HEAT_PRODUCTION_BY_UNCOUPLING_PROTEINS_	-4.80868	0	0
R-HSA-975957	RIBOSOME	REACTOME_NONSENSE_MEDIATED_DECAY_ENHANCED_BY_THE_EXON_JUNCTION_COMPLEX	-4.76201	0	0
R-HSA-168255	RIBOSOME	REACTOME_INFLUENZA_LIFE_CYCLE	-4.64415	0	0
R-HSA-611105	METABOLISM	REACTOME_RESPIRATORY_ELECTRON_TRANSPORT	-4.55278	0	0
REACT_21257	RIBOSOME	REACTOME_METABOLISM_OF_RNA	-4.5087	0	0
R-HSA-392499	METABOLISM_OF_PROTEINS	REACTOME_METABOLISM_OF_PROTEINS	-4.17371	0	0
R-HSA-1428517	METABOLISM	REACTOME_TCA_CYCLE_AND_RESPIRATORY_ELECTRON_TRANSPORT	-4.16324	0	0
R-HSA-72695	METABOLISM_OF_PROTEINS	REACTOME_FORMATION_OF_THE_TERNARY_COMPLEX_AND_SUBSEQUENTLY_THE_43S_COMPLEX	-3.59036	0	0
R-HSA-1236975	IMMUNE_SYSTEM	REACTOME_ANTIGEN_PROCESSING_CROSS_PRESENTATION	-3.39934	0	0
R-HSA-1236974	IMMUNE_SYSTEM	REACTOME_ER_PHAGOSOME_PATHWAY	-3.35657	0	0
R-HSA-350562	METABOLISM	REACTOME_REGULATION_OF_ORNITHINE_DECARBOXYLASE_ODC	-3.20689	0	0
R-HSA-72662	METABOLISM_OF_PROTEINS	REACTOME_ACTIVATION_OF_THE_MRNA_UPON_BINDING_OF_THE_CAP_BINDING_COMPLEX_AND_EIFS_AND_SUBSEQUENT_BINDING_TO_43S	-3.19679	0	0
R-HSA-180585	DISEASE	REACTOME_VIF_MEDIATED_DEGRADATION_OF_APOBEC3G	-3.1714	0	0
R-HSA-69017	CELL_CYCLE	REACTOME_CDK_MEDIATED_PHOSPHORYLATION_AND_REMOVAL_OF_CDC6	-3.15844	0	0
R-HSA-195721	SIGNAL_TRANSDUCTION	REACTOME_SIGNALING_BY_WNT	-3.12395	0	0
R-HSA-187577	CELL_CYCLE	REACTOME_SCFSKP2_MEDIATED_DEGRADATION_OF_P27_P21	-3.11077	0	0
R-HSA-162909	DISEASE	REACTOME_HOST_INTERACTIONS_OF_HIV_FACTORS	-3.08518	0	0
R-HSA-174113	CELL_CYCLE	REACTOME_SCF_BETA_TRCP_MEDIATED_DEGRADATION_OF_EMI1	-3.06262	0	0
R-HSA-69613	CELL_CYCLE	REACTOME_P53_INDEPENDENT_G1_S_DNA_DAMAGE_CHECKPOINT	-3.05586	0	0
R-HSA-749499	METABOLISM	REACTOME_DESTABILIZATION_OF_MRNA_BY_AUF1_HNRNP_D0	-3.02542	0	0
R-HSA-1236978	IMMUNE_SYSTEM	REACTOME_CROSS_PRESENTATION_OF_SOLUBLE_EXOGENOUS_ANTIGENS_ENDOSOMES	-3.00888	0	0
R-HSA-162906	DISEASE	REACTOME_HIV_INFECTION	-3.00197	0	0
R-HSA-349425	CELL_CYCLE	REACTOME_AUTODEGRADATION_OF_THE_E3_UBIQUITIN_LIGASE_COP1	-2.99322	0	0
R-HSA-69202	CELL_CYCLE	REACTOME_CYCLIN_E_ASSOCIATED_EVENTS_DURING_G1_S_TRANSITION_	-2.98543	0	0
R-HSA-69206	CELL_CYCLE	REACTOME_G1_S_TRANSITION	-2.94666	0	0
R-HSA-450531	GENE_EXPRESSION	REACTOME_REGULATION_OF_MRNA_STABILITY_BY_PROTEINS_THAT_BIND_AU_RICH_ELEMENTS	-2.92542	0	3.93145e-05
R-HSA-69563	CELL_CYCLE	REACTOME_P53_DEPENDENT_G1_DNA_DAMAGE_RESPONSE	-2.85835	0	7.85272e-05
R-HSA-68827	CELL_CYCLE	REACTOME_CDT1_ASSOCIATION_WITH_THE_CDC6_ORC_ORIGIN_COMPLEX	-2.80428	0	7.62176e-05
R-HSA-68874	CELL_CYCLE	REACTOME_M_G1_TRANSITION	-2.80405	0	7.40399e-05
R-HSA-169911	PROGRAMMED_CELL_DEATH	REACTOME_REGULATION_OF_APOPTOSIS	-2.79629	0	0.00010693
R-HSA-69239	CELL_CYCLE	REACTOME_SYNTHESIS_OF_DNA	-2.78608	0	0.00010404
R-HSA-68867	CELL_CYCLE	REACTOME_ASSEMBLY_OF_THE_PRE_REPLICATIVE_COMPLEX	-2.74299	0	0.000101302
R-HSA-174084	CELL_CYCLE	REACTOME_AUTODEGRADATION_OF_CDH1_BY_CDH1_APC_C	-2.71873	0.0019685	9.87042e-05
R-HSA-68949	CELL_CYCLE	REACTOME_ORC1_REMOVAL_FROM_CHROMATIN	-2.7119	0	0.000129287
R-HSA-176409	CELL_CYCLE	REACTOME_APC_C_CDC20_MEDIATED_DEGRADATION_OF_MITOTIC_PROTEINS	-2.6752	0	0.000126134
R-HSA-69242	CELL_CYCLE	REACTOME_S_PHASE	-2.64289	0	0.000154608
R-HSA-174178	CELL_CYCLE	REACTOME_APC_C_CDH1_MEDIATED_DEGRADATION_OF_CDC20_AND_OTHER_APC_C_CDH1_TARGETED_PROTEINS_IN_LATE_MITOSIS_EARLY_G1	-2.61723	0	0.000151012
R-HSA-198933	IMMUNE_SYSTEM	REACTOME_IMMUNOREGULATORY_INTERACTIONS_BETWEEN_A_LYMPHOID_AND_A_NON_LYMPHOID_CELL	-2.61454	0	0.00014758
R-HSA-71291	METABOLISM	REACTOME_METABOLISM_OF_AMINO_ACIDS_AND_DERIVATIVES	-2.61133	0	0.000144301
R-HSA-453276	CELL_CYCLE	REACTOME_REGULATION_OF_MITOTIC_CELL_CYCLE	-2.52845	0	0.000448179
R-HSA-1169091	IMMUNE_SYSTEM	REACTOME_ACTIVATION_OF_NF_KAPPAB_IN_B_CELLS	-2.52592	0	0.000438643
R-HSA-1268020	METABOLISM_OF_PROTEINS	REACTOME_MITOCHONDRIAL_PROTEIN_IMPORT	-2.35129	0	0.00154648
R-HSA-69620	CELL_CYCLE	REACTOME_CELL_CYCLE_CHECKPOINTS	-2.16558	0	0.00595209
R-HSA-157579	CELL_CYCLE	REACTOME_TELOMERE_MAINTENANCE	-2.15156	0.00207469	0.00648205
R-HSA-453279	CELL_CYCLE	REACTOME_MITOTIC_G1_G1_S_PHASES	-2.10584	0	0.00839119
R-HSA-983705	IMMUNE_SYSTEM	REACTOME_SIGNALING_BY_THE_B_CELL_RECEPTOR_BCR	-2.02031	0.00410678	0.0142942
R-HSA-1168372	IMMUNE_SYSTEM	REACTOME_DOWNSTREAM_SIGNALING_EVENTS_OF_B_CELL_RECEPTOR_BCR	-2.00534	0.00197239	0.0151448
R-HSA-5696398	DNA_REPAIR	REACTOME_NUCLEOTIDE_EXCISION_REPAIR	-1.95079	0.00414079	0.021446
R-HSA-6781827	DNA_REPAIR	REACTOME_TRANSCRIPTION_COUPLED_NER_TC_NER	-1.93597	0.0077821	0.0229182
R-HSA-112387	DISEASE	REACTOME_ELONGATION_ARREST_AND_RECOVERY	-1.90385	0.0104603	0.0269056
R-HSA-1280218	IMMUNE_SYSTEM	REACTOME_ADAPTIVE_IMMUNE_SYSTEM	-1.84368	0.00838574	0.0358644
R-HSA-418594	SIGNAL_TRANSDUCTION	REACTOME_G_ALPHA_I_SIGNALLING_EVENTS	-1.8064	0.0169492	0.0431653
R-HSA-373076	SIGNAL_TRANSDUCTION	REACTOME_CLASS_A1_RHODOPSIN_LIKE_RECEPTORS	-1.77784	0.0133588	0.0493356
R-HSA-500792	SIGNAL_TRANSDUCTION	REACTOME_GPCR_LIGAND_BINDING	-1.74877	0.0232108	0.0565407
R-HSA-418555	SIGNAL_TRANSDUCTION	REACTOME_G_ALPHA_S_SIGNALLING_EVENTS	-1.74708	0.0229446	0.0560013
R-HSA-72165	GENE_EXPRESSION	REACTOME_MRNA_SPLICING_MINOR_PATHWAY	-1.7395	0.0144928	0.0572357
R-HSA-202433	IMMUNE_SYSTEM	REACTOME_GENERATION_OF_SECOND_MESSENGER_MOLECULES	-1.7296	0.0198807	0.0593267
R-HSA-109581	PROGRAMMED_CELL_DEATH	REACTOME_APOPTOSIS	-1.70478	0.0219561	0.0660146
REACT_21300	CELL_CYCLE	REACTOME_MITOTIC_M_M_G1_PHASES	-1.68752	0.0298805	0.0709945
R-HSA-69306	CELL_CYCLE	REACTOME_DNA_REPLICATION	-1.65902	0.0159046	0.0807694
R-HSA-909733	IMMUNE_SYSTEM	REACTOME_INTERFERON_ALPHA_BETA_SIGNALING	-1.65136	0.0427184	0.0828105
R-HSA-167158	DISEASE	REACTOME_FORMATION_OF_THE_HIV1_EARLY_ELONGATION_COMPLEX	-1.60414	0.0433071	0.101908
R-HSA-112382	GENE_EXPRESSION	REACTOME_FORMATION_OF_RNA_POL_II_ELONGATION_COMPLEX_	-1.54334	0.0504032	0.132399
R-HSA-5696399	DNA_REPAIR	REACTOME_GLOBAL_GENOMIC_NER_GG_NER	-1.53078	0.0616016	0.137971
R-HSA-72086	GENE_EXPRESSION	REACTOME_MRNA_CAPPING	-1.52521	0.0588235	0.139617
R-HSA-6781827	DNA_REPAIR	REACTOME_FORMATION_OF_TRANSCRIPTION_COUPLED_NER_TC_NER_REPAIR_COMPLEX	-1.52478	0.0650407	0.137944
R-HSA-388841	IMMUNE_SYSTEM	REACTOME_COSTIMULATION_BY_THE_CD28_FAMILY	-1.50766	0.0800821	0.146863
R-HSA-936440	IMMUNE_SYSTEM	REACTOME_NEGATIVE_REGULATORS_OF_RIG_I_MDA5_SIGNALING	-1.49713	0.0585774	0.151212
R-HSA-76005	HEMOSTASIS	REACTOME_RESPONSE_TO_ELEVATED_PLATELET_CYTOSOLIC_CA2_	-1.47332	0.0959488	0.165198
R-HSA-199991	VESICLE_MEDIATED_TRANSPORT	REACTOME_MEMBRANE_TRAFFICKING	-1.45188	0.107143	0.179485
R-HSA-917729	VESICLE_MEDIATED_TRANSPORT	REACTOME_ENDOSOMAL_SORTING_COMPLEX_REQUIRED_FOR_TRANSPORT_ESCRT	-1.43999	0.105066	0.186538
R-HSA-70326	METABOLISM	REACTOME_GLUCOSE_METABOLISM	-1.42046	0.107784	0.199228
R-HSA-73894	DNA_REPAIR	REACTOME_DNA_REPAIR	-1.4179	0.0994152	0.198641
R-HSA-76002	HEMOSTASIS	REACTOME_PLATELET_ACTIVATION_SIGNALING_AND_AGGREGATION	-1.41521	0.115152	0.198396
R-HSA-504046	GENE_EXPRESSION	REACTOME_RNA_POL_I_RNA_POL_III_AND_MITOCHONDRIAL_TRANSCRIPTION	-1.39721	0.103158	0.210581
R-HSA-917937	TRANSMEMBRANE_TRANSPORT_OF_SMALL_MOLECULES	REACTOME_IRON_UPTAKE_AND_TRANSPORT	-1.37593	0.108987	0.225711
R-HSA-76071	GENE_EXPRESSION	REACTOME_RNA_POL_III_TRANSCRIPTION_INITIATION_FROM_TYPE_3_PROMOTER	-1.3641	0.139313	0.233581
R-HSA-76066	GENE_EXPRESSION	REACTOME_RNA_POL_III_TRANSCRIPTION_INITIATION_FROM_TYPE_2_PROMOTER	-1.3512	0.13253	0.242974
R-HSA-15869	METABOLISM	REACTOME_METABOLISM_OF_NUCLEOTIDES	-1.30236	0.155642	0.291656
R-HSA-1474244	EXTRACELLULAR_MATRIX_ORGANIZATION	REACTOME_EXTRACELLULAR_MATRIX_ORGANIZATION	-1.27589	0.170254	0.319337
R-HSA-446728	CELL_CELL_COMMUNICATION	REACTOME_CELL_JUNCTION_ORGANIZATION	-1.25838	0.171717	0.336417
R-HSA-983169	IMMUNE_SYSTEM	REACTOME_CLASS_I_MHC_MEDIATED_ANTIGEN_PROCESSING_PRESENTATION	-1.24573	0.20202	0.348707
R-HSA-983168	IMMUNE_SYSTEM	REACTOME_ANTIGEN_PROCESSING_UBIQUITINATION_PROTEASOME_DEGRADATION	-1.23978	0.186747	0.352076
R-HSA-168256	IMMUNE_SYSTEM	REACTOME_IMMUNE_SYSTEM	-1.21604	0.227273	0.378239
R-HSA-388396	SIGNAL_TRANSDUCTION	REACTOME_GPCR_DOWNSTREAM_SIGNALING	-1.21101	0.233684	0.380816
R-HSA-445144	DEVELOPMENTAL_BIOLOGY	REACTOME_SIGNAL_TRANSDUCTION_BY_L1	-1.21068	0.2158	0.377164
R-HSA-1660662	METABOLISM	REACTOME_GLYCOSPHINGOLIPID_METABOLISM	-1.20845	0.232323	0.376186
R-HSA-74158	GENE_EXPRESSION	REACTOME_RNA_POL_III_TRANSCRIPTION	-1.17234	0.245473	0.421823
R-HSA-109582	HEMOSTASIS	REACTOME_HEMOSTASIS	-1.17162	0.257261	0.418289
R-HSA-72172	GENE_EXPRESSION	REACTOME_MRNA_SPLICING	-1.16645	0.230159	0.421388
R-HSA-375276	SIGNAL_TRANSDUCTION	REACTOME_PEPTIDE_LIGAND_BINDING_RECEPTORS	-1.15798	0.280808	0.429068
R-HSA-111885	SIGNAL_TRANSDUCTION	REACTOME_OPIOID_SIGNALLING	-1.14076	0.257669	0.451185
R-HSA-166058	IMMUNE_SYSTEM	REACTOME_MYD88_MAL_CASCADE_INITIATED_ON_PLASMA_MEMBRANE	-1.13505	0.277666	0.455008
R-HSA-1793185	METABOLISM	REACTOME_CHONDROITIN_SULFATE_DERMATAN_SULFATE_METABOLISM	-1.10771	0.307385	0.491235
R-HSA-1630316	METABOLISM	REACTOME_GLYCOSAMINOGLYCAN_METABOLISM	-1.10479	0.336032	0.49087
R-HSA-975138	IMMUNE_SYSTEM	REACTOME_TRAF6_MEDIATED_INDUCTION_OF_NFKB_AND_MAP_KINASES_UPON_TLR7_8_OR_9_ACTIVATION	-1.09464	0.348659	0.501797
R-HSA-163685	METABOLISM	REACTOME_INTEGRATION_OF_ENERGY_METABOLISM	-1.08983	0.339623	0.504821
R-HSA-432722	VESICLE_MEDIATED_TRANSPORT	REACTOME_GOLGI_ASSOCIATED_VESICLE_BIOGENESIS	-1.08141	0.321063	0.513
R-HSA-168928	IMMUNE_SYSTEM	REACTOME_RIG_I_MDA5_MEDIATED_INDUCTION_OF_IFN_ALPHA_BETA_PATHWAYS	-1.06115	0.354125	0.540549
R-HSA-73779	GENE_EXPRESSION	REACTOME_RNA_POL_II_TRANSCRIPTION_PRE_INITIATION_AND_PROMOTER_OPENING	-1.06023	0.364504	0.536922
R-HSA-73864	GENE_EXPRESSION	REACTOME_RNA_POL_I_TRANSCRIPTION	-1.05954	0.363636	0.532849
R-HSA-674695	GENE_EXPRESSION	REACTOME_RNA_POL_II_PRE_TRANSCRIPTION_EVENTS	-1.05306	0.343195	0.538358
R-HSA-211859	METABOLISM	REACTOME_BIOLOGICAL_OXIDATIONS	-1.04336	0.391039	0.549577
R-HSA-199992	VESICLE_MEDIATED_TRANSPORT	REACTOME_TRANS_GOLGI_NETWORK_VESICLE_BUDDING	-1.02642	0.390342	0.572338
R-HSA-71387	METABOLISM	REACTOME_METABOLISM_OF_CARBOHYDRATES	-1.01952	0.402724	0.579098
R-HSA-2132295	IMMUNE_SYSTEM	REACTOME_MHC_CLASS_II_ANTIGEN_PRESENTATION	-1.01408	0.416342	0.583178
R-HSA-391251	METABOLISM_OF_PROTEINS	REACTOME_PROTEIN_FOLDING	-1.00838	0.444219	0.588165
R-HSA-71406	METABOLISM	REACTOME_PYRUVATE_METABOLISM_AND_CITRIC_ACID_TCA_CYCLE	-1.00168	0.442348	0.594488
R-HSA-2122947	SIGNAL_TRANSDUCTION	REACTOME_NOTCH1_INTRACELLULAR_DOMAIN_REGULATES_TRANSCRIPTION	-0.984838	0.461988	0.617745
R-HSA-166054	IMMUNE_SYSTEM	REACTOME_ACTIVATED_TLR4_SIGNALLING	-0.982912	0.457143	0.615648
R-HSA-372790	SIGNAL_TRANSDUCTION	REACTOME_SIGNALING_BY_GPCR	-0.979002	0.433663	0.617387
R-HSA-381676	METABOLISM	REACTOME_REGULATION_OF_INSULIN_SECRETION_BY_GLUCAGON_LIKE_PEPTIDE1	-0.976661	0.466535	0.616125
R-HSA-381038	METABOLISM_OF_PROTEINS	REACTOME_ACTIVATION_OF_CHAPERONE_GENES_BY_XBP1S	-0.955604	0.51134	0.646459
R-HSA-73886	CELL_CYCLE	REACTOME_CHROMOSOME_MAINTENANCE	-0.9461	0.507634	0.658143
R-HSA-162599	DISEASE	REACTOME_LATE_PHASE_OF_HIV_LIFE_CYCLE	-0.937859	0.522073	0.666927
R-HSA-2122948	SIGNAL_TRANSDUCTION	REACTOME_ACTIVATED_NOTCH1_TRANSMITS_SIGNAL_TO_THE_NUCLEUS	-0.93284	0.505112	0.670853
R-HSA-373080	SIGNAL_TRANSDUCTION	REACTOME_CLASS_B_2_SECRETIN_FAMILY_RECEPTORS	-0.929992	0.53527	0.670324
R-HSA-162587	DISEASE	REACTOME_HIV_LIFE_CYCLE	-0.923058	0.530021	0.676635
R-HSA-204998	SIGNAL_TRANSDUCTION	REACTOME_CELL_DEATH_SIGNALLING_VIA_NRAGE_NRIF_AND_NADE	-0.90986	0.558943	0.694069
REACT_25281	METABOLISM	REACTOME_NFKB_AND_MAP_KINASES_ACTIVATION_MEDIATED_BY_TLR4_SIGNALING_REPERTOIRE	-0.901515	0.581673	0.70284
R-HSA-196854	METABOLISM	REACTOME_METABOLISM_OF_VITAMINS_AND_COFACTORS	-0.901332	0.59127	0.697611
R-HSA-1638091	METABOLISM	REACTOME_HEPARAN_SULFATE_HEPARIN_HS_GAG_METABOLISM	-0.89636	0.564961	0.700788
REACT_111135	IMMUNE_SYSTEM	REACTOME_TRIF_MEDIATED_TLR3_SIGNALING	-0.889067	0.554688	0.707725
R-HSA-1296071	NEURONAL_SYSTEM	REACTOME_POTASSIUM_CHANNELS	-0.888912	0.567308	0.702631
R-HSA-1980143	SIGNAL_TRANSDUCTION	REACTOME_SIGNALING_BY_NOTCH1	-0.875908	0.590818	0.719635
R-HSA-114604	HEMOSTASIS	REACTOME_GPVI_MEDIATED_ACTIVATION_CASCADE	-0.854891	0.662813	0.750318
R-HSA-381119	METABOLISM_OF_PROTEINS	REACTOME_UNFOLDED_PROTEIN_RESPONSE	-0.853861	0.644711	0.74649
R-HSA-168898	IMMUNE_SYSTEM	REACTOME_TOLL_RECEPTOR_CASCADES	-0.826923	0.676171	0.786572
R-HSA-428157	METABOLISM	REACTOME_SPHINGOLIPID_METABOLISM	-0.815152	0.683071	0.800262
R-HSA-112316	NEURONAL_SYSTEM	REACTOME_NEURONAL_SYSTEM	-0.801598	0.706458	0.816356
REACT_1675	GENE_EXPRESSION	REACTOME_MRNA_PROCESSING	-0.79636	0.727273	0.818888
R-HSA-112315	NEURONAL_SYSTEM	REACTOME_TRANSMISSION_ACROSS_CHEMICAL_SYNAPSES	-0.782979	0.715686	0.834726
R-HSA-422356	METABOLISM	REACTOME_REGULATION_OF_INSULIN_SECRETION	-0.766839	0.729339	0.853258
R-HSA-69236	CELL_CYCLE	REACTOME_G1_PHASE	-0.760868	0.756356	0.856223
REACT_15380	DISEASE	REACTOME_DIABETES_PATHWAYS	-0.740685	0.790224	0.880344
R-HSA-1483206	METABOLISM	REACTOME_GLYCEROPHOSPHOLIPID_BIOSYNTHESIS	-0.739465	0.7853	0.875796
R-HSA-416476	SIGNAL_TRANSDUCTION	REACTOME_G_ALPHA_Q_SIGNALLING_EVENTS	-0.732756	0.812632	0.87966
R-HSA-72203	GENE_EXPRESSION	REACTOME_PROCESSING_OF_CAPPED_INTRON_CONTAINING_PRE_MRNA	-0.716072	0.827206	0.896559
REACT_1788	GENE_EXPRESSION	REACTOME_TRANSCRIPTION	-0.711246	0.825147	0.896246
R-HSA-168249	IMMUNE_SYSTEM	REACTOME_INNATE_IMMUNE_SYSTEM	-0.704998	0.841004	0.898225
R-HSA-176187	CELL_CYCLE	REACTOME_ACTIVATION_OF_ATR_IN_RESPONSE_TO_REPLICATION_STRESS	-0.68886	0.864173	0.91199
R-HSA-416482	SIGNAL_TRANSDUCTION	REACTOME_G_ALPHA1213_SIGNALLING_EVENTS	-0.686439	0.885714	0.908592
R-HSA-112314	NEURONAL_SYSTEM	REACTOME_NEUROTRANSMITTER_RECEPTOR_BINDING_AND_DOWNSTREAM_TRANSMISSION_IN_THE_POSTSYNAPTIC_CELL	-0.66612	0.892	0.925252
R-HSA-450294	IMMUNE_SYSTEM	REACTOME_MAP_KINASE_ACTIVATION_IN_TLR_CASCADE	-0.661519	0.873585	0.924166
R-HSA-1221632	CELL_CYCLE	REACTOME_MEIOTIC_SYNAPSIS	-0.626416	0.912525	0.951344
R-HSA-446193	METABOLISM_OF_PROTEINS	REACTOME_BIOSYNTHESIS_OF_THE_N_GLYCAN_PRECURSOR_DOLICHOL_LIPID_LINKED_OLIGOSACCHARIDE_LLO_AND_TRANSFER_TO_A_NASCENT_PROTEIN	-0.620212	0.921649	0.950108
R-HSA-418346	HEMOSTASIS	REACTOME_PLATELET_HOMEOSTASIS	-0.595069	0.955466	0.963416
R-HSA-157118	SIGNAL_TRANSDUCTION	REACTOME_SIGNALING_BY_NOTCH	-0.583045	0.938776	0.965268
R-HSA-912446	CELL_CYCLE	REACTOME_MEIOTIC_RECOMBINATION	-0.582608	0.958	0.959356
R-HSA-429914	GENE_EXPRESSION	REACTOME_DEADENYLATION_DEPENDENT_MRNA_DECAY	-0.485767	0.992293	0.992045

## Sheet: THCA
Suppl. Table 2F. Summary of GSEA analyses of Drp1 correlating genes in THCA
Pathways within the p anf q value cut off (< 0.05) shaded and those plotted in the figure are bolded.
Pathways with "REACT" ids are part of MsigDB but not currently present in Reactome database.
Pattway IDs	Top Levels (Identified/ Reassignments)	Pathway Names	Normalized Enrichment Scores (NES)	Nominal p-vals	FDR q-vals
R-HSA-212436	GENE_EXPRESSION	REACTOME_GENERIC_TRANSCRIPTION_PATHWAY	5.3821	0	0
R-HSA-71406	METABOLISM	REACTOME_PYRUVATE_METABOLISM_AND_CITRIC_ACID_TCA_CYCLE	2.22637	0.00200803	0.081678
R-HSA-400253	CIRCADIAN_CLOCK	REACTOME_CIRCADIAN_CLOCK	2.16968	0	0.077164
R-HSA-535734	METABOLISM	REACTOME_FATTY_ACID_TRIACYLGLYCEROL_AND_KETONE_BODY_METABOLISM	2.08751	0.00414079	0.102257
R-HSA-1368108	CIRCADIAN_CLOCK	REACTOME_BMAL1_CLOCK_NPAS2_ACTIVATES_CIRCADIAN_EXPRESSION	1.99053	0.00409836	0.147015
R-HSA-1368082	CIRCADIAN_CLOCK	REACTOME_RORA_ACTIVATES_CIRCADIAN_EXPRESSION	1.98717	0.00389105	0.12526
R-HSA-1368071	CIRCADIAN_CLOCK	REACTOME_CIRCADIAN_REPRESSION_OF_EXPRESSION_BY_REV_ERBA	1.94724	0.0115163	0.137042
R-HSA-109703	SIGNAL_TRANSDUCTION	REACTOME_PKB_MEDIATED_EVENTS	1.89854	0.00847458	0.156288
R-HSA-1169410	IMMUNE_SYSTEM	REACTOME_ANTIVIRAL_MECHANISM_BY_IFN_STIMULATED_GENES	1.89761	0.00795229	0.140299
R-HSA-373752	DEVELOPMENTAL_BIOLOGY	REACTOME_NETRIN1_SIGNALING	1.86987	0.0137795	0.148967
R-HSA-68877	CELL_CYCLE	REACTOME_MITOTIC_PROMETAPHASE	1.85442	0.0114068	0.149273
R-HSA-1483255	METABOLISM	REACTOME_PI_METABOLISM	1.84722	0.00592885	0.142163
R-HSA-936837	TRANSMEMBRANE_TRANSPORT_OF_SMALL_MOLECULES	REACTOME_ION_TRANSPORT_BY_P_TYPE_ATPASES	1.81966	0.010101	0.153998
R-HSA-450282	IMMUNE_SYSTEM	REACTOME_MAPK_TARGETS_NUCLEAR_EVENTS_MEDIATED_BY_MAP_KINASES	1.81946	0.0194553	0.143278
R-HSA-168271	DISEASE	REACTOME_TRANSPORT_OF_RIBONUCLEOPROTEINS_INTO_THE_HOST_NUCLEUS	1.7849	0.026694	0.161766
R-HSA-1989781	METABOLISM	REACTOME_PPARA_ACTIVATES_GENE_EXPRESSION	1.67699	0.0211538	0.265331
R-HSA-159231	GENE_EXPRESSION	REACTOME_TRANSPORT_OF_MATURE_MRNA_DERIVED_FROM_AN_INTRONLESS_TRANSCRIPT	1.66916	0.0348162	0.260578
R-HSA-450294	IMMUNE_SYSTEM	REACTOME_MAP_KINASE_ACTIVATION_IN_TLR_CASCADE	1.63676	0.041502	0.28997
REACT_21272	SIGNAL_TRANSDUCTION	REACTOME_DOWNSTREAM_SIGNALING_OF_ACTIVATED_FGFR	1.60841	0.0346232	0.31549
R-HSA-2032785	GENE_EXPRESSION	REACTOME_YAP1_AND_WWTR1_TAZ_STIMULATED_GENE_EXPRESSION	1.59262	0.0359281	0.322602
R-HSA-168333	DISEASE	REACTOME_NEP_NS2_INTERACTS_WITH_THE_CELLULAR_EXPORT_MACHINERY	1.56994	0.0325048	0.342204
R-HSA-72202	GENE_EXPRESSION	REACTOME_TRANSPORT_OF_MATURE_TRANSCRIPT_TO_CYTOPLASM	1.56595	0.0535332	0.333566
R-HSA-170822	METABOLISM	REACTOME_REGULATION_OF_GLUCOKINASE_BY_GLUCOKINASE_REGULATORY_PROTEIN	1.54295	0.0516252	0.354842
R-HSA-74751	SIGNAL_TRANSDUCTION	REACTOME_INSULIN_RECEPTOR_SIGNALLING_CASCADE	1.52869	0.0643863	0.36145
R-HSA-2173793	SIGNAL_TRANSDUCTION	REACTOME_TRANSCRIPTIONAL_ACTIVITY_OF_SMAD2_SMAD3_SMAD4_HETEROTRIMER	1.52721	0.0588235	0.349383
R-HSA-983712	TRANSMEMBRANE_TRANSPORT_OF_SMALL_MOLECULES	REACTOME_ION_CHANNEL_TRANSPORT	1.52071	0.0728745	0.345559
R-HSA-1226099	DISEASE	REACTOME_SIGNALING_BY_FGFR_IN_DISEASE	1.46216	0.0921569	0.432647
REACT_121398	DISEASE	REACTOME_SIGNALING_BY_FGFR_MUTANTS	1.45482	0.0773931	0.431543
R-HSA-169893	SIGNAL_TRANSDUCTION	REACTOME_PROLONGED_ERK_ACTIVATION_EVENTS	1.45397	0.083499	0.418547
R-HSA-948021	METABOLISM_OF_PROTEINS	REACTOME_TRANSPORT_TO_THE_GOLGI_AND_SUBSEQUENT_MODIFICATION	1.45288	0.0932203	0.406647
REACT_11163	METABOLISM	REACTOME_ACTIVATED_AMPK_STIMULATES_FATTY_ACID_OXIDATION_IN_MUSCLE	1.44392	0.103175	0.409597
R-HSA-70153	METABOLISM	REACTOME_GLUCOSE_TRANSPORT	1.43944	0.0914513	0.404743
R-HSA-1660499	METABOLISM	REACTOME_SYNTHESIS_OF_PIPS_AT_THE_PLASMA_MEMBRANE	1.43674	0.0851485	0.397327
R-HSA-1912422	SIGNAL_TRANSDUCTION	REACTOME_PRE_NOTCH_EXPRESSION_AND_PROCESSING	1.42057	0.0902111	0.413227
R-HSA-2028269	SIGNAL_TRANSDUCTION	REACTOME_SIGNALING_BY_HIPPO	1.40376	0.0966387	0.430192
REACT_21310	SIGNAL_TRANSDUCTION	REACTOME_PHOSPHOLIPASE_C_MEDIATED_CASCADE	1.3994	0.120163	0.424822
R-HSA-425407	TRANSMEMBRANE_TRANSPORT_OF_SMALL_MOLECULES	REACTOME_SLC_MEDIATED_TRANSMEMBRANE_TRANSPORT	1.36699	0.110251	0.472321
R-HSA-109704	SIGNAL_TRANSDUCTION	REACTOME_PI3K_CASCADE	1.36676	0.1417	0.460286
REACT_21270	SIGNAL_TRANSDUCTION	REACTOME_PI_3K_CASCADE	1.35745	0.127835	0.467316
R-HSA-1428517	METABOLISM	REACTOME_TCA_CYCLE_AND_RESPIRATORY_ELECTRON_TRANSPORT	1.34882	0.134269	0.47182
R-HSA-1251985	SIGNAL_TRANSDUCTION	REACTOME_NUCLEAR_SIGNALING_BY_ERBB4	1.33747	0.140562	0.48048
R-HSA-190236	SIGNAL_TRANSDUCTION	REACTOME_SIGNALING_BY_FGFR	1.33732	0.152893	0.469325
R-HSA-382551	TRANSMEMBRANE_TRANSPORT_OF_SMALL_MOLECULES	REACTOME_TRANSMEMBRANE_TRANSPORT_OF_SMALL_MOLECULES	1.32955	0.157058	0.472425
R-HSA-1236394	SIGNAL_TRANSDUCTION	REACTOME_SIGNALING_BY_ERBB4	1.32222	0.138132	0.475449
R-HSA-75109	METABOLISM	REACTOME_TRIGLYCERIDE_BIOSYNTHESIS	1.26775	0.189409	0.570478
R-HSA-193648	SIGNAL_TRANSDUCTION	REACTOME_NRAGE_SIGNALS_DEATH_THROUGH_JNK	1.26677	0.164969	0.559962
R-HSA-1250342	SIGNAL_TRANSDUCTION	REACTOME_PI3K_EVENTS_IN_ERBB4_SIGNALING	1.26136	0.187614	0.559083
R-HSA-186797	SIGNAL_TRANSDUCTION	REACTOME_SIGNALING_BY_PDGF	1.24018	0.203156	0.590575
R-HSA-556833	METABOLISM	REACTOME_METABOLISM_OF_LIPIDS_AND_LIPOPROTEINS	1.23508	0.19246	0.589124
R-HSA-975138	IMMUNE_SYSTEM	REACTOME_TRAF6_MEDIATED_INDUCTION_OF_NFKB_AND_MAP_KINASES_UPON_TLR7_8_OR_9_ACTIVATION	1.235	0.205426	0.577533
R-HSA-438064	NEURONAL_SYSTEM	REACTOME_POST_NMDA_RECEPTOR_ACTIVATION_EVENTS	1.22861	0.205078	0.580003
R-HSA-442755	NEURONAL_SYSTEM	REACTOME_ACTIVATION_OF_NMDA_RECEPTOR_UPON_GLUTAMATE_BINDING_AND_POSTSYNAPTIC_EVENTS	1.2256	0.202358	0.575408
R-HSA-176033	DISEASE	REACTOME_INTERACTIONS_OF_VPR_WITH_HOST_CELLULAR_PROTEINS	1.21418	0.212766	0.587885
R-HSA-418346	HEMOSTASIS	REACTOME_PLATELET_HOMEOSTASIS	1.21396	0.232108	0.577531
R-HSA-372790	SIGNAL_TRANSDUCTION	REACTOME_SIGNALING_BY_GPCR	1.21207	0.249509	0.570638
R-HSA-170834	SIGNAL_TRANSDUCTION	REACTOME_SIGNALING_BY_TGF_BETA_RECEPTOR_COMPLEX	1.2112	0.223382	0.562423
R-HSA-1433559	SIGNAL_TRANSDUCTION	REACTOME_REGULATION_OF_KIT_SIGNALING	1.17986	0.242661	0.61668
R-HSA-983231	HEMOSTASIS	REACTOME_FACTORS_INVOLVED_IN_MEGAKARYOCYTE_DEVELOPMENT_AND_PLATELET_PRODUCTION	1.17976	0.249042	0.606212
R-HSA-264876	METABOLISM_OF_PROTEINS	REACTOME_INSULIN_SYNTHESIS_AND_PROCESSING	1.17834	0.246493	0.598873
R-HSA-389513	IMMUNE_SYSTEM	REACTOME_CTLA4_INHIBITORY_SIGNALING	1.17775	0.251559	0.589934
R-HSA-1614635	METABOLISM	REACTOME_SULFUR_AMINO_ACID_METABOLISM	1.17731	0.258264	0.581014
R-HSA-446652	IMMUNE_SYSTEM	REACTOME_IL1_SIGNALING	1.17693	0.254473	0.57243
R-HSA-5693532	DNA_REPAIR	REACTOME_DOUBLE_STRAND_BREAK_REPAIR	1.17502	0.233871	0.567014
R-HSA-388396	SIGNAL_TRANSDUCTION	REACTOME_GPCR_DOWNSTREAM_SIGNALING	1.17423	0.244231	0.559753
REACT_25281	METABOLISM	REACTOME_NFKB_AND_MAP_KINASES_ACTIVATION_MEDIATED_BY_TLR4_SIGNALING_REPERTOIRE	1.16836	0.236473	0.562408
R-HSA-180292	SIGNAL_TRANSDUCTION	REACTOME_GAB1_SIGNALOSOME	1.16236	0.265182	0.564702
R-HSA-198725	SIGNAL_TRANSDUCTION	REACTOME_NUCLEAR_EVENTS_KINASE_AND_TRANSCRIPTION_FACTOR_ACTIVATION	1.15408	0.26742	0.572401
R-HSA-1643713	DISEASE	REACTOME_SIGNALING_BY_EGFR_IN_CANCER	1.14828	0.271084	0.574845
R-HSA-390918	METABOLISM	REACTOME_PEROXISOMAL_LIPID_METABOLISM	1.14615	0.278689	0.570805
R-HSA-376176	DEVELOPMENTAL_BIOLOGY	REACTOME_SIGNALING_BY_ROBO_RECEPTOR	1.14557	0.285417	0.563893
R-HSA-1257604	IMMUNE_SYSTEM	REACTOME_PIP3_ACTIVATES_AKT_SIGNALING	1.14236	0.262231	0.562124
R-HSA-166058	IMMUNE_SYSTEM	REACTOME_MYD88_MAL_CASCADE_INITIATED_ON_PLASMA_MEMBRANE	1.13431	0.303571	0.569276
R-HSA-1912408	SIGNAL_TRANSDUCTION	REACTOME_PRE_NOTCH_TRANSCRIPTION_AND_TRANSLATION	1.12597	0.322785	0.577596
R-HSA-198753	IMMUNE_SYSTEM	REACTOME_ERK_MAPK_TARGETS	1.12521	0.318	0.571293
R-HSA-1489509	IMMUNE_SYSTEM	REACTOME_DAG_AND_IP3_SIGNALING	1.12358	0.311024	0.566694
R-HSA-186763	SIGNAL_TRANSDUCTION	REACTOME_DOWNSTREAM_SIGNAL_TRANSDUCTION	1.12278	0.308285	0.561011
R-HSA-180024	SIGNAL_TRANSDUCTION	REACTOME_DARPP_32_EVENTS	1.09713	0.327381	0.600702
R-HSA-1234174	CELLULAR_RESPONSES_TO_STRESS	REACTOME_REGULATION_OF_HYPOXIA_INDUCIBLE_FACTOR_HIF_BY_OXYGEN	1.09076	0.3286	0.604255
R-HSA-1500620	CELL_CYCLE	REACTOME_MEIOSIS	1.0846	0.336864	0.60806
R-HSA-74752	SIGNAL_TRANSDUCTION	REACTOME_SIGNALING_BY_INSULIN_RECEPTOR	1.08348	0.349896	0.60255
R-HSA-432722	VESICLE_MEDIATED_TRANSPORT	REACTOME_GOLGI_ASSOCIATED_VESICLE_BIOGENESIS	1.07893	0.355731	0.603403
R-HSA-198203	SIGNAL_TRANSDUCTION	REACTOME_PI3K_AKT_ACTIVATION	1.07714	0.333333	0.59921
R-HSA-380259	CELL_CYCLE	REACTOME_LOSS_OF_NLP_FROM_MITOTIC_CENTROSOMES	1.06571	0.363458	0.613282
R-HSA-1538133	CELL_CYCLE	REACTOME_G0_AND_EARLY_G1	1.033	0.411157	0.667635
R-HSA-168638	IMMUNE_SYSTEM	REACTOME_NOD1_2_SIGNALING_PATHWAY	1.02063	0.405405	0.68355
R-HSA-418555	SIGNAL_TRANSDUCTION	REACTOME_G_ALPHA_S_SIGNALLING_EVENTS	1.01597	0.399185	0.684943
R-HSA-211000	GENE_EXPRESSION	REACTOME_REGULATORY_RNA_PATHWAYS	1.01017	0.442149	0.688289
R-HSA-72187	GENE_EXPRESSION	REACTOME_MRNA_3_END_PROCESSING	1.0089	0.429448	0.683154
R-HSA-75153	PROGRAMMED_CELL_DEATH	REACTOME_APOPTOTIC_EXECUTION_PHASE	1.00475	0.416174	0.683649
R-HSA-1963642	SIGNAL_TRANSDUCTION	REACTOME_PI3K_EVENTS_IN_ERBB2_SIGNALING	1.00462	0.446281	0.676344
R-HSA-419037	DEVELOPMENTAL_BIOLOGY	REACTOME_NCAM1_INTERACTIONS	1.00398	0.426641	0.670166
R-HSA-204998	SIGNAL_TRANSDUCTION	REACTOME_CELL_DEATH_SIGNALLING_VIA_NRAGE_NRIF_AND_NADE	1.00311	0.427165	0.664462
R-HSA-380270	CELL_CYCLE	REACTOME_RECRUITMENT_OF_MITOTIC_CENTROSOME_PROTEINS_AND_COMPLEXES	0.994063	0.458647	0.674604
R-HSA-194441	GENE_EXPRESSION	REACTOME_METABOLISM_OF_NON_CODING_RNA	0.993863	0.437848	0.667698
R-HSA-194315	SIGNAL_TRANSDUCTION	REACTOME_SIGNALING_BY_RHO_GTPASES	0.988367	0.449902	0.671102
R-HSA-112043	SIGNAL_TRANSDUCTION	REACTOME_PLC_BETA_MEDIATED_EVENTS	0.963666	0.481188	0.711234
R-HSA-1433557	SIGNAL_TRANSDUCTION	REACTOME_SIGNALING_BY_SCF_KIT	0.958805	0.481405	0.713242
R-HSA-111996	SIGNAL_TRANSDUCTION	REACTOME_CA_DEPENDENT_EVENTS	0.943326	0.504016	0.735732
R-HSA-391908	SIGNAL_TRANSDUCTION	REACTOME_REGULATION_OF_WATER_BALANCE_BY_RENAL_AQUAPORINS	0.932374	0.529762	0.749315
R-HSA-425374	SIGNAL_TRANSDUCTION	REACTOME_AMINO_ACID_AND_OLIGOPEPTIDE_SLC_TRANSPORTERS	0.931897	0.509091	0.742722
R-HSA-445717	TRANSMEMBRANE_TRANSPORT_OF_SMALL_MOLECULES	REACTOME_AQUAPORIN_MEDIATED_TRANSPORT	0.930649	0.510081	0.737616
R-HSA-912631	IMMUNE_SYSTEM	REACTOME_REGULATION_OF_SIGNALING_BY_CBL	0.921388	0.521569	0.747997
R-HSA-442742	NEURONAL_SYSTEM	REACTOME_CREB_PHOSPHORYLATION_THROUGH_THE_ACTIVATION_OF_RAS	0.91374	0.54509	0.755634
R-HSA-111885	SIGNAL_TRANSDUCTION	REACTOME_OPIOID_SIGNALLING	0.907129	0.564682	0.76125
R-HSA-202424	IMMUNE_SYSTEM	REACTOME_DOWNSTREAM_TCR_SIGNALING	0.897983	0.564257	0.77093
R-HSA-196854	METABOLISM	REACTOME_METABOLISM_OF_VITAMINS_AND_COFACTORS	0.894487	0.582205	0.770272
R-HSA-389356	IMMUNE_SYSTEM	REACTOME_CD28_CO_STIMULATION	0.894042	0.565678	0.763874
R-HSA-425393	TRANSMEMBRANE_TRANSPORT_OF_SMALL_MOLECULES	REACTOME_TRANSPORT_OF_INORGANIC_CATIONS_ANIONS_AND_AMINO_ACIDS_OLIGOPEPTIDES	0.892563	0.565476	0.759706
R-HSA-1227986	SIGNAL_TRANSDUCTION	REACTOME_SIGNALING_BY_ERBB2	0.87088	0.625247	0.792338
R-HSA-2173796	SIGNAL_TRANSDUCTION	REACTOME_SMAD2_SMAD3_SMAD4_HETEROTRIMER_REGULATES_TRANSCRIPTION	0.862905	0.628352	0.799851
R-HSA-381340	DEVELOPMENTAL_BIOLOGY	REACTOME_TRANSCRIPTIONAL_REGULATION_OF_WHITE_ADIPOCYTE_DIFFERENTIATION	0.85003	0.629921	0.815682
R-HSA-109688	GENE_EXPRESSION	REACTOME_CLEAVAGE_OF_GROWING_TRANSCRIPT_IN_THE_TERMINATION_REGION_	0.846991	0.657426	0.813971
R-HSA-453274	CELL_CYCLE	REACTOME_MITOTIC_G2_G2_M_PHASES	0.845533	0.655894	0.809579
R-HSA-187037	SIGNAL_TRANSDUCTION	REACTOME_NGF_SIGNALLING_VIA_TRKA_FROM_THE_PLASMA_MEMBRANE	0.841644	0.636187	0.809322
R-HSA-1266738	DEVELOPMENTAL_BIOLOGY	REACTOME_DEVELOPMENTAL_BIOLOGY	0.835021	0.65996	0.813673
R-HSA-70326	METABOLISM	REACTOME_GLUCOSE_METABOLISM	0.833219	0.674044	0.809597
R-HSA-425397	TRANSMEMBRANE_TRANSPORT_OF_SMALL_MOLECULES	REACTOME_TRANSPORT_OF_VITAMINS_NUCLEOSIDES_AND_RELATED_MOLECULES	0.820248	0.694657	0.825277
R-HSA-163685	METABOLISM	REACTOME_INTEGRATION_OF_ENERGY_METABOLISM	0.814406	0.695238	0.827852
R-HSA-73923	METABOLISM	REACTOME_LIPID_DIGESTION_MOBILIZATION_AND_TRANSPORT	0.81108	0.694672	0.826549
R-HSA-881907	SIGNAL_TRANSDUCTION	REACTOME_GASTRIN_CREB_SIGNALLING_PATHWAY_VIA_PKC_AND_MAPK	0.803282	0.717391	0.832451
R-HSA-112315	NEURONAL_SYSTEM	REACTOME_TRANSMISSION_ACROSS_CHEMICAL_SYNAPSES	0.801054	0.70303	0.829163
R-HSA-202403	IMMUNE_SYSTEM	REACTOME_TCR_SIGNALING	0.776803	0.767821	0.861462
R-HSA-166520	SIGNAL_TRANSDUCTION	REACTOME_SIGNALLING_BY_NGF	0.766841	0.774451	0.869726
R-HSA-1660661	METABOLISM	REACTOME_SPHINGOLIPID_DE_NOVO_BIOSYNTHESIS	0.765307	0.755102	0.86506
R-HSA-75067	GENE_EXPRESSION	REACTOME_PROCESSING_OF_CAPPED_INTRONLESS_PRE_MRNA	0.761801	0.768	0.863425
R-HSA-416482	SIGNAL_TRANSDUCTION	REACTOME_G_ALPHA1213_SIGNALLING_EVENTS	0.757794	0.771484	0.862673
R-HSA-375165	DEVELOPMENTAL_BIOLOGY	REACTOME_NCAM_SIGNALING_FOR_NEURITE_OUT_GROWTH	0.75749	0.739563	0.856262
R-HSA-389357	IMMUNE_SYSTEM	REACTOME_CD28_DEPENDENT_PI3K_AKT_SIGNALING	0.749581	0.777351	0.860807
R-HSA-354192	SIGNAL_TRANSDUCTION	REACTOME_INTEGRIN_ALPHAIIB_BETA3_SIGNALING	0.741081	0.784648	0.866515
R-HSA-352230	TRANSMEMBRANE_TRANSPORT_OF_SMALL_MOLECULES	REACTOME_AMINO_ACID_TRANSPORT_ACROSS_THE_PLASMA_MEMBRANE	0.739404	0.813121	0.862235
R-HSA-983695	IMMUNE_SYSTEM	REACTOME_ANTIGEN_ACTIVATES_B_CELL_RECEPTOR_LEADING_TO_GENERATION_OF_SECOND_MESSENGERS	0.717907	0.819608	0.885594
REACT_21247	SIGNAL_TRANSDUCTION	REACTOME_FRS2_MEDIATED_CASCADE	0.704312	0.833676	0.897175
R-HSA-168643	IMMUNE_SYSTEM	REACTOME_NUCLEOTIDE_BINDING_DOMAIN_LEUCINE_RICH_REPEAT_CONTAINING_RECEPTOR_NLR_SIGNALING_PATHWAYS	0.684253	0.860324	0.91524
R-HSA-1483257	METABOLISM	REACTOME_PHOSPHOLIPID_METABOLISM	0.670114	0.884774	0.924323
R-HSA-1236382	DISEASE	REACTOME_SIGNALING_BY_CONSTITUTIVELY_ACTIVE_EGFR	0.662852	0.881148	0.925754
R-HSA-113510	CELL_CYCLE	REACTOME_E2F_MEDIATED_REGULATION_OF_DNA_REPLICATION	0.657191	0.895178	0.924817
R-HSA-210993	HEMOSTASIS	REACTOME_TIE2_SIGNALING	0.651167	0.89272	0.923952
R-HSA-977444	NEURONAL_SYSTEM	REACTOME_GABA_B_RECEPTOR_ACTIVATION	0.620401	0.912065	0.945405
R-HSA-157118	SIGNAL_TRANSDUCTION	REACTOME_SIGNALING_BY_NOTCH	0.563748	0.965306	0.978705
R-HSA-1963640	SIGNAL_TRANSDUCTION	REACTOME_GRB2_EVENTS_IN_ERBB2_SIGNALING	0.563517	0.975359	0.971801
R-HSA-112314	NEURONAL_SYSTEM	REACTOME_NEUROTRANSMITTER_RECEPTOR_BINDING_AND_DOWNSTREAM_TRANSMISSION_IN_THE_POSTSYNAPTIC_CELL	0.490248	0.988095	0.991513
Negative correlation
Pattway IDs	Top Levels (Identified/ Reassignments)	Pathway Names	Normalized Enrichment Scores (NES)	Nominal p-vals	FDR q-vals
R-HSA-157279	RIBOSOME	REACTOME_3_UTR_MEDIATED_TRANSLATIONAL_REGULATION	-7.67395	0	0
R-HSA-156902	RIBOSOME	REACTOME_PEPTIDE_CHAIN_ELONGATION	-7.5035	0	0
R-HSA-168273	RIBOSOME	REACTOME_INFLUENZA_VIRAL_RNA_TRANSCRIPTION_AND_REPLICATION	-7.43594	0	0
R-HSA-975957	RIBOSOME	REACTOME_NONSENSE_MEDIATED_DECAY_ENHANCED_BY_THE_EXON_JUNCTION_COMPLEX	-7.17021	0	0
REACT_20605	RIBOSOME	REACTOME_METABOLISM_OF_MRNA	-7.02578	0	0
R-HSA-1799339	RIBOSOME	REACTOME_SRP_DEPENDENT_COTRANSLATIONAL_PROTEIN_TARGETING_TO_MEMBRANE	-6.78443	0	0
R-HSA-72766	RIBOSOME	REACTOME_TRANSLATION	-6.70438	0	0
REACT_21257	RIBOSOME	REACTOME_METABOLISM_OF_RNA	-6.41563	0	0
R-HSA-168255	RIBOSOME	REACTOME_INFLUENZA_LIFE_CYCLE	-6.07951	0	0
R-HSA-392499	METABOLISM_OF_PROTEINS	REACTOME_METABOLISM_OF_PROTEINS	-5.1891	0	0
R-HSA-72695	METABOLISM_OF_PROTEINS	REACTOME_FORMATION_OF_THE_TERNARY_COMPLEX_AND_SUBSEQUENTLY_THE_43S_COMPLEX	-5.09328	0	0
R-HSA-72662	METABOLISM_OF_PROTEINS	REACTOME_ACTIVATION_OF_THE_MRNA_UPON_BINDING_OF_THE_CAP_BINDING_COMPLEX_AND_EIFS_AND_SUBSEQUENT_BINDING_TO_43S	-4.95954	0	0
R-HSA-69613	CELL_CYCLE	REACTOME_P53_INDEPENDENT_G1_S_DNA_DAMAGE_CHECKPOINT	-3.49266	0	0
R-HSA-180585	DISEASE	REACTOME_VIF_MEDIATED_DEGRADATION_OF_APOBEC3G	-3.46362	0	0
R-HSA-169911	PROGRAMMED_CELL_DEATH	REACTOME_REGULATION_OF_APOPTOSIS	-3.43598	0	0
R-HSA-69017	CELL_CYCLE	REACTOME_CDK_MEDIATED_PHOSPHORYLATION_AND_REMOVAL_OF_CDC6	-3.38776	0	0
R-HSA-749499	METABOLISM	REACTOME_DESTABILIZATION_OF_MRNA_BY_AUF1_HNRNP_D0	-3.38737	0	0
R-HSA-1236975	IMMUNE_SYSTEM	REACTOME_ANTIGEN_PROCESSING_CROSS_PRESENTATION	-3.37385	0	0
R-HSA-1236974	IMMUNE_SYSTEM	REACTOME_ER_PHAGOSOME_PATHWAY	-3.3268	0	0
R-HSA-349425	CELL_CYCLE	REACTOME_AUTODEGRADATION_OF_THE_E3_UBIQUITIN_LIGASE_COP1	-3.28483	0	0
R-HSA-68874	CELL_CYCLE	REACTOME_M_G1_TRANSITION	-3.25807	0	5.96606e-05
R-HSA-68867	CELL_CYCLE	REACTOME_ASSEMBLY_OF_THE_PRE_REPLICATIVE_COMPLEX	-3.25159	0	5.69488e-05
R-HSA-174084	CELL_CYCLE	REACTOME_AUTODEGRADATION_OF_CDH1_BY_CDH1_APC_C	-3.25153	0	5.44728e-05
R-HSA-187577	CELL_CYCLE	REACTOME_SCFSKP2_MEDIATED_DEGRADATION_OF_P27_P21	-3.19176	0	5.22031e-05
R-HSA-350562	METABOLISM	REACTOME_REGULATION_OF_ORNITHINE_DECARBOXYLASE_ODC	-3.13312	0	0.000150325
R-HSA-69242	CELL_CYCLE	REACTOME_S_PHASE	-3.13126	0	0.000144543
R-HSA-450531	GENE_EXPRESSION	REACTOME_REGULATION_OF_MRNA_STABILITY_BY_PROTEINS_THAT_BIND_AU_RICH_ELEMENTS	-3.12733	0	0.00013919
R-HSA-68827	CELL_CYCLE	REACTOME_CDT1_ASSOCIATION_WITH_THE_CDC6_ORC_ORIGIN_COMPLEX	-3.10915	0	0.000134219
R-HSA-68949	CELL_CYCLE	REACTOME_ORC1_REMOVAL_FROM_CHROMATIN	-3.08331	0	0.000129591
R-HSA-69563	CELL_CYCLE	REACTOME_P53_DEPENDENT_G1_DNA_DAMAGE_RESPONSE	-3.06885	0	0.000125271
R-HSA-1236978	IMMUNE_SYSTEM	REACTOME_CROSS_PRESENTATION_OF_SOLUBLE_EXOGENOUS_ANTIGENS_ENDOSOMES	-3.05896	0	0.00012123
R-HSA-174113	CELL_CYCLE	REACTOME_SCF_BETA_TRCP_MEDIATED_DEGRADATION_OF_EMI1	-3.05165	0	0.000117441
R-HSA-69239	CELL_CYCLE	REACTOME_SYNTHESIS_OF_DNA	-3.03565	0	0.000113883
R-HSA-1169091	IMMUNE_SYSTEM	REACTOME_ACTIVATION_OF_NF_KAPPAB_IN_B_CELLS	-2.94507	0	0.000110533
R-HSA-195721	SIGNAL_TRANSDUCTION	REACTOME_SIGNALING_BY_WNT	-2.87908	0	0.000107375
R-HSA-69202	CELL_CYCLE	REACTOME_CYCLIN_E_ASSOCIATED_EVENTS_DURING_G1_S_TRANSITION_	-2.8565	0	0.000104392
R-HSA-877300	IMMUNE_SYSTEM	REACTOME_INTERFERON_GAMMA_SIGNALING	-2.8473	0	0.000101571
R-HSA-176409	CELL_CYCLE	REACTOME_APC_C_CDC20_MEDIATED_DEGRADATION_OF_MITOTIC_PROTEINS	-2.84449	0	9.88981e-05
R-HSA-174178	CELL_CYCLE	REACTOME_APC_C_CDH1_MEDIATED_DEGRADATION_OF_CDC20_AND_OTHER_APC_C_CDH1_TARGETED_PROTEINS_IN_LATE_MITOSIS_EARLY_G1	-2.82936	0	9.63622e-05
R-HSA-909733	IMMUNE_SYSTEM	REACTOME_INTERFERON_ALPHA_BETA_SIGNALING	-2.68216	0	0.000302752
R-HSA-198933	IMMUNE_SYSTEM	REACTOME_IMMUNOREGULATORY_INTERACTIONS_BETWEEN_A_LYMPHOID_AND_A_NON_LYMPHOID_CELL	-2.66075	0	0.000295368
R-HSA-69206	CELL_CYCLE	REACTOME_G1_S_TRANSITION	-2.63188	0	0.000288335
R-HSA-162909	DISEASE	REACTOME_HOST_INTERACTIONS_OF_HIV_FACTORS	-2.61076	0	0.000366343
R-HSA-453279	CELL_CYCLE	REACTOME_MITOTIC_G1_G1_S_PHASES	-2.58824	0	0.000517841
R-HSA-109581	PROGRAMMED_CELL_DEATH	REACTOME_APOPTOSIS	-2.57002	0.0018797	0.000584972
R-HSA-69620	CELL_CYCLE	REACTOME_CELL_CYCLE_CHECKPOINTS	-2.5308	0	0.000834226
R-HSA-162906	DISEASE	REACTOME_HIV_INFECTION	-2.44125	0	0.00141251
R-HSA-373076	SIGNAL_TRANSDUCTION	REACTOME_CLASS_A1_RHODOPSIN_LIKE_RECEPTORS	-2.39045	0.00189753	0.00207497
R-HSA-453276	CELL_CYCLE	REACTOME_REGULATION_OF_MITOTIC_CELL_CYCLE	-2.36776	0	0.00225732
R-HSA-500792	SIGNAL_TRANSDUCTION	REACTOME_GPCR_LIGAND_BINDING	-2.30955	0.00198413	0.00308179
R-HSA-157579	CELL_CYCLE	REACTOME_TELOMERE_MAINTENANCE	-2.30059	0	0.00323466
R-HSA-1280218	IMMUNE_SYSTEM	REACTOME_ADAPTIVE_IMMUNE_SYSTEM	-2.28709	0	0.00350342
R-HSA-1630316	METABOLISM	REACTOME_GLYCOSAMINOGLYCAN_METABOLISM	-2.28343	0	0.00362648
R-HSA-380108	SIGNAL_TRANSDUCTION	REACTOME_CHEMOKINE_RECEPTORS_BIND_CHEMOKINES	-2.2543	0	0.00429941
R-HSA-418594	SIGNAL_TRANSDUCTION	REACTOME_G_ALPHA_I_SIGNALLING_EVENTS	-2.20269	0.00196078	0.0056734
R-HSA-110373	DNA_REPAIR	REACTOME_RESOLUTION_OF_AP_SITES_VIA_THE_MULTIPLE_NUCLEOTIDE_PATCH_REPLACEMENT_PATHWAY	-2.18689	0	0.00634867
R-HSA-1168372	IMMUNE_SYSTEM	REACTOME_DOWNSTREAM_SIGNALING_EVENTS_OF_B_CELL_RECEPTOR_BCR	-2.17203	0	0.00692952
R-HSA-375276	SIGNAL_TRANSDUCTION	REACTOME_PEPTIDE_LIGAND_BINDING_RECEPTORS	-2.15466	0.00208333	0.00737255
R-HSA-977225	METABOLISM_OF_PROTEINS	REACTOME_AMYLOIDS	-2.07984	0	0.0120857
R-HSA-2132295	IMMUNE_SYSTEM	REACTOME_MHC_CLASS_II_ANTIGEN_PRESENTATION	-2.06779	0.00210084	0.0129774
R-HSA-72165	GENE_EXPRESSION	REACTOME_MRNA_SPLICING_MINOR_PATHWAY	-2.05243	0.0118812	0.0137006
REACT_21300	CELL_CYCLE	REACTOME_MITOTIC_M_M_G1_PHASES	-2.03091	0.0040404	0.0154132
R-HSA-73884	DNA_REPAIR	REACTOME_BASE_EXCISION_REPAIR	-2.01796	0.0020284	0.0166094
R-HSA-15869	METABOLISM	REACTOME_METABOLISM_OF_NUCLEOTIDES	-1.97549	0.00828157	0.0208517
R-HSA-917729	VESICLE_MEDIATED_TRANSPORT	REACTOME_ENDOSOMAL_SORTING_COMPLEX_REQUIRED_FOR_TRANSPORT_ESCRT	-1.96084	0.00627615	0.0224252
R-HSA-1474244	EXTRACELLULAR_MATRIX_ORGANIZATION	REACTOME_EXTRACELLULAR_MATRIX_ORGANIZATION	-1.96045	0.00796813	0.0221598
R-HSA-69190	CELL_CYCLE	REACTOME_DNA_STRAND_ELONGATION	-1.95131	0.00854701	0.0228173
R-HSA-180786	CELL_CYCLE	REACTOME_EXTENSION_OF_TELOMERES	-1.94159	0.00205339	0.0236688
R-HSA-72172	GENE_EXPRESSION	REACTOME_MRNA_SPLICING	-1.93892	0.00806452	0.0237425
R-HSA-913531	IMMUNE_SYSTEM	REACTOME_INTERFERON_SIGNALING	-1.91354	0.00561798	0.0272233
R-HSA-168249	IMMUNE_SYSTEM	REACTOME_INNATE_IMMUNE_SYSTEM	-1.90973	0.00808081	0.0273124
R-HSA-1638091	METABOLISM	REACTOME_HEPARAN_SULFATE_HEPARIN_HS_GAG_METABOLISM	-1.89673	0.00429185	0.028825
R-HSA-76002	HEMOSTASIS	REACTOME_PLATELET_ACTIVATION_SIGNALING_AND_AGGREGATION	-1.88945	0.00968992	0.0296262
R-HSA-1296071	NEURONAL_SYSTEM	REACTOME_POTASSIUM_CHANNELS	-1.88706	0.00959693	0.0296539
R-HSA-389957	METABOLISM_OF_PROTEINS	REACTOME_PREFOLDIN_MEDIATED_TRANSFER_OF_SUBSTRATE_TO_CCT_TRIC	-1.8745	0.006	0.0312391
R-HSA-69306	CELL_CYCLE	REACTOME_DNA_REPLICATION	-1.87067	0.00976562	0.0314813
R-HSA-421270	CELL_CELL_COMMUNICATION	REACTOME_CELL_CELL_JUNCTION_ORGANIZATION	-1.85037	0.0102459	0.0349418
R-HSA-112387	DISEASE	REACTOME_ELONGATION_ARREST_AND_RECOVERY	-1.84767	0.00795229	0.0349922
R-HSA-216083	EXTRACELLULAR_MATRIX_ORGANIZATION	REACTOME_INTEGRIN_CELL_SURFACE_INTERACTIONS	-1.84548	0.0119048	0.0349806
R-HSA-164952	DISEASE	REACTOME_THE_ROLE_OF_NEF_IN_HIV1_REPLICATION_AND_DISEASE_PATHOGENESIS	-1.84408	0.0118577	0.0347274
R-HSA-73847	METABOLISM	REACTOME_PURINE_METABOLISM	-1.8044	0.0143149	0.0425625
R-HSA-446728	CELL_CELL_COMMUNICATION	REACTOME_CELL_JUNCTION_ORGANIZATION	-1.79071	0.018711	0.0455437
R-HSA-164938	DISEASE	REACTOME_NEF_MEDIATES_DOWN_MODULATION_OF_CELL_SURFACE_RECEPTORS_BY_RECRUITING_THEM_TO_CLATHRIN_ADAPTERS	-1.76619	0.00808081	0.051171
R-HSA-1280215	IMMUNE_SYSTEM	REACTOME_CYTOKINE_SIGNALING_IN_IMMUNE_SYSTEM	-1.76374	0.0263692	0.0512356
R-HSA-73894	DNA_REPAIR	REACTOME_DNA_REPAIR	-1.75565	0.00852879	0.0526869
R-HSA-983705	IMMUNE_SYSTEM	REACTOME_SIGNALING_BY_THE_B_CELL_RECEPTOR_BCR	-1.71743	0.0171674	0.0635823
R-HSA-5696398	DNA_REPAIR	REACTOME_NUCLEOTIDE_EXCISION_REPAIR	-1.70959	0.0237624	0.0651869
R-HSA-163200	METABOLISM	REACTOME_RESPIRATORY_ELECTRON_TRANSPORT_ATP_SYNTHESIS_BY_CHEMIOSMOTIC_COUPLING_AND_HEAT_PRODUCTION_BY_UNCOUPLING_PROTEINS_	-1.70318	0.0227743	0.0662072
R-HSA-391251	METABOLISM_OF_PROTEINS	REACTOME_PROTEIN_FOLDING	-1.678	0.0224949	0.0740084
R-HSA-202733	HEMOSTASIS	REACTOME_CELL_SURFACE_INTERACTIONS_AT_THE_VASCULAR_WALL	-1.64424	0.0414079	0.0859406
R-HSA-983169	IMMUNE_SYSTEM	REACTOME_CLASS_I_MHC_MEDIATED_ANTIGEN_PROCESSING_PRESENTATION	-1.64102	0.0431373	0.0865517
R-HSA-1640170	CELL_CYCLE	REACTOME_CELL_CYCLE	-1.63651	0.04	0.0875335
R-HSA-69186	CELL_CYCLE	REACTOME_LAGGING_STRAND_SYNTHESIS	-1.63524	0.0385356	0.0869982
R-HSA-1500931	CELL_CELL_COMMUNICATION	REACTOME_CELL_CELL_COMMUNICATION	-1.63339	0.0356436	0.0869558
R-HSA-1793185	METABOLISM	REACTOME_CHONDROITIN_SULFATE_DERMATAN_SULFATE_METABOLISM	-1.6224	0.0491159	0.0910184
R-HSA-167242	DISEASE	REACTOME_ABORTIVE_ELONGATION_OF_HIV1_TRANSCRIPT_IN_THE_ABSENCE_OF_TAT	-1.60689	0.0449898	0.0965359
R-HSA-71291	METABOLISM	REACTOME_METABOLISM_OF_AMINO_ACIDS_AND_DERIVATIVES	-1.59769	0.04375	0.0998747
R-HSA-450385	GENE_EXPRESSION	REACTOME_DESTABILIZATION_OF_MRNA_BY_BRF1	-1.58935	0.046	0.102622
R-HSA-936440	IMMUNE_SYSTEM	REACTOME_NEGATIVE_REGULATORS_OF_RIG_I_MDA5_SIGNALING	-1.58403	0.046748	0.104211
R-HSA-114604	HEMOSTASIS	REACTOME_GPVI_MEDIATED_ACTIVATION_CASCADE	-1.57394	0.0493359	0.107938
R-HSA-416572	DEVELOPMENTAL_BIOLOGY	REACTOME_SEMA4D_INDUCED_CELL_MIGRATION_AND_GROWTH_CONE_COLLAPSE	-1.55719	0.0447471	0.115631
R-HSA-76005	HEMOSTASIS	REACTOME_RESPONSE_TO_ELEVATED_PLATELET_CYTOSOLIC_CA2_	-1.54906	0.0429185	0.11878
R-HSA-202433	IMMUNE_SYSTEM	REACTOME_GENERATION_OF_SECOND_MESSENGER_MOLECULES	-1.54841	0.0621118	0.117896
R-HSA-156590	METABOLISM	REACTOME_GLUTATHIONE_CONJUGATION	-1.53518	0.0677291	0.124161
R-HSA-983168	IMMUNE_SYSTEM	REACTOME_ANTIGEN_PROCESSING_UBIQUITINATION_PROTEASOME_DEGRADATION	-1.53071	0.0588235	0.12587
R-HSA-163841	METABOLISM_OF_PROTEINS	REACTOME_PTM_GAMMA_CARBOXYLATION_HYPUSINE_FORMATION_AND_ARYLSULFATASE_ACTIVATION	-1.52608	0.0733591	0.127351
R-HSA-6781827	DNA_REPAIR	REACTOME_TRANSCRIPTION_COUPLED_NER_TC_NER	-1.52207	0.06875	0.128556
R-HSA-1222352	DISEASE	REACTOME_LATENT_INFECTION_OF_HOMO_SAPIENS_WITH_MYCOBACTERIUM_TUBERCULOSIS	-1.51341	0.0757282	0.13219
REACT_111135	IMMUNE_SYSTEM	REACTOME_TRIF_MEDIATED_TLR3_SIGNALING	-1.51196	0.0593047	0.131877
R-HSA-1638074	METABOLISM	REACTOME_KERATAN_SULFATE_KERATIN_METABOLISM	-1.51008	0.0654008	0.131712
R-HSA-168928	IMMUNE_SYSTEM	REACTOME_RIG_I_MDA5_MEDIATED_INDUCTION_OF_IFN_ALPHA_BETA_PATHWAYS	-1.50951	0.0662651	0.130769
R-HSA-72203	GENE_EXPRESSION	REACTOME_PROCESSING_OF_CAPPED_INTRON_CONTAINING_PRE_MRNA	-1.50907	0.0673267	0.129905
R-HSA-611105	METABOLISM	REACTOME_RESPIRATORY_ELECTRON_TRANSPORT	-1.50592	0.0633663	0.130466
R-HSA-182971	SIGNAL_TRANSDUCTION	REACTOME_EGFR_DOWNREGULATION	-1.50083	0.055102	0.132588
R-HSA-203927	GENE_EXPRESSION	REACTOME_MICRORNA_MIRNA_BIOGENESIS	-1.50053	0.0694184	0.131597
R-HSA-71387	METABOLISM	REACTOME_METABOLISM_OF_CARBOHYDRATES	-1.48434	0.0776699	0.140342
R-HSA-400685	DEVELOPMENTAL_BIOLOGY	REACTOME_SEMA4D_IN_SEMAPHORIN_SIGNALING	-1.48185	0.0805785	0.140771
R-HSA-1474290	EXTRACELLULAR_MATRIX_ORGANIZATION	REACTOME_COLLAGEN_FORMATION	-1.46163	0.0813492	0.152088
R-HSA-5696399	DNA_REPAIR	REACTOME_GLOBAL_GENOMIC_NER_GG_NER	-1.41692	0.1	0.182106
R-HSA-606279	CELL_CYCLE	REACTOME_DEPOSITION_OF_NEW_CENPA_CONTAINING_NUCLEOSOMES_AT_THE_CENTROMERE	-1.4067	0.121514	0.188751
R-HSA-1660662	METABOLISM	REACTOME_GLYCOSPHINGOLIPID_METABOLISM	-1.39189	0.115789	0.198889
R-HSA-73886	CELL_CYCLE	REACTOME_CHROMOSOME_MAINTENANCE	-1.3534	0.138593	0.230717
R-HSA-167158	DISEASE	REACTOME_FORMATION_OF_THE_HIV1_EARLY_ELONGATION_COMPLEX	-1.34749	0.119497	0.234649
REACT_1675	GENE_EXPRESSION	REACTOME_MRNA_PROCESSING	-1.34652	0.140625	0.233645
R-HSA-425366	TRANSMEMBRANE_TRANSPORT_OF_SMALL_MOLECULES	REACTOME_TRANSPORT_OF_GLUCOSE_AND_OTHER_SUGARS_BILE_SALTS_AND_ORGANIC_ACIDS_METAL_IONS_AND_AMINE_COMPOUNDS	-1.33696	0.136	0.240852
R-HSA-446193	METABOLISM_OF_PROTEINS	REACTOME_BIOSYNTHESIS_OF_THE_N_GLYCAN_PRECURSOR_DOLICHOL_LIPID_LINKED_OLIGOSACCHARIDE_LLO_AND_TRANSFER_TO_A_NASCENT_PROTEIN	-1.33592	0.117878	0.240039
R-HSA-167044	SIGNAL_TRANSDUCTION	REACTOME_SIGNALLING_TO_RAS	-1.33394	0.137014	0.23987
R-HSA-69278	CELL_CYCLE	REACTOME_CELL_CYCLE_MITOTIC	-1.33281	0.150301	0.23917
R-HSA-112382	GENE_EXPRESSION	REACTOME_FORMATION_OF_RNA_POL_II_ELONGATION_COMPLEX_	-1.31955	0.146	0.250202
R-HSA-199991	VESICLE_MEDIATED_TRANSPORT	REACTOME_MEMBRANE_TRAFFICKING	-1.30926	0.176707	0.258406
R-HSA-381119	METABOLISM_OF_PROTEINS	REACTOME_UNFOLDED_PROTEIN_RESPONSE	-1.2999	0.142562	0.26561
R-HSA-73864	GENE_EXPRESSION	REACTOME_RNA_POL_I_TRANSCRIPTION	-1.29785	0.167002	0.265545
R-HSA-2122948	SIGNAL_TRANSDUCTION	REACTOME_ACTIVATED_NOTCH1_TRANSMITS_SIGNAL_TO_THE_NUCLEUS	-1.29614	0.167619	0.265524
R-HSA-1268020	METABOLISM_OF_PROTEINS	REACTOME_MITOCHONDRIAL_PROTEIN_IMPORT	-1.28005	0.164583	0.279894
R-HSA-76071	GENE_EXPRESSION	REACTOME_RNA_POL_III_TRANSCRIPTION_INITIATION_FROM_TYPE_3_PROMOTER	-1.27927	0.16699	0.278716
R-HSA-109582	HEMOSTASIS	REACTOME_HEMOSTASIS	-1.25727	0.187243	0.300249
R-HSA-429914	GENE_EXPRESSION	REACTOME_DEADENYLATION_DEPENDENT_MRNA_DECAY	-1.24772	0.194444	0.308874
R-HSA-597592	METABOLISM_OF_PROTEINS	REACTOME_POST_TRANSLATIONAL_PROTEIN_MODIFICATION	-1.24405	0.197292	0.310655
R-HSA-156580	METABOLISM	REACTOME_PHASE_II_CONJUGATION	-1.23793	0.216266	0.315305
R-HSA-211859	METABOLISM	REACTOME_BIOLOGICAL_OXIDATIONS	-1.23644	0.196721	0.31479
R-HSA-917937	TRANSMEMBRANE_TRANSPORT_OF_SMALL_MOLECULES	REACTOME_IRON_UPTAKE_AND_TRANSPORT	-1.23291	0.206612	0.31649
REACT_15380	DISEASE	REACTOME_DIABETES_PATHWAYS	-1.23037	0.209302	0.317433
R-HSA-939188	GENE_EXPRESSION	REACTOME_DESTABILIZATION_OF_MRNA_BY_TRISTETRAPROLIN_TTP	-1.22306	0.230143	0.323553
R-HSA-168898	IMMUNE_SYSTEM	REACTOME_TOLL_RECEPTOR_CASCADES	-1.21858	0.202405	0.32673
R-HSA-74158	GENE_EXPRESSION	REACTOME_RNA_POL_III_TRANSCRIPTION	-1.20767	0.246032	0.337779
R-HSA-373755	DEVELOPMENTAL_BIOLOGY	REACTOME_SEMAPHORIN_INTERACTIONS	-1.20601	0.242972	0.33751
R-HSA-5696395	DNA_REPAIR	REACTOME_FORMATION_OF_INCISION_COMPLEX_IN_GG_NER	-1.19567	0.220884	0.348269
R-HSA-432720	VESICLE_MEDIATED_TRANSPORT	REACTOME_LYSOSOME_VESICLE_BIOGENESIS	-1.19203	0.246436	0.350124
R-HSA-111465	PROGRAMMED_CELL_DEATH	REACTOME_APOPTOTIC_CLEAVAGE_OF_CELLULAR_PROTEINS	-1.18798	0.235908	0.352644
R-HSA-504046	GENE_EXPRESSION	REACTOME_RNA_POL_I_RNA_POL_III_AND_MITOCHONDRIAL_TRANSCRIPTION	-1.18534	0.259036	0.353606
R-HSA-380994	METABOLISM	REACTOME_ACTIVATION_OF_GENES_BY_ATF4	-1.18505	0.246914	0.35168
R-HSA-983189	HEMOSTASIS	REACTOME_KINESINS	-1.18142	0.2607	0.353749
R-HSA-451326	NEURONAL_SYSTEM	REACTOME_ACTIVATION_OF_KAINATE_RECEPTORS_UPON_GLUTAMATE_BINDING	-1.18096	0.256048	0.351996
R-HSA-166054	IMMUNE_SYSTEM	REACTOME_ACTIVATED_TLR4_SIGNALLING	-1.17579	0.274747	0.355953
R-HSA-2173788	SIGNAL_TRANSDUCTION	REACTOME_DOWNREGULATION_OF_TGF_BETA_RECEPTOR_SIGNALING	-1.16024	0.268	0.372804
R-HSA-422356	METABOLISM	REACTOME_REGULATION_OF_INSULIN_SECRETION	-1.14828	0.285714	0.385836
R-HSA-397014	MUSCLE_CONTRACTION	REACTOME_MUSCLE_CONTRACTION	-1.13922	0.28719	0.395548
R-HSA-912446	CELL_CYCLE	REACTOME_MEIOTIC_RECOMBINATION	-1.13915	0.305835	0.393136
R-HSA-162587	DISEASE	REACTOME_HIV_LIFE_CYCLE	-1.13104	0.285149	0.401158
R-HSA-373080	SIGNAL_TRANSDUCTION	REACTOME_CLASS_B_2_SECRETIN_FAMILY_RECEPTORS	-1.12967	0.313112	0.40048
R-HSA-191273	METABOLISM	REACTOME_CHOLESTEROL_BIOSYNTHESIS	-1.11415	0.321357	0.419095
R-HSA-381038	METABOLISM_OF_PROTEINS	REACTOME_ACTIVATION_OF_CHAPERONE_GENES_BY_XBP1S	-1.11402	0.3125	0.41668
R-HSA-69236	CELL_CYCLE	REACTOME_G1_PHASE	-1.11217	0.305447	0.416504
R-HSA-381676	METABOLISM	REACTOME_REGULATION_OF_INSULIN_SECRETION_BY_GLUCAGON_LIKE_PEPTIDE1	-1.10055	0.33996	0.429512
REACT_1788	GENE_EXPRESSION	REACTOME_TRANSCRIPTION	-1.08519	0.348269	0.448809
R-HSA-390471	METABOLISM_OF_PROTEINS	REACTOME_ASSOCIATION_OF_TRIC_CCT_WITH_TARGET_PROTEINS_DURING_BIOSYNTHESIS	-1.0799	0.349174	0.453726
R-HSA-68962	CELL_CYCLE	REACTOME_ACTIVATION_OF_THE_PRE_REPLICATIVE_COMPLEX	-1.07492	0.365462	0.458083
R-HSA-174824	METABOLISM	REACTOME_LIPOPROTEIN_METABOLISM	-1.05453	0.37782	0.484866
R-HSA-2173789	SIGNAL_TRANSDUCTION	REACTOME_TGF_BETA_RECEPTOR_SIGNALING_ACTIVATES_SMADS	-1.05244	0.368321	0.48508
R-HSA-373760	DEVELOPMENTAL_BIOLOGY	REACTOME_L1CAM_INTERACTIONS	-1.05108	0.369565	0.484105
REACT_27283	IMMUNE_SYSTEM	REACTOME_IL_2_SIGNALING	-1.04119	0.37827	0.495465
R-HSA-449147	IMMUNE_SYSTEM	REACTOME_SIGNALING_BY_ILS	-1.03893	0.392116	0.495878
R-HSA-445989	IMMUNE_SYSTEM	REACTOME_TAK1_ACTIVATES_NFKB_BY_PHOSPHORYLATION_AND_ACTIVATION_OF_IKKS_COMPLEX	-1.02621	0.406061	0.5114
R-HSA-72086	GENE_EXPRESSION	REACTOME_MRNA_CAPPING	-1.026	0.359408	0.508754
R-HSA-388841	IMMUNE_SYSTEM	REACTOME_COSTIMULATION_BY_THE_CD28_FAMILY	-1.02083	0.407045	0.513557
R-HSA-163125	METABOLISM_OF_PROTEINS	REACTOME_POST_TRANSLATIONAL_MODIFICATION_SYNTHESIS_OF_GPI_ANCHORED_PROTEINS	-1.01566	0.395582	0.518128
R-HSA-73863	GENE_EXPRESSION	REACTOME_RNA_POL_I_TRANSCRIPTION_TERMINATION	-1.01443	0.406439	0.516952
R-HSA-418597	SIGNAL_TRANSDUCTION	REACTOME_G_ALPHA_Z_SIGNALLING_EVENTS	-1.01404	0.415663	0.514811
R-HSA-428157	METABOLISM	REACTOME_SPHINGOLIPID_METABOLISM	-1.01104	0.420523	0.516587
R-HSA-428534	DEVELOPMENTAL_BIOLOGY	REACTOME_IL_3_5_AND_GM_CSF_SIGNALING	-0.996255	0.455078	0.536187
R-HSA-199992	VESICLE_MEDIATED_TRANSPORT	REACTOME_TRANS_GOLGI_NETWORK_VESICLE_BUDDING	-0.995482	0.441532	0.53455
R-HSA-1221632	CELL_CYCLE	REACTOME_MEIOTIC_SYNAPSIS	-0.970692	0.471429	0.569523
R-HSA-76066	GENE_EXPRESSION	REACTOME_RNA_POL_III_TRANSCRIPTION_INITIATION_FROM_TYPE_2_PROMOTER	-0.962645	0.498965	0.578932
R-HSA-112316	NEURONAL_SYSTEM	REACTOME_NEURONAL_SYSTEM	-0.95973	0.48419	0.580516
R-HSA-437239	DEVELOPMENTAL_BIOLOGY	REACTOME_RECYCLING_PATHWAY_OF_L1	-0.959301	0.48659	0.578069
R-HSA-674695	GENE_EXPRESSION	REACTOME_RNA_POL_II_PRE_TRANSCRIPTION_EVENTS	-0.955191	0.50505	0.581195
R-HSA-189483	METABOLISM	REACTOME_IL_RECEPTOR_SHC_SIGNALING	-0.950987	0.49345	0.584751
R-HSA-445355	MUSCLE_CONTRACTION	REACTOME_SMOOTH_MUSCLE_CONTRACTION	-0.948726	0.515275	0.585224
R-HSA-6783310	DNA_REPAIR	REACTOME_FANCONI_ANEMIA_PATHWAY	-0.933231	0.513619	0.606254
R-HSA-913709	METABOLISM_OF_PROTEINS	REACTOME_O_LINKED_GLYCOSYLATION_OF_MUCINS	-0.913973	0.556008	0.633007
R-HSA-162599	DISEASE	REACTOME_LATE_PHASE_OF_HIV_LIFE_CYCLE	-0.912858	0.561728	0.63135
R-HSA-1980143	SIGNAL_TRANSDUCTION	REACTOME_SIGNALING_BY_NOTCH1	-0.908508	0.544715	0.635097
R-HSA-456926	HEMOSTASIS	REACTOME_THROMBIN_SIGNALLING_THROUGH_PROTEINASE_ACTIVATED_RECEPTORS_PARS	-0.904703	0.546012	0.637859
R-HSA-2122947	SIGNAL_TRANSDUCTION	REACTOME_NOTCH1_INTRACELLULAR_DOMAIN_REGULATES_TRANSCRIPTION	-0.887821	0.593814	0.661081
R-HSA-6781827	DNA_REPAIR	REACTOME_FORMATION_OF_TRANSCRIPTION_COUPLED_NER_TC_NER_REPAIR_COMPLEX	-0.884815	0.599198	0.662314
R-HSA-445144	DEVELOPMENTAL_BIOLOGY	REACTOME_SIGNAL_TRANSDUCTION_BY_L1	-0.88025	0.603206	0.665944
R-HSA-381042	METABOLISM_OF_PROTEINS	REACTOME_PERK_REGULATED_GENE_EXPRESSION	-0.879776	0.604082	0.663535
R-HSA-392518	HEMOSTASIS	REACTOME_SIGNAL_AMPLIFICATION	-0.871042	0.601677	0.674193
R-HSA-76009	HEMOSTASIS	REACTOME_PLATELET_AGGREGATION_PLUG_FORMATION	-0.85574	0.635802	0.695581
R-HSA-422475	DEVELOPMENTAL_BIOLOGY	REACTOME_AXON_GUIDANCE	-0.854659	0.636179	0.693774
R-HSA-73857	GENE_EXPRESSION	REACTOME_RNA_POL_II_TRANSCRIPTION	-0.850038	0.642424	0.697336
R-HSA-193704	SIGNAL_TRANSDUCTION	REACTOME_P75_NTR_RECEPTOR_MEDIATED_SIGNALLING	-0.803665	0.72549	0.765862
R-HSA-69481	CELL_CYCLE	REACTOME_G2_M_CHECKPOINTS	-0.788719	0.738337	0.78453
R-HSA-73779	GENE_EXPRESSION	REACTOME_RNA_POL_II_TRANSCRIPTION_PRE_INITIATION_AND_PROMOTER_OPENING	-0.775268	0.759921	0.800574
R-HSA-1483206	METABOLISM	REACTOME_GLYCEROPHOSPHOLIPID_BIOSYNTHESIS	-0.722101	0.836364	0.870431
R-HSA-416476	SIGNAL_TRANSDUCTION	REACTOME_G_ALPHA_Q_SIGNALLING_EVENTS	-0.719799	0.823194	0.86932
R-HSA-446203	METABOLISM_OF_PROTEINS	REACTOME_ASPARAGINE_N_LINKED_GLYCOSYLATION	-0.715466	0.835789	0.870804
R-HSA-73762	GENE_EXPRESSION	REACTOME_RNA_POL_I_TRANSCRIPTION_INITIATION	-0.708659	0.8125	0.87568
R-HSA-176187	CELL_CYCLE	REACTOME_ACTIVATION_OF_ATR_IN_RESPONSE_TO_REPLICATION_STRESS	-0.687927	0.864097	0.896803
R-HSA-383280	GENE_EXPRESSION	REACTOME_NUCLEAR_RECEPTOR_TRANSCRIPTION_PATHWAY	-0.679724	0.887097	0.902083
R-HSA-211945	METABOLISM	REACTOME_PHASE1_FUNCTIONALIZATION_OF_COMPOUNDS	-0.662534	0.895238	0.916842
R-HSA-379716	GENE_EXPRESSION	REACTOME_CYTOSOLIC_TRNA_AMINOACYLATION	-0.660894	0.881607	0.914335
R-HSA-187687	SIGNAL_TRANSDUCTION	REACTOME_SIGNALLING_TO_ERKS	-0.648701	0.906931	0.92258
R-HSA-70263	METABOLISM	REACTOME_GLUCONEOGENESIS	-0.642117	0.904297	0.924515
R-HSA-109606	PROGRAMMED_CELL_DEATH	REACTOME_INTRINSIC_PATHWAY_FOR_APOPTOSIS	-0.621312	0.91018	0.938785
R-HSA-977443	NEURONAL_SYSTEM	REACTOME_GABA_RECEPTOR_ACTIVATION	-0.619975	0.904573	0.93551
R-HSA-179409	CELL_CYCLE	REACTOME_APC_CDC20_MEDIATED_DEGRADATION_OF_NEK2A	-0.524751	0.983437	0.986743
R-HSA-379724	GENE_EXPRESSION	REACTOME_TRNA_AMINOACYLATION	-0.485109	0.990158	0.992339

## Sheet: TGCT
Suppl. Table 2G. Summary of GSEA analyses of Drp1 correlating genes in TGCT
Pathways within the p anf q value cut off (< 0.05) shaded and those plotted in the figure are bolded.
Pathways with "REACT" ids are part of MsigDB but not currently present in Reactome database.
Pattway IDs	Top Levels (Identified/ Reassignments)	Pathway Names	Normalized Enrichment Scores (NES)	Nominal p-vals	FDR q-vals
REACT_1675	GENE_EXPRESSION	REACTOME_MRNA_PROCESSING	3.72424	0	0
R-HSA-72203	GENE_EXPRESSION	REACTOME_PROCESSING_OF_CAPPED_INTRON_CONTAINING_PRE_MRNA	3.66538	0	0
R-HSA-72172	GENE_EXPRESSION	REACTOME_MRNA_SPLICING	3.35147	0	0
R-HSA-69306	CELL_CYCLE	REACTOME_DNA_REPLICATION	3.0828	0	0
R-HSA-421270	CELL_CELL_COMMUNICATION	REACTOME_CELL_CELL_JUNCTION_ORGANIZATION	3.08178	0	0
R-HSA-170834	SIGNAL_TRANSDUCTION	REACTOME_SIGNALING_BY_TGF_BETA_RECEPTOR_COMPLEX	3.02964	0	0.000219697
R-HSA-446728	CELL_CELL_COMMUNICATION	REACTOME_CELL_JUNCTION_ORGANIZATION	2.9859	0	0.000188312
R-HSA-69278	CELL_CYCLE	REACTOME_CELL_CYCLE_MITOTIC	2.93972	0	0.000333377
REACT_21300	CELL_CYCLE	REACTOME_MITOTIC_M_M_G1_PHASES	2.68973	0	0.00117133
R-HSA-72202	GENE_EXPRESSION	REACTOME_TRANSPORT_OF_MATURE_TRANSCRIPT_TO_CYTOPLASM	2.62257	0	0.00132307
R-HSA-71387	METABOLISM	REACTOME_METABOLISM_OF_CARBOHYDRATES	2.5894	0	0.00143223
R-HSA-2173793	SIGNAL_TRANSDUCTION	REACTOME_TRANSCRIPTIONAL_ACTIVITY_OF_SMAD2_SMAD3_SMAD4_HETEROTRIMER	2.39642	0	0.00501241
R-HSA-1640170	CELL_CYCLE	REACTOME_CELL_CYCLE	2.35618	0	0.00630968
R-HSA-453279	CELL_CYCLE	REACTOME_MITOTIC_G1_G1_S_PHASES	2.35192	0	0.00603729
R-HSA-72187	GENE_EXPRESSION	REACTOME_MRNA_3_END_PROCESSING	2.35132	0	0.0056348
R-HSA-70326	METABOLISM	REACTOME_GLUCOSE_METABOLISM	2.34963	0.0019685	0.00528263
R-HSA-1266738	DEVELOPMENTAL_BIOLOGY	REACTOME_DEVELOPMENTAL_BIOLOGY	2.31656	0	0.00658469
R-HSA-422475	DEVELOPMENTAL_BIOLOGY	REACTOME_AXON_GUIDANCE	2.26685	0	0.00877839
R-HSA-392499	METABOLISM_OF_PROTEINS	REACTOME_METABOLISM_OF_PROTEINS	2.26396	0.0040404	0.00831637
R-HSA-113510	CELL_CYCLE	REACTOME_E2F_MEDIATED_REGULATION_OF_DNA_REPLICATION	2.20874	0	0.0120185
R-HSA-1500931	CELL_CELL_COMMUNICATION	REACTOME_CELL_CELL_COMMUNICATION	2.20619	0.0056926	0.0116863
R-HSA-201451	SIGNAL_TRANSDUCTION	REACTOME_SIGNALING_BY_BMP	2.17355	0	0.0135614
R-HSA-69206	CELL_CYCLE	REACTOME_G1_S_TRANSITION	2.16352	0.002	0.0140018
R-HSA-68877	CELL_CYCLE	REACTOME_MITOTIC_PROMETAPHASE	2.10821	0.00200803	0.0186135
R-HSA-373080	SIGNAL_TRANSDUCTION	REACTOME_CLASS_B_2_SECRETIN_FAMILY_RECEPTORS	2.09661	0.00192678	0.0191948
R-HSA-69242	CELL_CYCLE	REACTOME_S_PHASE	2.06641	0.00397614	0.0226333
R-HSA-373760	DEVELOPMENTAL_BIOLOGY	REACTOME_L1CAM_INTERACTIONS	2.04033	0	0.0254311
REACT_21257	METABOLISM	REACTOME_METABOLISM_OF_RNA	2.03141	0	0.0256768
REACT_121398	DISEASE	REACTOME_SIGNALING_BY_FGFR_MUTANTS	2.00852	0.0040404	0.0284212
R-HSA-109688	GENE_EXPRESSION	REACTOME_CLEAVAGE_OF_GROWING_TRANSCRIPT_IN_THE_TERMINATION_REGION_	1.9742	0.00594059	0.033386
R-HSA-70153	METABOLISM	REACTOME_GLUCOSE_TRANSPORT	1.97023	0.00609756	0.0336262
R-HSA-69239	CELL_CYCLE	REACTOME_SYNTHESIS_OF_DNA	1.9217	0.0040568	0.0432032
R-HSA-194441	GENE_EXPRESSION	REACTOME_METABOLISM_OF_NON_CODING_RNA	1.91131	0.00998004	0.0444187
R-HSA-71291	METABOLISM	REACTOME_METABOLISM_OF_AMINO_ACIDS_AND_DERIVATIVES	1.88051	0.00196464	0.0514951
R-HSA-1474290	EXTRACELLULAR_MATRIX_ORGANIZATION	REACTOME_COLLAGEN_FORMATION	1.86109	0.00784314	0.0561243
R-HSA-163685	METABOLISM	REACTOME_INTEGRATION_OF_ENERGY_METABOLISM	1.84726	0.011811	0.0586116
R-HSA-375165	DEVELOPMENTAL_BIOLOGY	REACTOME_NCAM_SIGNALING_FOR_NEURITE_OUT_GROWTH	1.81959	0.0138067	0.0671078
R-HSA-425407	TRANSMEMBRANE_TRANSPORT_OF_SMALL_MOLECULES	REACTOME_SLC_MEDIATED_TRANSMEMBRANE_TRANSPORT	1.81207	0.0221774	0.067804
R-HSA-1428517	METABOLISM	REACTOME_TCA_CYCLE_AND_RESPIRATORY_ELECTRON_TRANSPORT	1.79867	0.0175439	0.0710592
R-HSA-2122947	SIGNAL_TRANSDUCTION	REACTOME_NOTCH1_INTRACELLULAR_DOMAIN_REGULATES_TRANSCRIPTION	1.76459	0.0251572	0.0845391
R-HSA-419037	DEVELOPMENTAL_BIOLOGY	REACTOME_NCAM1_INTERACTIONS	1.757	0.0331384	0.0853776
REACT_21270	SIGNAL_TRANSDUCTION	REACTOME_PI_3K_CASCADE	1.73322	0.0192308	0.0942768
R-HSA-445144	DEVELOPMENTAL_BIOLOGY	REACTOME_SIGNAL_TRANSDUCTION_BY_L1	1.71472	0.0233051	0.10154
R-HSA-190236	SIGNAL_TRANSDUCTION	REACTOME_SIGNALING_BY_FGFR	1.6711	0.029106	0.123515
R-HSA-425366	TRANSMEMBRANE_TRANSPORT_OF_SMALL_MOLECULES	REACTOME_TRANSPORT_OF_GLUCOSE_AND_OTHER_SUGARS_BILE_SALTS_AND_ORGANIC_ACIDS_METAL_IONS_AND_AMINE_COMPOUNDS	1.66919	0.0269151	0.121926
R-HSA-597592	METABOLISM_OF_PROTEINS	REACTOME_POST_TRANSLATIONAL_PROTEIN_MODIFICATION	1.6593	0.0257937	0.125393
R-HSA-168255	DISEASE	REACTOME_INFLUENZA_LIFE_CYCLE	1.65773	0.0429688	0.123649
R-HSA-72766	METABOLISM_OF_PROTEINS	REACTOME_TRANSLATION	1.65596	0.033264	0.122137
R-HSA-2022928	METABOLISM	REACTOME_HS_GAG_BIOSYNTHESIS	1.65539	0.0253906	0.120027
R-HSA-157118	SIGNAL_TRANSDUCTION	REACTOME_SIGNALING_BY_NOTCH	1.65028	0.0325671	0.12072
R-HSA-69236	CELL_CYCLE	REACTOME_G1_PHASE	1.64281	0.0384615	0.122815
R-HSA-73857	GENE_EXPRESSION	REACTOME_RNA_POL_II_TRANSCRIPTION	1.63124	0.0380762	0.127489
R-HSA-422356	METABOLISM	REACTOME_REGULATION_OF_INSULIN_SECRETION	1.6254	0.0444874	0.12879
R-HSA-212436	GENE_EXPRESSION	REACTOME_GENERIC_TRANSCRIPTION_PATHWAY	1.62457	0.0323194	0.126866
R-HSA-68962	CELL_CYCLE	REACTOME_ACTIVATION_OF_THE_PRE_REPLICATIVE_COMPLEX	1.61919	0.0301811	0.127389
R-HSA-1474244	EXTRACELLULAR_MATRIX_ORGANIZATION	REACTOME_EXTRACELLULAR_MATRIX_ORGANIZATION	1.61611	0.0466531	0.127286
R-HSA-74751	SIGNAL_TRANSDUCTION	REACTOME_INSULIN_RECEPTOR_SIGNALLING_CASCADE	1.61425	0.0383142	0.126195
R-HSA-1227986	SIGNAL_TRANSDUCTION	REACTOME_SIGNALING_BY_ERBB2	1.60566	0.03125	0.128775
R-HSA-1643713	DISEASE	REACTOME_SIGNALING_BY_EGFR_IN_CANCER	1.60343	0.043299	0.127975
R-HSA-373752	DEVELOPMENTAL_BIOLOGY	REACTOME_NETRIN1_SIGNALING	1.60309	0.0468432	0.126026
R-HSA-453276	CELL_CYCLE	REACTOME_REGULATION_OF_MITOTIC_CELL_CYCLE	1.59697	0.0444874	0.127548
R-HSA-1980143	SIGNAL_TRANSDUCTION	REACTOME_SIGNALING_BY_NOTCH1	1.5891	0.0431373	0.130477
R-HSA-69190	CELL_CYCLE	REACTOME_DNA_STRAND_ELONGATION	1.58508	0.04375	0.13113
R-HSA-163125	METABOLISM_OF_PROTEINS	REACTOME_POST_TRANSLATIONAL_MODIFICATION_SYNTHESIS_OF_GPI_ANCHORED_PROTEINS	1.58345	0.052	0.129927
REACT_20605	METABOLISM	REACTOME_METABOLISM_OF_MRNA	1.56186	0.0505051	0.141848
R-HSA-196854	METABOLISM	REACTOME_METABOLISM_OF_VITAMINS_AND_COFACTORS	1.56061	0.0717054	0.140557
R-HSA-1226099	DISEASE	REACTOME_SIGNALING_BY_FGFR_IN_DISEASE	1.55652	0.0418327	0.141182
R-HSA-1538133	CELL_CYCLE	REACTOME_G0_AND_EARLY_G1	1.55581	0.0526316	0.139615
R-HSA-381042	METABOLISM_OF_PROTEINS	REACTOME_PERK_REGULATED_GENE_EXPRESSION	1.51545	0.0717132	0.165435
R-HSA-397014	MUSCLE_CONTRACTION	REACTOME_MUSCLE_CONTRACTION	1.51411	0.061753	0.163767
R-HSA-69620	CELL_CYCLE	REACTOME_CELL_CYCLE_CHECKPOINTS	1.51001	0.0661323	0.164681
R-HSA-68949	CELL_CYCLE	REACTOME_ORC1_REMOVAL_FROM_CHROMATIN	1.50254	0.0610687	0.168161
R-HSA-69202	CELL_CYCLE	REACTOME_CYCLIN_E_ASSOCIATED_EVENTS_DURING_G1_S_TRANSITION_	1.50152	0.0708812	0.166751
R-HSA-611105	METABOLISM	REACTOME_RESPIRATORY_ELECTRON_TRANSPORT	1.49875	0.0776892	0.166569
R-HSA-187577	CELL_CYCLE	REACTOME_SCFSKP2_MEDIATED_DEGRADATION_OF_P27_P21	1.4961	0.0810811	0.166261
R-HSA-68874	CELL_CYCLE	REACTOME_M_G1_TRANSITION	1.47744	0.0679012	0.178223
REACT_21272	SIGNAL_TRANSDUCTION	REACTOME_DOWNSTREAM_SIGNALING_OF_ACTIVATED_FGFR	1.47631	0.0934959	0.176794
R-HSA-1630316	METABOLISM	REACTOME_GLYCOSAMINOGLYCAN_METABOLISM	1.46675	0.0931677	0.182129
R-HSA-187037	SIGNAL_TRANSDUCTION	REACTOME_NGF_SIGNALLING_VIA_TRKA_FROM_THE_PLASMA_MEMBRANE	1.4605	0.0823755	0.184336
R-HSA-432722	VESICLE_MEDIATED_TRANSPORT	REACTOME_GOLGI_ASSOCIATED_VESICLE_BIOGENESIS	1.45214	0.09	0.1887
R-HSA-157279	GENE_EXPRESSION	REACTOME_3_UTR_MEDIATED_TRANSLATIONAL_REGULATION	1.41816	0.108108	0.214116
R-HSA-187687	SIGNAL_TRANSDUCTION	REACTOME_SIGNALLING_TO_ERKS	1.41508	0.081761	0.214161
R-HSA-975957	GENE_EXPRESSION	REACTOME_NONSENSE_MEDIATED_DECAY_ENHANCED_BY_THE_EXON_JUNCTION_COMPLEX	1.41002	0.0769231	0.216036
R-HSA-163200	METABOLISM	REACTOME_RESPIRATORY_ELECTRON_TRANSPORT_ATP_SYNTHESIS_BY_CHEMIOSMOTIC_COUPLING_AND_HEAT_PRODUCTION_BY_UNCOUPLING_PROTEINS_	1.39705	0.128631	0.225267
R-HSA-71406	METABOLISM	REACTOME_PYRUVATE_METABOLISM_AND_CITRIC_ACID_TCA_CYCLE	1.39056	0.127451	0.228652
R-HSA-382551	TRANSMEMBRANE_TRANSPORT_OF_SMALL_MOLECULES	REACTOME_TRANSMEMBRANE_TRANSPORT_OF_SMALL_MOLECULES	1.37905	0.125	0.23677
R-HSA-429914	GENE_EXPRESSION	REACTOME_DEADENYLATION_DEPENDENT_MRNA_DECAY	1.37111	0.117296	0.242014
R-HSA-186797	SIGNAL_TRANSDUCTION	REACTOME_SIGNALING_BY_PDGF	1.36597	0.125	0.244189
R-HSA-379724	GENE_EXPRESSION	REACTOME_TRNA_AMINOACYLATION	1.34504	0.114786	0.261791
R-HSA-983189	HEMOSTASIS	REACTOME_KINESINS	1.31266	0.149798	0.293909
R-HSA-199992	VESICLE_MEDIATED_TRANSPORT	REACTOME_TRANS_GOLGI_NETWORK_VESICLE_BUDDING	1.30279	0.168776	0.301979
R-HSA-1638091	METABOLISM	REACTOME_HEPARAN_SULFATE_HEPARIN_HS_GAG_METABOLISM	1.30272	0.161538	0.298738
R-HSA-1963642	SIGNAL_TRANSDUCTION	REACTOME_PI3K_EVENTS_IN_ERBB2_SIGNALING	1.27429	0.168337	0.329082
R-HSA-446203	METABOLISM_OF_PROTEINS	REACTOME_ASPARAGINE_N_LINKED_GLYCOSYLATION	1.27423	0.174538	0.325634
R-HSA-198203	SIGNAL_TRANSDUCTION	REACTOME_PI3K_AKT_ACTIVATION	1.26502	0.17551	0.333141
R-HSA-75153	PROGRAMMED_CELL_DEATH	REACTOME_APOPTOTIC_EXECUTION_PHASE	1.25739	0.201629	0.339403
R-HSA-72662	METABOLISM_OF_PROTEINS	REACTOME_ACTIVATION_OF_THE_MRNA_UPON_BINDING_OF_THE_CAP_BINDING_COMPLEX_AND_EIFS_AND_SUBSEQUENT_BINDING_TO_43S	1.25621	0.167308	0.337349
R-HSA-193648	SIGNAL_TRANSDUCTION	REACTOME_NRAGE_SIGNALS_DEATH_THROUGH_JNK	1.24748	0.20082	0.344333
R-HSA-68867	CELL_CYCLE	REACTOME_ASSEMBLY_OF_THE_PRE_REPLICATIVE_COMPLEX	1.24207	0.220238	0.347678
R-HSA-450282	IMMUNE_SYSTEM	REACTOME_MAPK_TARGETS_NUCLEAR_EVENTS_MEDIATED_BY_MAP_KINASES	1.22916	0.212982	0.361078
R-HSA-109704	SIGNAL_TRANSDUCTION	REACTOME_PI3K_CASCADE	1.22838	0.192843	0.358501
R-HSA-204998	SIGNAL_TRANSDUCTION	REACTOME_CELL_DEATH_SIGNALLING_VIA_NRAGE_NRIF_AND_NADE	1.22767	0.219124	0.355766
R-HSA-983231	HEMOSTASIS	REACTOME_FACTORS_INVOLVED_IN_MEGAKARYOCYTE_DEVELOPMENT_AND_PLATELET_PRODUCTION	1.22038	0.20198	0.360891
R-HSA-69481	CELL_CYCLE	REACTOME_G2_M_CHECKPOINTS	1.21894	0.219262	0.359135
R-HSA-176409	CELL_CYCLE	REACTOME_APC_C_CDC20_MEDIATED_DEGRADATION_OF_MITOTIC_PROTEINS	1.21158	0.205703	0.364812
R-HSA-199991	VESICLE_MEDIATED_TRANSPORT	REACTOME_MEMBRANE_TRAFFICKING	1.20457	0.219959	0.370368
R-HSA-74752	SIGNAL_TRANSDUCTION	REACTOME_SIGNALING_BY_INSULIN_RECEPTOR	1.20384	0.217476	0.367957
R-HSA-68827	CELL_CYCLE	REACTOME_CDT1_ASSOCIATION_WITH_THE_CDC6_ORC_ORIGIN_COMPLEX	1.19953	0.230616	0.370474
R-HSA-1989781	METABOLISM	REACTOME_PPARA_ACTIVATES_GENE_EXPRESSION	1.19923	0.235294	0.367368
R-HSA-418555	SIGNAL_TRANSDUCTION	REACTOME_G_ALPHA_S_SIGNALLING_EVENTS	1.19151	0.241715	0.374051
R-HSA-381676	METABOLISM	REACTOME_REGULATION_OF_INSULIN_SECRETION_BY_GLUCAGON_LIKE_PEPTIDE1	1.18542	0.241309	0.379099
R-HSA-174178	CELL_CYCLE	REACTOME_APC_C_CDH1_MEDIATED_DEGRADATION_OF_CDC20_AND_OTHER_APC_C_CDH1_TARGETED_PROTEINS_IN_LATE_MITOSIS_EARLY_G1	1.18326	0.223969	0.378668
R-HSA-73894	DNA_REPAIR	REACTOME_DNA_REPAIR	1.1781	0.260355	0.38208
R-HSA-1793185	METABOLISM	REACTOME_CHONDROITIN_SULFATE_DERMATAN_SULFATE_METABOLISM	1.15159	0.269939	0.416322
R-HSA-442742	NEURONAL_SYSTEM	REACTOME_CREB_PHOSPHORYLATION_THROUGH_THE_ACTIVATION_OF_RAS	1.15038	0.269461	0.414539
R-HSA-176187	CELL_CYCLE	REACTOME_ACTIVATION_OF_ATR_IN_RESPONSE_TO_REPLICATION_STRESS	1.13257	0.298246	0.436862
R-HSA-1912422	SIGNAL_TRANSDUCTION	REACTOME_PRE_NOTCH_EXPRESSION_AND_PROCESSING	1.10833	0.318087	0.469839
R-HSA-5696398	DNA_REPAIR	REACTOME_NUCLEOTIDE_EXCISION_REPAIR	1.10071	0.343254	0.477445
R-HSA-69017	CELL_CYCLE	REACTOME_CDK_MEDIATED_PHOSPHORYLATION_AND_REMOVAL_OF_CDC6	1.09999	0.32449	0.474624
R-HSA-749499	METABOLISM	REACTOME_DESTABILIZATION_OF_MRNA_BY_AUF1_HNRNP_D0	1.09742	0.322772	0.474741
R-HSA-15869	METABOLISM	REACTOME_METABOLISM_OF_NUCLEOTIDES	1.08919	0.32948	0.483448
R-HSA-169911	PROGRAMMED_CELL_DEATH	REACTOME_REGULATION_OF_APOPTOSIS	1.05837	0.37751	0.527715
R-HSA-6781827	DNA_REPAIR	REACTOME_TRANSCRIPTION_COUPLED_NER_TC_NER	1.05407	0.376953	0.530653
R-HSA-166520	SIGNAL_TRANSDUCTION	REACTOME_SIGNALLING_BY_NGF	1.05373	0.345776	0.526858
R-HSA-111885	SIGNAL_TRANSDUCTION	REACTOME_OPIOID_SIGNALLING	1.05165	0.38193	0.525998
R-HSA-156580	METABOLISM	REACTOME_PHASE_II_CONJUGATION	1.04394	0.383817	0.53409
R-HSA-69563	CELL_CYCLE	REACTOME_P53_DEPENDENT_G1_DNA_DAMAGE_RESPONSE	1.03368	0.407484	0.547003
R-HSA-450531	GENE_EXPRESSION	REACTOME_REGULATION_OF_MRNA_STABILITY_BY_PROTEINS_THAT_BIND_AU_RICH_ELEMENTS	1.03149	0.374269	0.546419
R-HSA-1296071	NEURONAL_SYSTEM	REACTOME_POTASSIUM_CHANNELS	1.02603	0.409465	0.550866
R-HSA-380259	CELL_CYCLE	REACTOME_LOSS_OF_NLP_FROM_MITOTIC_CENTROSOMES	1.02488	0.410646	0.548473
R-HSA-174113	CELL_CYCLE	REACTOME_SCF_BETA_TRCP_MEDIATED_DEGRADATION_OF_EMI1	1.02071	0.434783	0.55113
R-HSA-445717	TRANSMEMBRANE_TRANSPORT_OF_SMALL_MOLECULES	REACTOME_AQUAPORIN_MEDIATED_TRANSPORT	1.01993	0.419608	0.548113
R-HSA-913709	METABOLISM_OF_PROTEINS	REACTOME_O_LINKED_GLYCOSYLATION_OF_MUCINS	1.01668	0.406439	0.548898
R-HSA-391908	SIGNAL_TRANSDUCTION	REACTOME_REGULATION_OF_WATER_BALANCE_BY_RENAL_AQUAPORINS	1.01602	0.387424	0.545918
R-HSA-450294	IMMUNE_SYSTEM	REACTOME_MAP_KINASE_ACTIVATION_IN_TLR_CASCADE	1.00615	0.406709	0.557466
R-HSA-1268020	METABOLISM_OF_PROTEINS	REACTOME_MITOCHONDRIAL_PROTEIN_IMPORT	0.986725	0.448203	0.584444
R-HSA-1638074	METABOLISM	REACTOME_KERATAN_SULFATE_KERATIN_METABOLISM	0.979552	0.462168	0.591311
R-HSA-180292	SIGNAL_TRANSDUCTION	REACTOME_GAB1_SIGNALOSOME	0.967709	0.4846	0.606126
R-HSA-453274	CELL_CYCLE	REACTOME_MITOTIC_G2_G2_M_PHASES	0.966767	0.476834	0.603348
R-HSA-112315	NEURONAL_SYSTEM	REACTOME_TRANSMISSION_ACROSS_CHEMICAL_SYNAPSES	0.960234	0.49187	0.609649
R-HSA-111465	PROGRAMMED_CELL_DEATH	REACTOME_APOPTOTIC_CLEAVAGE_OF_CELLULAR_PROTEINS	0.946766	0.55315	0.627451
R-HSA-382556	TRANSMEMBRANE_TRANSPORT_OF_SMALL_MOLECULES	REACTOME_ABC_FAMILY_PROTEINS_MEDIATED_TRANSPORT	0.90897	0.565558	0.685385
R-HSA-425393	TRANSMEMBRANE_TRANSPORT_OF_SMALL_MOLECULES	REACTOME_TRANSPORT_OF_INORGANIC_CATIONS_ANIONS_AND_AMINO_ACIDS_OLIGOPEPTIDES	0.90713	0.569647	0.68365
REACT_21310	SIGNAL_TRANSDUCTION	REACTOME_PHOSPHOLIPASE_C_MEDIATED_CASCADE	0.894265	0.589098	0.700208
R-HSA-193704	SIGNAL_TRANSDUCTION	REACTOME_P75_NTR_RECEPTOR_MEDIATED_SIGNALLING	0.880792	0.595529	0.718413
R-HSA-1368108	CIRCADIAN_CLOCK	REACTOME_BMAL1_CLOCK_NPAS2_ACTIVATES_CIRCADIAN_EXPRESSION	0.872571	0.611111	0.7273
R-HSA-162599	DISEASE	REACTOME_LATE_PHASE_OF_HIV_LIFE_CYCLE	0.872442	0.578947	0.72254
R-HSA-112314	NEURONAL_SYSTEM	REACTOME_NEUROTRANSMITTER_RECEPTOR_BINDING_AND_DOWNSTREAM_TRANSMISSION_IN_THE_POSTSYNAPTIC_CELL	0.856069	0.633397	0.744043
R-HSA-418346	HEMOSTASIS	REACTOME_PLATELET_HOMEOSTASIS	0.839305	0.656746	0.767028
R-HSA-975138	IMMUNE_SYSTEM	REACTOME_TRAF6_MEDIATED_INDUCTION_OF_NFKB_AND_MAP_KINASES_UPON_TLR7_8_OR_9_ACTIVATION	0.836982	0.672655	0.766072
R-HSA-535734	METABOLISM	REACTOME_FATTY_ACID_TRIACYLGLYCEROL_AND_KETONE_BODY_METABOLISM	0.833568	0.689109	0.76648
R-HSA-186763	SIGNAL_TRANSDUCTION	REACTOME_DOWNSTREAM_SIGNAL_TRANSDUCTION	0.83297	0.67835	0.762468
R-HSA-381119	METABOLISM_OF_PROTEINS	REACTOME_UNFOLDED_PROTEIN_RESPONSE	0.829055	0.698189	0.763546
R-HSA-109581	PROGRAMMED_CELL_DEATH	REACTOME_APOPTOSIS	0.820876	0.694	0.771804
R-HSA-376176	DEVELOPMENTAL_BIOLOGY	REACTOME_SIGNALING_BY_ROBO_RECEPTOR	0.819261	0.679764	0.769438
R-HSA-73886	CELL_CYCLE	REACTOME_CHROMOSOME_MAINTENANCE	0.816319	0.706967	0.76905
R-HSA-425374	SIGNAL_TRANSDUCTION	REACTOME_AMINO_ACID_AND_OLIGOPEPTIDE_SLC_TRANSPORTERS	0.802305	0.734579	0.786116
R-HSA-380270	CELL_CYCLE	REACTOME_RECRUITMENT_OF_MITOTIC_CENTROSOME_PROTEINS_AND_COMPLEXES	0.800562	0.731373	0.783977
R-HSA-195721	SIGNAL_TRANSDUCTION	REACTOME_SIGNALING_BY_WNT	0.783007	0.757874	0.806597
R-HSA-983712	TRANSMEMBRANE_TRANSPORT_OF_SMALL_MOLECULES	REACTOME_ION_CHANNEL_TRANSPORT	0.773796	0.764244	0.814942
R-HSA-112316	NEURONAL_SYSTEM	REACTOME_NEURONAL_SYSTEM	0.77281	0.738636	0.811415
R-HSA-1236394	SIGNAL_TRANSDUCTION	REACTOME_SIGNALING_BY_ERBB4	0.770187	0.767207	0.810167
REACT_15380	DISEASE	REACTOME_DIABETES_PATHWAYS	0.764654	0.750484	0.813731
R-HSA-112043	SIGNAL_TRANSDUCTION	REACTOME_PLC_BETA_MEDIATED_EVENTS	0.758456	0.806841	0.817405
REACT_25281	METABOLISM	REACTOME_NFKB_AND_MAP_KINASES_ACTIVATION_MEDIATED_BY_TLR4_SIGNALING_REPERTOIRE	0.686184	0.868263	0.908349
REACT_111135	IMMUNE_SYSTEM	REACTOME_TRIF_MEDIATED_TLR3_SIGNALING	0.685544	0.855711	0.903844
R-HSA-400253	CIRCADIAN_CLOCK	REACTOME_CIRCADIAN_CLOCK	0.672693	0.895582	0.913157
REACT_1788	GENE_EXPRESSION	REACTOME_TRANSCRIPTION	0.66665	0.885312	0.914543
R-HSA-977443	NEURONAL_SYSTEM	REACTOME_GABA_RECEPTOR_ACTIVATION	0.652439	0.910891	0.923614
R-HSA-73923	METABOLISM	REACTOME_LIPID_DIGESTION_MOBILIZATION_AND_TRANSPORT	0.650106	0.902344	0.920355
R-HSA-381340	DEVELOPMENTAL_BIOLOGY	REACTOME_TRANSCRIPTIONAL_REGULATION_OF_WHITE_ADIPOCYTE_DIFFERENTIATION	0.61645	0.930967	0.945545
R-HSA-1168372	IMMUNE_SYSTEM	REACTOME_DOWNSTREAM_SIGNALING_EVENTS_OF_B_CELL_RECEPTOR_BCR	0.598271	0.939148	0.954301
R-HSA-977444	NEURONAL_SYSTEM	REACTOME_GABA_B_RECEPTOR_ACTIVATION	0.512923	0.984466	0.991432
R-HSA-1483206	METABOLISM	REACTOME_GLYCEROPHOSPHOLIPID_BIOSYNTHESIS	0.500521	0.984252	0.988925
Negative correlation
Pattway IDs	Top Levels (Identified/ Reassignments)	Pathway Names	Normalized Enrichment Scores (NES)	Nominal p-vals	FDR q-vals
R-HSA-168256	IMMUNE_SYSTEM	REACTOME_IMMUNE_SYSTEM	-6.60721	0	0
R-HSA-877300	IMMUNE_SYSTEM	REACTOME_INTERFERON_GAMMA_SIGNALING	-5.09241	0	0
R-HSA-1280215	IMMUNE_SYSTEM	REACTOME_CYTOKINE_SIGNALING_IN_IMMUNE_SYSTEM	-4.78022	0	0
R-HSA-1280218	IMMUNE_SYSTEM	REACTOME_ADAPTIVE_IMMUNE_SYSTEM	-4.53549	0	0
R-HSA-198933	IMMUNE_SYSTEM	REACTOME_IMMUNOREGULATORY_INTERACTIONS_BETWEEN_A_LYMPHOID_AND_A_NON_LYMPHOID_CELL	-4.3107	0	0
R-HSA-202433	IMMUNE_SYSTEM	REACTOME_GENERATION_OF_SECOND_MESSENGER_MOLECULES	-4.22258	0	0
R-HSA-913531	IMMUNE_SYSTEM	REACTOME_INTERFERON_SIGNALING	-4.17029	0	0
R-HSA-389948	IMMUNE_SYSTEM	REACTOME_PD1_SIGNALING	-4.08099	0	0
R-HSA-909733	IMMUNE_SYSTEM	REACTOME_INTERFERON_ALPHA_BETA_SIGNALING	-4.0714	0	0
R-HSA-388841	IMMUNE_SYSTEM	REACTOME_COSTIMULATION_BY_THE_CD28_FAMILY	-4.0546	0	0
R-HSA-168249	IMMUNE_SYSTEM	REACTOME_INNATE_IMMUNE_SYSTEM	-3.7949	0	0
R-HSA-202427	IMMUNE_SYSTEM	REACTOME_PHOSPHORYLATION_OF_CD3_AND_TCR_ZETA_CHAINS	-3.71974	0	0
R-HSA-202403	IMMUNE_SYSTEM	REACTOME_TCR_SIGNALING	-3.5657	0	0
R-HSA-449147	IMMUNE_SYSTEM	REACTOME_SIGNALING_BY_ILS	-3.28965	0	0
R-HSA-373076	SIGNAL_TRANSDUCTION	REACTOME_CLASS_A1_RHODOPSIN_LIKE_RECEPTORS	-3.21145	0	4.9537e-05
R-HSA-380108	SIGNAL_TRANSDUCTION	REACTOME_CHEMOKINE_RECEPTORS_BIND_CHEMOKINES	-3.08753	0	9.10243e-05
R-HSA-428534	DEVELOPMENTAL_BIOLOGY	REACTOME_IL_3_5_AND_GM_CSF_SIGNALING	-2.94813	0	8.56699e-05
REACT_27283	IMMUNE_SYSTEM	REACTOME_IL_2_SIGNALING	-2.92869	0	8.09105e-05
R-HSA-983695	IMMUNE_SYSTEM	REACTOME_ANTIGEN_ACTIVATES_B_CELL_RECEPTOR_LEADING_TO_GENERATION_OF_SECOND_MESSENGERS	-2.83873	0	0.000115225
R-HSA-189483	METABOLISM	REACTOME_IL_RECEPTOR_SHC_SIGNALING	-2.79056	0	0.00018476
R-HSA-202424	IMMUNE_SYSTEM	REACTOME_DOWNSTREAM_TCR_SIGNALING	-2.73392	0	0.000216081
R-HSA-168643	IMMUNE_SYSTEM	REACTOME_NUCLEOTIDE_BINDING_DOMAIN_LEUCINE_RICH_REPEAT_CONTAINING_RECEPTOR_NLR_SIGNALING_PATHWAYS	-2.6917	0	0.000242828
R-HSA-164952	DISEASE	REACTOME_THE_ROLE_OF_NEF_IN_HIV1_REPLICATION_AND_DISEASE_PATHOGENESIS	-2.61778	0	0.000391204
R-HSA-1660499	METABOLISM	REACTOME_SYNTHESIS_OF_PIPS_AT_THE_PLASMA_MEMBRANE	-2.53854	0.00185529	0.000788258
R-HSA-168928	IMMUNE_SYSTEM	REACTOME_RIG_I_MDA5_MEDIATED_INDUCTION_OF_IFN_ALPHA_BETA_PATHWAYS	-2.51323	0	0.000903171
R-HSA-388396	SIGNAL_TRANSDUCTION	REACTOME_GPCR_DOWNSTREAM_SIGNALING	-2.46042	0	0.00128513
R-HSA-375276	SIGNAL_TRANSDUCTION	REACTOME_PEPTIDE_LIGAND_BINDING_RECEPTORS	-2.41804	0	0.00157413
R-HSA-1483255	METABOLISM	REACTOME_PI_METABOLISM	-2.27902	0	0.00360772
R-HSA-1236975	IMMUNE_SYSTEM	REACTOME_ANTIGEN_PROCESSING_CROSS_PRESENTATION	-2.25141	0.00200401	0.00403857
R-HSA-114604	HEMOSTASIS	REACTOME_GPVI_MEDIATED_ACTIVATION_CASCADE	-2.15701	0.003861	0.00694804
R-HSA-418594	SIGNAL_TRANSDUCTION	REACTOME_G_ALPHA_I_SIGNALLING_EVENTS	-2.12776	0	0.00819079
R-HSA-73728	GENE_EXPRESSION	REACTOME_RNA_POL_I_PROMOTER_OPENING	-2.09193	0.00404858	0.00976465
R-HSA-500792	SIGNAL_TRANSDUCTION	REACTOME_GPCR_LIGAND_BINDING	-2.06464	0.00788955	0.0111092
R-HSA-168638	IMMUNE_SYSTEM	REACTOME_NOD1_2_SIGNALING_PATHWAY	-2.05779	0.00192678	0.0111966
R-HSA-389356	IMMUNE_SYSTEM	REACTOME_CD28_CO_STIMULATION	-2.03477	0	0.012371
R-HSA-977225	METABOLISM_OF_PROTEINS	REACTOME_AMYLOIDS	-1.99502	0.0136719	0.0158042
R-HSA-1483257	METABOLISM	REACTOME_PHOSPHOLIPID_METABOLISM	-1.97667	0.00396825	0.016967
R-HSA-1222352	DISEASE	REACTOME_LATENT_INFECTION_OF_HOMO_SAPIENS_WITH_MYCOBACTERIUM_TUBERCULOSIS	-1.89825	0.013308	0.0264495
R-HSA-171306	CELL_CYCLE	REACTOME_PACKAGING_OF_TELOMERE_ENDS	-1.88122	0.0116054	0.0281991
R-HSA-168898	IMMUNE_SYSTEM	REACTOME_TOLL_RECEPTOR_CASCADES	-1.82927	0.0121457	0.0364254
R-HSA-416476	SIGNAL_TRANSDUCTION	REACTOME_G_ALPHA_Q_SIGNALLING_EVENTS	-1.82884	0.0201613	0.035537
R-HSA-211945	METABOLISM	REACTOME_PHASE1_FUNCTIONALIZATION_OF_COMPOUNDS	-1.78005	0.0138889	0.0458224
R-HSA-2132295	IMMUNE_SYSTEM	REACTOME_MHC_CLASS_II_ANTIGEN_PRESENTATION	-1.77455	0.0263692	0.046015
R-HSA-936440	IMMUNE_SYSTEM	REACTOME_NEGATIVE_REGULATORS_OF_RIG_I_MDA5_SIGNALING	-1.72507	0.028169	0.0574402
R-HSA-446652	IMMUNE_SYSTEM	REACTOME_IL1_SIGNALING	-1.72387	0.0221774	0.0565525
R-HSA-912446	CELL_CYCLE	REACTOME_MEIOTIC_RECOMBINATION	-1.62934	0.0368852	0.0878769
R-HSA-372790	SIGNAL_TRANSDUCTION	REACTOME_SIGNALING_BY_GPCR	-1.619	0.0258964	0.0907795
R-HSA-917937	TRANSMEMBRANE_TRANSPORT_OF_SMALL_MOLECULES	REACTOME_IRON_UPTAKE_AND_TRANSPORT	-1.60437	0.0350515	0.0955584
R-HSA-983170	IMMUNE_SYSTEM	REACTOME_ANTIGEN_PRESENTATION_FOLDING_ASSEMBLY_AND_PEPTIDE_LOADING_OF_CLASS_I_MHC	-1.58588	0.05	0.102259
R-HSA-1433557	SIGNAL_TRANSDUCTION	REACTOME_SIGNALING_BY_SCF_KIT	-1.56607	0.0398406	0.110063
R-HSA-983705	IMMUNE_SYSTEM	REACTOME_SIGNALING_BY_THE_B_CELL_RECEPTOR_BCR	-1.54151	0.0564854	0.120968
R-HSA-76002	HEMOSTASIS	REACTOME_PLATELET_ACTIVATION_SIGNALING_AND_AGGREGATION	-1.53521	0.0536779	0.122435
R-HSA-1236974	IMMUNE_SYSTEM	REACTOME_ER_PHAGOSOME_PATHWAY	-1.51687	0.0702128	0.131145
R-HSA-75109	METABOLISM	REACTOME_TRIGLYCERIDE_BIOSYNTHESIS	-1.49864	0.0756972	0.140061
R-HSA-156902	METABOLISM_OF_PROTEINS	REACTOME_PEPTIDE_CHAIN_ELONGATION	-1.49724	0.0712788	0.138306
R-HSA-168273	DISEASE	REACTOME_INFLUENZA_VIRAL_RNA_TRANSCRIPTION_AND_REPLICATION	-1.47742	0.0764706	0.147733
R-HSA-73864	GENE_EXPRESSION	REACTOME_RNA_POL_I_TRANSCRIPTION	-1.45128	0.086	0.162002
R-HSA-504046	GENE_EXPRESSION	REACTOME_RNA_POL_I_RNA_POL_III_AND_MITOCHONDRIAL_TRANSCRIPTION	-1.44451	0.0996241	0.163678
R-HSA-76009	HEMOSTASIS	REACTOME_PLATELET_AGGREGATION_PLUG_FORMATION	-1.43453	0.107884	0.168361
R-HSA-202733	HEMOSTASIS	REACTOME_CELL_SURFACE_INTERACTIONS_AT_THE_VASCULAR_WALL	-1.42531	0.102669	0.17212
R-HSA-216083	EXTRACELLULAR_MATRIX_ORGANIZATION	REACTOME_INTEGRIN_CELL_SURFACE_INTERACTIONS	-1.38548	0.10766	0.200427
R-HSA-428157	METABOLISM	REACTOME_SPHINGOLIPID_METABOLISM	-1.37258	0.127883	0.208081
R-HSA-109582	HEMOSTASIS	REACTOME_HEMOSTASIS	-1.36452	0.125714	0.211404
R-HSA-1251985	SIGNAL_TRANSDUCTION	REACTOME_NUCLEAR_SIGNALING_BY_ERBB4	-1.35603	0.105364	0.214765
R-HSA-983169	IMMUNE_SYSTEM	REACTOME_CLASS_I_MHC_MEDIATED_ANTIGEN_PROCESSING_PRESENTATION	-1.34149	0.133072	0.224472
R-HSA-1660662	METABOLISM	REACTOME_GLYCOSPHINGOLIPID_METABOLISM	-1.3237	0.159509	0.237393
R-HSA-445989	IMMUNE_SYSTEM	REACTOME_TAK1_ACTIVATES_NFKB_BY_PHOSPHORYLATION_AND_ACTIVATION_OF_IKKS_COMPLEX	-1.26138	0.162602	0.295787
R-HSA-1799339	METABOLISM_OF_PROTEINS	REACTOME_SRP_DEPENDENT_COTRANSLATIONAL_PROTEIN_TARGETING_TO_MEMBRANE	-1.26087	0.19619	0.292074
R-HSA-383280	GENE_EXPRESSION	REACTOME_NUCLEAR_RECEPTOR_TRANSCRIPTION_PATHWAY	-1.24145	0.19685	0.308432
R-HSA-1500620	CELL_CYCLE	REACTOME_MEIOSIS	-1.24127	0.206413	0.304176
R-HSA-162909	DISEASE	REACTOME_HOST_INTERACTIONS_OF_HIV_FACTORS	-1.23673	0.200385	0.304835
R-HSA-1169091	IMMUNE_SYSTEM	REACTOME_ACTIVATION_OF_NF_KAPPAB_IN_B_CELLS	-1.23067	0.217822	0.307991
R-HSA-162906	DISEASE	REACTOME_HIV_INFECTION	-1.22571	0.175983	0.309597
R-HSA-166054	IMMUNE_SYSTEM	REACTOME_ACTIVATED_TLR4_SIGNALLING	-1.19855	0.223361	0.336394
R-HSA-194315	SIGNAL_TRANSDUCTION	REACTOME_SIGNALING_BY_RHO_GTPASES	-1.16474	0.28	0.37278
R-HSA-556833	METABOLISM	REACTOME_METABOLISM_OF_LIPIDS_AND_LIPOPROTEINS	-1.16472	0.262327	0.367885
R-HSA-881907	SIGNAL_TRANSDUCTION	REACTOME_GASTRIN_CREB_SIGNALLING_PATHWAY_VIA_PKC_AND_MAPK	-1.16402	0.265226	0.364051
R-HSA-606279	CELL_CYCLE	REACTOME_DEPOSITION_OF_NEW_CENPA_CONTAINING_NUCLEOSOMES_AT_THE_CENTROMERE	-1.14664	0.277328	0.381733
R-HSA-381038	METABOLISM_OF_PROTEINS	REACTOME_ACTIVATION_OF_CHAPERONE_GENES_BY_XBP1S	-1.10806	0.313646	0.428053
R-HSA-400685	DEVELOPMENTAL_BIOLOGY	REACTOME_SEMA4D_IN_SEMAPHORIN_SIGNALING	-1.10722	0.314286	0.423856
R-HSA-1236978	IMMUNE_SYSTEM	REACTOME_CROSS_PRESENTATION_OF_SOLUBLE_EXOGENOUS_ANTIGENS_ENDOSOMES	-1.06445	0.37751	0.478374
R-HSA-73847	METABOLISM	REACTOME_PURINE_METABOLISM	-1.05877	0.385069	0.480447
R-HSA-350562	METABOLISM	REACTOME_REGULATION_OF_ORNITHINE_DECARBOXYLASE_ODC	-1.05154	0.365613	0.485516
R-HSA-349425	CELL_CYCLE	REACTOME_AUTODEGRADATION_OF_THE_E3_UBIQUITIN_LIGASE_COP1	-1.02883	0.414449	0.5138
R-HSA-180585	DISEASE	REACTOME_VIF_MEDIATED_DEGRADATION_OF_APOBEC3G	-1.02798	0.417178	0.509225
R-HSA-442755	NEURONAL_SYSTEM	REACTOME_ACTIVATION_OF_NMDA_RECEPTOR_UPON_GLUTAMATE_BINDING_AND_POSTSYNAPTIC_EVENTS	-1.02663	0.42562	0.505422
R-HSA-438064	NEURONAL_SYSTEM	REACTOME_POST_NMDA_RECEPTOR_ACTIVATION_EVENTS	-1.00867	0.448347	0.526059
R-HSA-373755	DEVELOPMENTAL_BIOLOGY	REACTOME_SEMAPHORIN_INTERACTIONS	-1.00593	0.447639	0.524449
R-HSA-1169410	IMMUNE_SYSTEM	REACTOME_ANTIVIRAL_MECHANISM_BY_IFN_STIMULATED_GENES	-1.00522	0.420455	0.519526
R-HSA-1221632	CELL_CYCLE	REACTOME_MEIOTIC_SYNAPSIS	-0.990571	0.460043	0.536297
R-HSA-416482	SIGNAL_TRANSDUCTION	REACTOME_G_ALPHA1213_SIGNALLING_EVENTS	-0.976589	0.454	0.551272
R-HSA-69613	CELL_CYCLE	REACTOME_P53_INDEPENDENT_G1_S_DNA_DAMAGE_CHECKPOINT	-0.971783	0.455446	0.552377
R-HSA-157579	CELL_CYCLE	REACTOME_TELOMERE_MAINTENANCE	-0.950621	0.5	0.578263
R-HSA-109703	SIGNAL_TRANSDUCTION	REACTOME_PKB_MEDIATED_EVENTS	-0.94891	0.476768	0.574637
R-HSA-674695	GENE_EXPRESSION	REACTOME_RNA_POL_II_PRE_TRANSCRIPTION_EVENTS	-0.923095	0.557809	0.608716
R-HSA-983168	IMMUNE_SYSTEM	REACTOME_ANTIGEN_PROCESSING_UBIQUITINATION_PROTEASOME_DEGRADATION	-0.91812	0.554475	0.609912
R-HSA-162587	DISEASE	REACTOME_HIV_LIFE_CYCLE	-0.864125	0.616633	0.687268
R-HSA-425397	TRANSMEMBRANE_TRANSPORT_OF_SMALL_MOLECULES	REACTOME_TRANSPORT_OF_VITAMINS_NUCLEOSIDES_AND_RELATED_MOLECULES	-0.851278	0.619433	0.699837
R-HSA-391251	METABOLISM_OF_PROTEINS	REACTOME_PROTEIN_FOLDING	-0.798424	0.716	0.773075
R-HSA-211859	METABOLISM	REACTOME_BIOLOGICAL_OXIDATIONS	-0.78102	0.765531	0.792045
R-HSA-166058	IMMUNE_SYSTEM	REACTOME_MYD88_MAL_CASCADE_INITIATED_ON_PLASMA_MEMBRANE	-0.775276	0.733591	0.792696
R-HSA-1489509	IMMUNE_SYSTEM	REACTOME_DAG_AND_IP3_SIGNALING	-0.770455	0.753593	0.79199
R-HSA-111996	SIGNAL_TRANSDUCTION	REACTOME_CA_DEPENDENT_EVENTS	-0.75645	0.774809	0.804242
R-HSA-174084	CELL_CYCLE	REACTOME_AUTODEGRADATION_OF_CDH1_BY_CDH1_APC_C	-0.741927	0.772549	0.816736
R-HSA-948021	METABOLISM_OF_PROTEINS	REACTOME_TRANSPORT_TO_THE_GOLGI_AND_SUBSEQUENT_MODIFICATION	-0.720107	0.802682	0.837435
R-HSA-418597	SIGNAL_TRANSDUCTION	REACTOME_G_ALPHA_Z_SIGNALLING_EVENTS	-0.566415	0.952756	0.972576
R-HSA-76005	HEMOSTASIS	REACTOME_RESPONSE_TO_ELEVATED_PLATELET_CYTOSOLIC_CA2_	-0.530202	0.980198	0.980111

## Sheet: SKCM
Suppl. Table 2H. Summary of GSEA analyses of Drp1 correlating genes in SKCM
Pathways within the p anf q value cut off (< 0.05) shaded and those plotted in the figure are bolded.
Pathways with "REACT" ids are part of MsigDB but not currently present in Reactome database.
Pattway IDs	Top Levels (Identified/ Reassignments)	Pathway Names	Normalized Enrichment Scores (NES)	Nominal p-vals	FDR q-vals
R-HSA-212436	GENE_EXPRESSION	REACTOME_GENERIC_TRANSCRIPTION_PATHWAY	5.49274	0	0
R-HSA-69278	CELL_CYCLE	REACTOME_CELL_CYCLE_MITOTIC	3.64895	0	0
R-HSA-1640170	CELL_CYCLE	REACTOME_CELL_CYCLE	3.60589	0	0
R-HSA-68877	CELL_CYCLE	REACTOME_MITOTIC_PROMETAPHASE	3.34699	0	0
R-HSA-69306	CELL_CYCLE	REACTOME_DNA_REPLICATION	3.0878	0	0
REACT_21300	CELL_CYCLE	REACTOME_MITOTIC_M_M_G1_PHASES	2.97607	0	0
R-HSA-69481	CELL_CYCLE	REACTOME_G2_M_CHECKPOINTS	2.40531	0	0.0063358
R-HSA-72202	GENE_EXPRESSION	REACTOME_TRANSPORT_OF_MATURE_TRANSCRIPT_TO_CYTOPLASM	2.37257	0	0.00741162
R-HSA-159231	GENE_EXPRESSION	REACTOME_TRANSPORT_OF_MATURE_MRNA_DERIVED_FROM_AN_INTRONLESS_TRANSCRIPT	2.32129	0	0.00956226
R-HSA-176187	CELL_CYCLE	REACTOME_ACTIVATION_OF_ATR_IN_RESPONSE_TO_REPLICATION_STRESS	2.01835	0.00773694	0.0628533
R-HSA-113510	CELL_CYCLE	REACTOME_E2F_MEDIATED_REGULATION_OF_DNA_REPLICATION	2.01326	0.00416667	0.0582374
R-HSA-453274	CELL_CYCLE	REACTOME_MITOTIC_G2_G2_M_PHASES	1.99118	0.00197628	0.0609563
R-HSA-162599	DISEASE	REACTOME_LATE_PHASE_OF_HIV_LIFE_CYCLE	1.95046	0.00585938	0.0717149
R-HSA-68962	CELL_CYCLE	REACTOME_ACTIVATION_OF_THE_PRE_REPLICATIVE_COMPLEX	1.94836	0.00397614	0.0676026
R-HSA-73857	GENE_EXPRESSION	REACTOME_RNA_POL_II_TRANSCRIPTION	1.90037	0.00793651	0.0822965
R-HSA-168271	DISEASE	REACTOME_TRANSPORT_OF_RIBONUCLEOPROTEINS_INTO_THE_HOST_NUCLEUS	1.88192	0.00630252	0.0865855
R-HSA-194441	GENE_EXPRESSION	REACTOME_METABOLISM_OF_NON_CODING_RNA	1.87622	0.00376648	0.084339
R-HSA-201451	SIGNAL_TRANSDUCTION	REACTOME_SIGNALING_BY_BMP	1.85605	0.0121457	0.0898834
R-HSA-168333	DISEASE	REACTOME_NEP_NS2_INTERACTS_WITH_THE_CELLULAR_EXPORT_MACHINERY	1.85567	0.00392157	0.0852645
R-HSA-73886	CELL_CYCLE	REACTOME_CHROMOSOME_MAINTENANCE	1.84158	0.017341	0.0876267
R-HSA-69620	CELL_CYCLE	REACTOME_CELL_CYCLE_CHECKPOINTS	1.81115	0.0103306	0.099288
R-HSA-162587	DISEASE	REACTOME_HIV_LIFE_CYCLE	1.80364	0.0183299	0.0986192
R-HSA-5693532	DNA_REPAIR	REACTOME_DOUBLE_STRAND_BREAK_REPAIR	1.80002	0.0205339	0.0966021
R-HSA-73894	DNA_REPAIR	REACTOME_DNA_REPAIR	1.78761	0.0161943	0.0983705
R-HSA-380259	CELL_CYCLE	REACTOME_LOSS_OF_NLP_FROM_MITOTIC_CENTROSOMES	1.77783	0.0234542	0.0992675
R-HSA-170822	METABOLISM	REACTOME_REGULATION_OF_GLUCOKINASE_BY_GLUCOKINASE_REGULATORY_PROTEIN	1.77621	0.0177866	0.0961364
R-HSA-1169410	IMMUNE_SYSTEM	REACTOME_ANTIVIRAL_MECHANISM_BY_IFN_STIMULATED_GENES	1.73901	0.0134615	0.111816
R-HSA-72187	GENE_EXPRESSION	REACTOME_MRNA_3_END_PROCESSING	1.69244	0.0320641	0.137183
REACT_1788	GENE_EXPRESSION	REACTOME_TRANSCRIPTION	1.67219	0.0421687	0.146623
R-HSA-380270	CELL_CYCLE	REACTOME_RECRUITMENT_OF_MITOTIC_CENTROSOME_PROTEINS_AND_COMPLEXES	1.65235	0.0483559	0.156112
R-HSA-983712	TRANSMEMBRANE_TRANSPORT_OF_SMALL_MOLECULES	REACTOME_ION_CHANNEL_TRANSPORT	1.63775	0.029106	0.161864
R-HSA-2173793	SIGNAL_TRANSDUCTION	REACTOME_TRANSCRIPTIONAL_ACTIVITY_OF_SMAD2_SMAD3_SMAD4_HETEROTRIMER	1.63066	0.0430528	0.162632
R-HSA-381676	METABOLISM	REACTOME_REGULATION_OF_INSULIN_SECRETION_BY_GLUCAGON_LIKE_PEPTIDE1	1.62411	0.0310078	0.162509
R-HSA-453279	CELL_CYCLE	REACTOME_MITOTIC_G1_G1_S_PHASES	1.62029	0.0440613	0.160943
R-HSA-109688	GENE_EXPRESSION	REACTOME_CLEAVAGE_OF_GROWING_TRANSCRIPT_IN_THE_TERMINATION_REGION_	1.62018	0.0487805	0.156447
R-HSA-606279	CELL_CYCLE	REACTOME_DEPOSITION_OF_NEW_CENPA_CONTAINING_NUCLEOSOMES_AT_THE_CENTROMERE	1.57834	0.0436508	0.18645
R-HSA-2028269	SIGNAL_TRANSDUCTION	REACTOME_SIGNALING_BY_HIPPO	1.56535	0.0513919	0.192119
R-HSA-75067	GENE_EXPRESSION	REACTOME_PROCESSING_OF_CAPPED_INTRONLESS_PRE_MRNA	1.55683	0.0526316	0.193964
R-HSA-912446	CELL_CYCLE	REACTOME_MEIOTIC_RECOMBINATION	1.54948	0.064257	0.195333
R-HSA-1538133	CELL_CYCLE	REACTOME_G0_AND_EARLY_G1	1.54893	0.0571992	0.191045
R-HSA-2173795	SIGNAL_TRANSDUCTION	REACTOME_DOWNREGULATION_OF_SMAD2_3_SMAD4_TRANSCRIPTIONAL_ACTIVITY	1.54636	0.0627451	0.188297
R-HSA-1500620	CELL_CYCLE	REACTOME_MEIOSIS	1.52955	0.0458333	0.199035
R-HSA-69236	CELL_CYCLE	REACTOME_G1_PHASE	1.5224	0.0582329	0.19998
R-HSA-73779	GENE_EXPRESSION	REACTOME_RNA_POL_II_TRANSCRIPTION_PRE_INITIATION_AND_PROMOTER_OPENING	1.50046	0.0754352	0.215465
R-HSA-2173796	SIGNAL_TRANSDUCTION	REACTOME_SMAD2_SMAD3_SMAD4_HETEROTRIMER_REGULATES_TRANSCRIPTION	1.48081	0.0804124	0.230329
R-HSA-2032785	GENE_EXPRESSION	REACTOME_YAP1_AND_WWTR1_TAZ_STIMULATED_GENE_EXPRESSION	1.4804	0.0668016	0.225803
R-HSA-176033	DISEASE	REACTOME_INTERACTIONS_OF_VPR_WITH_HOST_CELLULAR_PROTEINS	1.47022	0.0793319	0.230771
R-HSA-170834	SIGNAL_TRANSDUCTION	REACTOME_SIGNALING_BY_TGF_BETA_RECEPTOR_COMPLEX	1.45314	0.0846154	0.243357
R-HSA-180024	SIGNAL_TRANSDUCTION	REACTOME_DARPP_32_EVENTS	1.44874	0.0923379	0.24318
R-HSA-69206	CELL_CYCLE	REACTOME_G1_S_TRANSITION	1.44682	0.0816733	0.240335
REACT_121398	DISEASE	REACTOME_SIGNALING_BY_FGFR_MUTANTS	1.42829	0.0857143	0.255792
R-HSA-169893	SIGNAL_TRANSDUCTION	REACTOME_PROLONGED_ERK_ACTIVATION_EVENTS	1.42062	0.0938124	0.259012
R-HSA-400253	CIRCADIAN_CLOCK	REACTOME_CIRCADIAN_CLOCK	1.40691	0.0923077	0.268815
R-HSA-141405	CELL_CYCLE	REACTOME_INHIBITION_OF_THE_PROTEOLYTIC_ACTIVITY_OF_APC_C_REQUIRED_FOR_THE_ONSET_OF_ANAPHASE_BY_MITOTIC_SPINDLE_CHECKPOINT_COMPONENTS	1.40574	0.0910973	0.265253
R-HSA-176412	CELL_CYCLE	REACTOME_PHOSPHORYLATION_OF_THE_APC_C	1.38093	0.115619	0.288809
R-HSA-179409	CELL_CYCLE	REACTOME_APC_CDC20_MEDIATED_DEGRADATION_OF_NEK2A	1.37951	0.139216	0.285048
R-HSA-429947	GENE_EXPRESSION	REACTOME_DEADENYLATION_OF_MRNA	1.36829	0.134172	0.292596
REACT_1675	GENE_EXPRESSION	REACTOME_MRNA_PROCESSING	1.3523	0.125532	0.306759
R-HSA-73762	GENE_EXPRESSION	REACTOME_RNA_POL_I_TRANSCRIPTION_INITIATION	1.34592	0.147177	0.308872
R-HSA-69242	CELL_CYCLE	REACTOME_S_PHASE	1.34525	0.122661	0.304572
R-HSA-674695	GENE_EXPRESSION	REACTOME_RNA_POL_II_PRE_TRANSCRIPTION_EVENTS	1.34314	0.133201	0.302
R-HSA-70153	METABOLISM	REACTOME_GLUCOSE_TRANSPORT	1.32973	0.145315	0.312653
R-HSA-1368071	CIRCADIAN_CLOCK	REACTOME_CIRCADIAN_REPRESSION_OF_EXPRESSION_BY_REV_ERBA	1.32758	0.140281	0.310164
R-HSA-948021	METABOLISM_OF_PROTEINS	REACTOME_TRANSPORT_TO_THE_GOLGI_AND_SUBSEQUENT_MODIFICATION	1.31787	0.157692	0.317182
R-HSA-1660661	METABOLISM	REACTOME_SPHINGOLIPID_DE_NOVO_BIOSYNTHESIS	1.31405	0.158954	0.316895
R-HSA-373752	DEVELOPMENTAL_BIOLOGY	REACTOME_NETRIN1_SIGNALING	1.30849	0.146535	0.318945
R-HSA-5696399	DNA_REPAIR	REACTOME_GLOBAL_GENOMIC_NER_GG_NER	1.28653	0.188931	0.341534
R-HSA-913709	METABOLISM_OF_PROTEINS	REACTOME_O_LINKED_GLYCOSYLATION_OF_MUCINS	1.27775	0.183712	0.348594
R-HSA-390471	METABOLISM_OF_PROTEINS	REACTOME_ASSOCIATION_OF_TRIC_CCT_WITH_TARGET_PROTEINS_DURING_BIOSYNTHESIS	1.2712	0.173554	0.351968
R-HSA-983168	IMMUNE_SYSTEM	REACTOME_ANTIGEN_PROCESSING_UBIQUITINATION_PROTEASOME_DEGRADATION	1.2528	0.171937	0.372296
R-HSA-1368082	CIRCADIAN_CLOCK	REACTOME_RORA_ACTIVATES_CIRCADIAN_EXPRESSION	1.24623	0.217659	0.376052
R-HSA-74751	SIGNAL_TRANSDUCTION	REACTOME_INSULIN_RECEPTOR_SIGNALLING_CASCADE	1.22305	0.225673	0.402874
R-HSA-176407	CELL_CYCLE	REACTOME_CONVERSION_FROM_APC_C_CDC20_TO_APC_C_CDH1_IN_LATE_ANAPHASE	1.21309	0.234286	0.41112
R-HSA-5696395	DNA_REPAIR	REACTOME_FORMATION_OF_INCISION_COMPLEX_IN_GG_NER	1.20046	0.23299	0.424225
R-HSA-1368108	CIRCADIAN_CLOCK	REACTOME_BMAL1_CLOCK_NPAS2_ACTIVATES_CIRCADIAN_EXPRESSION	1.19978	0.224762	0.419647
R-HSA-379716	GENE_EXPRESSION	REACTOME_CYTOSOLIC_TRNA_AMINOACYLATION	1.19551	0.230315	0.420395
R-HSA-381042	METABOLISM_OF_PROTEINS	REACTOME_PERK_REGULATED_GENE_EXPRESSION	1.14417	0.278723	0.495604
R-HSA-2173789	SIGNAL_TRANSDUCTION	REACTOME_TGF_BETA_RECEPTOR_SIGNALING_ACTIVATES_SMADS	1.13699	0.292181	0.500836
R-HSA-69239	CELL_CYCLE	REACTOME_SYNTHESIS_OF_DNA	1.13588	0.288577	0.49619
R-HSA-2173788	SIGNAL_TRANSDUCTION	REACTOME_DOWNREGULATION_OF_TGF_BETA_RECEPTOR_SIGNALING	1.12338	0.299363	0.510425
REACT_21247	SIGNAL_TRANSDUCTION	REACTOME_FRS2_MEDIATED_CASCADE	1.10147	0.321792	0.540921
R-HSA-174048	CELL_CYCLE	REACTOME_APC_C_CDC20_MEDIATED_DEGRADATION_OF_CYCLIN_B	1.09963	0.356343	0.537492
R-HSA-69190	CELL_CYCLE	REACTOME_DNA_STRAND_ELONGATION	1.09196	0.345029	0.544969
R-HSA-72086	GENE_EXPRESSION	REACTOME_MRNA_CAPPING	1.08989	0.342	0.541884
R-HSA-1839124	DISEASE	REACTOME_SIGNALING_BY_FGFR1_MUTANTS	1.07616	0.358878	0.559758
R-HSA-68874	CELL_CYCLE	REACTOME_M_G1_TRANSITION	1.042	0.380762	0.614174
R-HSA-109704	SIGNAL_TRANSDUCTION	REACTOME_PI3K_CASCADE	1.03993	0.360587	0.610806
R-HSA-453276	CELL_CYCLE	REACTOME_REGULATION_OF_MITOTIC_CELL_CYCLE	1.03706	0.391714	0.608936
R-HSA-1989781	METABOLISM	REACTOME_PPARA_ACTIVATES_GENE_EXPRESSION	1.03265	0.415323	0.610245
R-HSA-72203	GENE_EXPRESSION	REACTOME_PROCESSING_OF_CAPPED_INTRON_CONTAINING_PRE_MRNA	1.00283	0.4375	0.658249
R-HSA-380994	METABOLISM	REACTOME_ACTIVATION_OF_GENES_BY_ATF4	0.99846	0.440501	0.659215
R-HSA-2122947	SIGNAL_TRANSDUCTION	REACTOME_NOTCH1_INTRACELLULAR_DOMAIN_REGULATES_TRANSCRIPTION	0.967571	0.496016	0.710446
R-HSA-5696398	DNA_REPAIR	REACTOME_NUCLEOTIDE_EXCISION_REPAIR	0.965678	0.488327	0.706717
R-HSA-446652	IMMUNE_SYSTEM	REACTOME_IL1_SIGNALING	0.953562	0.472946	0.722657
R-HSA-73863	GENE_EXPRESSION	REACTOME_RNA_POL_I_TRANSCRIPTION_TERMINATION	0.946032	0.50495	0.728866
R-HSA-168638	IMMUNE_SYSTEM	REACTOME_NOD1_2_SIGNALING_PATHWAY	0.944001	0.528376	0.725291
R-HSA-450282	IMMUNE_SYSTEM	REACTOME_MAPK_TARGETS_NUCLEAR_EVENTS_MEDIATED_BY_MAP_KINASES	0.938022	0.514706	0.728955
R-HSA-392518	HEMOSTASIS	REACTOME_SIGNAL_AMPLIFICATION	0.919331	0.522988	0.756464
R-HSA-429914	GENE_EXPRESSION	REACTOME_DEADENYLATION_DEPENDENT_MRNA_DECAY	0.913023	0.537678	0.760821
R-HSA-390918	METABOLISM	REACTOME_PEROXISOMAL_LIPID_METABOLISM	0.904289	0.57874	0.769872
R-HSA-1221632	CELL_CYCLE	REACTOME_MEIOTIC_SYNAPSIS	0.894249	0.554604	0.781374
R-HSA-389356	IMMUNE_SYSTEM	REACTOME_CD28_CO_STIMULATION	0.892324	0.604	0.777196
R-HSA-438064	NEURONAL_SYSTEM	REACTOME_POST_NMDA_RECEPTOR_ACTIVATION_EVENTS	0.891269	0.578616	0.771518
R-HSA-442755	NEURONAL_SYSTEM	REACTOME_ACTIVATION_OF_NMDA_RECEPTOR_UPON_GLUTAMATE_BINDING_AND_POSTSYNAPTIC_EVENTS	0.889197	0.584	0.76769
R-HSA-74752	SIGNAL_TRANSDUCTION	REACTOME_SIGNALING_BY_INSULIN_RECEPTOR	0.888868	0.595289	0.761056
R-HSA-1234174	CELLULAR_RESPONSES_TO_STRESS	REACTOME_REGULATION_OF_HYPOXIA_INDUCIBLE_FACTOR_HIF_BY_OXYGEN	0.884576	0.59205	0.761625
R-HSA-504046	GENE_EXPRESSION	REACTOME_RNA_POL_I_RNA_POL_III_AND_MITOCHONDRIAL_TRANSCRIPTION	0.881373	0.589942	0.760024
R-HSA-939188	GENE_EXPRESSION	REACTOME_DESTABILIZATION_OF_MRNA_BY_TRISTETRAPROLIN_TTP	0.877089	0.584677	0.760492
REACT_11065	SIGNAL_TRANSDUCTION	REACTOME_CTNNB1_PHOSPHORYLATION_CASCADE	0.862941	0.630612	0.77836
R-HSA-111885	SIGNAL_TRANSDUCTION	REACTOME_OPIOID_SIGNALLING	0.858234	0.633603	0.779757
R-HSA-432142	HEMOSTASIS	REACTOME_PLATELET_SENSITIZATION_BY_LDL	0.853953	0.657205	0.780008
R-HSA-535734	METABOLISM	REACTOME_FATTY_ACID_TRIACYLGLYCEROL_AND_KETONE_BODY_METABOLISM	0.836851	0.658683	0.802833
R-HSA-983189	HEMOSTASIS	REACTOME_KINESINS	0.832693	0.667343	0.802663
REACT_111184	SIGNAL_TRANSDUCTION	REACTOME_NEGATIVE_REGULATION_OF_FGFR_SIGNALING	0.83011	0.684211	0.799991
R-HSA-71406	METABOLISM	REACTOME_PYRUVATE_METABOLISM_AND_CITRIC_ACID_TCA_CYCLE	0.821118	0.699065	0.807726
R-HSA-442742	NEURONAL_SYSTEM	REACTOME_CREB_PHOSPHORYLATION_THROUGH_THE_ACTIVATION_OF_RAS	0.81702	0.669422	0.807536
R-HSA-983231	HEMOSTASIS	REACTOME_FACTORS_INVOLVED_IN_MEGAKARYOCYTE_DEVELOPMENT_AND_PLATELET_PRODUCTION	0.807832	0.682353	0.815939
R-HSA-379724	GENE_EXPRESSION	REACTOME_TRNA_AMINOACYLATION	0.783042	0.760396	0.848554
R-HSA-187687	SIGNAL_TRANSDUCTION	REACTOME_SIGNALLING_TO_ERKS	0.77693	0.747917	0.850818
R-HSA-422356	METABOLISM	REACTOME_REGULATION_OF_INSULIN_SECRETION	0.776199	0.771203	0.844816
R-HSA-75153	PROGRAMMED_CELL_DEATH	REACTOME_APOPTOTIC_EXECUTION_PHASE	0.774283	0.732943	0.840736
R-HSA-202424	IMMUNE_SYSTEM	REACTOME_DOWNSTREAM_TCR_SIGNALING	0.773383	0.736418	0.835229
R-HSA-983169	IMMUNE_SYSTEM	REACTOME_CLASS_I_MHC_MEDIATED_ANTIGEN_PROCESSING_PRESENTATION	0.765193	0.768173	0.841
R-HSA-1483255	METABOLISM	REACTOME_PI_METABOLISM	0.745608	0.807018	0.862895
R-HSA-156580	METABOLISM	REACTOME_PHASE_II_CONJUGATION	0.726003	0.804598	0.883727
R-HSA-198725	SIGNAL_TRANSDUCTION	REACTOME_NUCLEAR_EVENTS_KINASE_AND_TRANSCRIPTION_FACTOR_ACTIVATION	0.691371	0.846457	0.921877
R-HSA-1614635	METABOLISM	REACTOME_SULFUR_AMINO_ACID_METABOLISM	0.686752	0.851293	0.920429
R-HSA-450385	GENE_EXPRESSION	REACTOME_DESTABILIZATION_OF_MRNA_BY_BRF1	0.673559	0.892644	0.929476
R-HSA-1483166	METABOLISM	REACTOME_SYNTHESIS_OF_PA	0.632365	0.904669	0.965086
R-HSA-450604	GENE_EXPRESSION	REACTOME_DESTABILIZATION_OF_MRNA_BY_KSRP	0.623821	0.921415	0.965513
R-HSA-168643	IMMUNE_SYSTEM	REACTOME_NUCLEOTIDE_BINDING_DOMAIN_LEUCINE_RICH_REPEAT_CONTAINING_RECEPTOR_NLR_SIGNALING_PATHWAYS	0.622178	0.92668	0.959689
R-HSA-499943	METABOLISM	REACTOME_SYNTHESIS_AND_INTERCONVERSION_OF_NUCLEOTIDE_DI_AND_TRIPHOSPHATES	0.621338	0.918239	0.953082
R-HSA-391908	SIGNAL_TRANSDUCTION	REACTOME_REGULATION_OF_WATER_BALANCE_BY_RENAL_AQUAPORINS	0.583302	0.958874	0.974827
R-HSA-73864	GENE_EXPRESSION	REACTOME_RNA_POL_I_TRANSCRIPTION	0.578097	0.97271	0.970915
R-HSA-445717	TRANSMEMBRANE_TRANSPORT_OF_SMALL_MOLECULES	REACTOME_AQUAPORIN_MEDIATED_TRANSPORT	0.56202	0.963035	0.97344
R-HSA-936440	IMMUNE_SYSTEM	REACTOME_NEGATIVE_REGULATORS_OF_RIG_I_MDA5_SIGNALING	0.560854	0.961945	0.966916
Negative correlation
Pattway IDs	Top Levels (Identified/ Reassignments)	Pathway Names	Normalized Enrichment Scores (NES)	Nominal p-vals	FDR q-vals
R-HSA-198933	IMMUNE_SYSTEM	REACTOME_IMMUNOREGULATORY_INTERACTIONS_BETWEEN_A_LYMPHOID_AND_A_NON_LYMPHOID_CELL	-3.1227	0	0.00128177
R-HSA-1474244	EXTRACELLULAR_MATRIX_ORGANIZATION	REACTOME_EXTRACELLULAR_MATRIX_ORGANIZATION	-2.8138	0	0.00251884
R-HSA-909733	IMMUNE_SYSTEM	REACTOME_INTERFERON_ALPHA_BETA_SIGNALING	-2.78044	0	0.00207992
R-HSA-156902	RIBOSOME	REACTOME_PEPTIDE_CHAIN_ELONGATION	-2.73936	0	0.00251007
R-HSA-1638091	METABOLISM	REACTOME_HEPARAN_SULFATE_HEPARIN_HS_GAG_METABOLISM	-2.50806	0	0.00837894
R-HSA-76005	HEMOSTASIS	REACTOME_RESPONSE_TO_ELEVATED_PLATELET_CYTOSOLIC_CA2_	-2.41775	0.004	0.0161241
R-HSA-1660662	METABOLISM	REACTOME_GLYCOSPHINGOLIPID_METABOLISM	-2.39389	0	0.0152787
R-HSA-500792	SIGNAL_TRANSDUCTION	REACTOME_GPCR_LIGAND_BINDING	-2.38899	0.00196464	0.013524
R-HSA-168273	RIBOSOME	REACTOME_INFLUENZA_VIRAL_RNA_TRANSCRIPTION_AND_REPLICATION	-2.38231	0	0.0128522
R-HSA-388396	SIGNAL_TRANSDUCTION	REACTOME_GPCR_DOWNSTREAM_SIGNALING	-2.27024	0	0.0218048
R-HSA-373076	SIGNAL_TRANSDUCTION	REACTOME_CLASS_A1_RHODOPSIN_LIKE_RECEPTORS	-2.22071	0	0.0272474
R-HSA-163200	METABOLISM	REACTOME_RESPIRATORY_ELECTRON_TRANSPORT_ATP_SYNTHESIS_BY_CHEMIOSMOTIC_COUPLING_AND_HEAT_PRODUCTION_BY_UNCOUPLING_PROTEINS_	-2.21835	0	0.0252888
R-HSA-425374	SIGNAL_TRANSDUCTION	REACTOME_AMINO_ACID_AND_OLIGOPEPTIDE_SLC_TRANSPORTERS	-2.21423	0	0.0244181
R-HSA-611105	METABOLISM	REACTOME_RESPIRATORY_ELECTRON_TRANSPORT	-2.18455	0.00196078	0.0268741
R-HSA-71387	METABOLISM	REACTOME_METABOLISM_OF_CARBOHYDRATES	-2.10982	0	0.040126
R-HSA-372790	SIGNAL_TRANSDUCTION	REACTOME_SIGNALING_BY_GPCR	-2.10174	0	0.0397462
R-HSA-877300	IMMUNE_SYSTEM	REACTOME_INTERFERON_GAMMA_SIGNALING	-2.09688	0.00211864	0.0389592
R-HSA-381038	METABOLISM_OF_PROTEINS	REACTOME_ACTIVATION_OF_CHAPERONE_GENES_BY_XBP1S	-2.08656	0.00206612	0.0395426
R-HSA-1799339	RIBOSOME	REACTOME_SRP_DEPENDENT_COTRANSLATIONAL_PROTEIN_TARGETING_TO_MEMBRANE	-2.07361	0.00213675	0.0399868
R-HSA-1474290	EXTRACELLULAR_MATRIX_ORGANIZATION	REACTOME_COLLAGEN_FORMATION	-2.07304	0.006	0.0379874
R-HSA-1630316	METABOLISM	REACTOME_GLYCOSAMINOGLYCAN_METABOLISM	-2.06791	0	0.0370631
R-HSA-76002	HEMOSTASIS	REACTOME_PLATELET_ACTIVATION_SIGNALING_AND_AGGREGATION	-2.05166	0.00608519	0.0391021
R-HSA-199991	VESICLE_MEDIATED_TRANSPORT	REACTOME_MEMBRANE_TRAFFICKING	-2.04533	0.00422833	0.0389343
R-HSA-373755	DEVELOPMENTAL_BIOLOGY	REACTOME_SEMAPHORIN_INTERACTIONS	-2.04507	0.00197628	0.0373121
R-HSA-2122948	SIGNAL_TRANSDUCTION	REACTOME_ACTIVATED_NOTCH1_TRANSMITS_SIGNAL_TO_THE_NUCLEUS	-2.00808	0.006	0.0456587
R-HSA-202733	HEMOSTASIS	REACTOME_CELL_SURFACE_INTERACTIONS_AT_THE_VASCULAR_WALL	-1.99856	0.00764818	0.0463294
R-HSA-352230	TRANSMEMBRANE_TRANSPORT_OF_SMALL_MOLECULES	REACTOME_AMINO_ACID_TRANSPORT_ACROSS_THE_PLASMA_MEMBRANE	-1.982	0.010395	0.0485265
R-HSA-164938	DISEASE	REACTOME_NEF_MEDIATES_DOWN_MODULATION_OF_CELL_SURFACE_RECEPTORS_BY_RECRUITING_THEM_TO_CLATHRIN_ADAPTERS	-1.97647	0.00420168	0.0482472
R-HSA-1236974	IMMUNE_SYSTEM	REACTOME_ER_PHAGOSOME_PATHWAY	-1.97559	0.00393701	0.0469762
R-HSA-109582	HEMOSTASIS	REACTOME_HEMOSTASIS	-1.95628	0.00399202	0.0514957
R-HSA-917729	VESICLE_MEDIATED_TRANSPORT	REACTOME_ENDOSOMAL_SORTING_COMPLEX_REQUIRED_FOR_TRANSPORT_ESCRT	-1.91981	0.0121951	0.0615304
R-HSA-375276	SIGNAL_TRANSDUCTION	REACTOME_PEPTIDE_LIGAND_BINDING_RECEPTORS	-1.89982	0.00614754	0.0679102
R-HSA-392499	METABOLISM_OF_PROTEINS	REACTOME_METABOLISM_OF_PROTEINS	-1.86327	0.01341	0.0796602
R-HSA-70263	METABOLISM	REACTOME_GLUCONEOGENESIS	-1.86197	0.00988142	0.0780544
R-HSA-975957	RIBOSOME	REACTOME_NONSENSE_MEDIATED_DECAY_ENHANCED_BY_THE_EXON_JUNCTION_COMPLEX	-1.85107	0.0138614	0.0808569
R-HSA-2132295	IMMUNE_SYSTEM	REACTOME_MHC_CLASS_II_ANTIGEN_PRESENTATION	-1.83989	0.0115163	0.0837752
REACT_20605	RIBOSOME	REACTOME_METABOLISM_OF_MRNA	-1.83813	0.0104384	0.0821308
R-HSA-1236975	IMMUNE_SYSTEM	REACTOME_ANTIGEN_PROCESSING_CROSS_PRESENTATION	-1.83757	0.00954198	0.0801574
R-HSA-163841	METABOLISM_OF_PROTEINS	REACTOME_PTM_GAMMA_CARBOXYLATION_HYPUSINE_FORMATION_AND_ARYLSULFATASE_ACTIVATION	-1.83266	0.0122449	0.0806938
R-HSA-202433	IMMUNE_SYSTEM	REACTOME_GENERATION_OF_SECOND_MESSENGER_MOLECULES	-1.82482	0.0141988	0.0826299
R-HSA-157279	RIBOSOME	REACTOME_3_UTR_MEDIATED_TRANSLATIONAL_REGULATION	-1.80898	0.0198807	0.0881334
R-HSA-1793185	METABOLISM	REACTOME_CHONDROITIN_SULFATE_DERMATAN_SULFATE_METABOLISM	-1.8012	0.00816326	0.0889812
R-HSA-425393	TRANSMEMBRANE_TRANSPORT_OF_SMALL_MOLECULES	REACTOME_TRANSPORT_OF_INORGANIC_CATIONS_ANIONS_AND_AMINO_ACIDS_OLIGOPEPTIDES	-1.77268	0.0220884	0.102418
R-HSA-164952	DISEASE	REACTOME_THE_ROLE_OF_NEF_IN_HIV1_REPLICATION_AND_DISEASE_PATHOGENESIS	-1.74615	0.0244898	0.11535
R-HSA-216083	EXTRACELLULAR_MATRIX_ORGANIZATION	REACTOME_INTEGRIN_CELL_SURFACE_INTERACTIONS	-1.7326	0.0218688	0.120838
R-HSA-1428517	METABOLISM	REACTOME_TCA_CYCLE_AND_RESPIRATORY_ELECTRON_TRANSPORT	-1.71695	0.0163934	0.127061
R-HSA-1280218	IMMUNE_SYSTEM	REACTOME_ADAPTIVE_IMMUNE_SYSTEM	-1.7156	0.0261569	0.125121
R-HSA-422475	DEVELOPMENTAL_BIOLOGY	REACTOME_AXON_GUIDANCE	-1.69209	0.0263653	0.138204
R-HSA-400685	DEVELOPMENTAL_BIOLOGY	REACTOME_SEMA4D_IN_SEMAPHORIN_SIGNALING	-1.66536	0.0439331	0.15486
R-HSA-446203	METABOLISM_OF_PROTEINS	REACTOME_ASPARAGINE_N_LINKED_GLYCOSYLATION	-1.64631	0.0250482	0.167467
R-HSA-446193	METABOLISM_OF_PROTEINS	REACTOME_BIOSYNTHESIS_OF_THE_N_GLYCAN_PRECURSOR_DOLICHOL_LIPID_LINKED_OLIGOSACCHARIDE_LLO_AND_TRANSFER_TO_A_NASCENT_PROTEIN	-1.62915	0.0402414	0.177546
R-HSA-418594	SIGNAL_TRANSDUCTION	REACTOME_G_ALPHA_I_SIGNALLING_EVENTS	-1.62152	0.0466102	0.18086
R-HSA-210991	HEMOSTASIS	REACTOME_BASIGIN_INTERACTIONS	-1.61438	0.0497132	0.183075
R-HSA-193704	SIGNAL_TRANSDUCTION	REACTOME_P75_NTR_RECEPTOR_MEDIATED_SIGNALLING	-1.61378	0.0518234	0.180201
R-HSA-445355	MUSCLE_CONTRACTION	REACTOME_SMOOTH_MUSCLE_CONTRACTION	-1.60106	0.0461847	0.187566
R-HSA-73884	DNA_REPAIR	REACTOME_BASE_EXCISION_REPAIR	-1.59978	0.0321932	0.18521
R-HSA-112387	DISEASE	REACTOME_ELONGATION_ARREST_AND_RECOVERY	-1.5942	0.0507099	0.187017
R-HSA-114604	HEMOSTASIS	REACTOME_GPVI_MEDIATED_ACTIVATION_CASCADE	-1.569	0.05625	0.207738
R-HSA-350562	METABOLISM	REACTOME_REGULATION_OF_ORNITHINE_DECARBOXYLASE_ODC	-1.55625	0.0460526	0.217027
R-HSA-72766	RIBOSOME	REACTOME_TRANSLATION	-1.53195	0.060241	0.237917
R-HSA-204998	SIGNAL_TRANSDUCTION	REACTOME_CELL_DEATH_SIGNALLING_VIA_NRAGE_NRIF_AND_NADE	-1.52904	0.0584795	0.236793
R-HSA-397014	MUSCLE_CONTRACTION	REACTOME_MUSCLE_CONTRACTION	-1.52528	0.0728347	0.237322
R-HSA-182971	SIGNAL_TRANSDUCTION	REACTOME_EGFR_DOWNREGULATION	-1.50639	0.0732177	0.25401
R-HSA-446728	CELL_CELL_COMMUNICATION	REACTOME_CELL_JUNCTION_ORGANIZATION	-1.49624	0.0643863	0.261179
R-HSA-71291	METABOLISM	REACTOME_METABOLISM_OF_AMINO_ACIDS_AND_DERIVATIVES	-1.48692	0.0708333	0.267302
R-HSA-425397	TRANSMEMBRANE_TRANSPORT_OF_SMALL_MOLECULES	REACTOME_TRANSPORT_OF_VITAMINS_NUCLEOSIDES_AND_RELATED_MOLECULES	-1.48662	0.0733198	0.263501
R-HSA-72695	METABOLISM_OF_PROTEINS	REACTOME_FORMATION_OF_THE_TERNARY_COMPLEX_AND_SUBSEQUENTLY_THE_43S_COMPLEX	-1.47997	0.0744467	0.267351
R-HSA-416572	DEVELOPMENTAL_BIOLOGY	REACTOME_SEMA4D_INDUCED_CELL_MIGRATION_AND_GROWTH_CONE_COLLAPSE	-1.47852	0.0802469	0.265459
REACT_111135	IMMUNE_SYSTEM	REACTOME_TRIF_MEDIATED_TLR3_SIGNALING	-1.47207	0.082495	0.26838
R-HSA-749499	METABOLISM	REACTOME_DESTABILIZATION_OF_MRNA_BY_AUF1_HNRNP_D0	-1.44691	0.0744467	0.293488
R-HSA-917937	TRANSMEMBRANE_TRANSPORT_OF_SMALL_MOLECULES	REACTOME_IRON_UPTAKE_AND_TRANSPORT	-1.44446	0.0897959	0.292245
R-HSA-1643713	DISEASE	REACTOME_SIGNALING_BY_EGFR_IN_CANCER	-1.44435	0.0724346	0.28831
R-HSA-1268020	METABOLISM_OF_PROTEINS	REACTOME_MITOCHONDRIAL_PROTEIN_IMPORT	-1.44404	0.093254	0.284714
R-HSA-432720	VESICLE_MEDIATED_TRANSPORT	REACTOME_LYSOSOME_VESICLE_BIOGENESIS	-1.44141	0.0846457	0.284221
R-HSA-73923	METABOLISM	REACTOME_LIPID_DIGESTION_MOBILIZATION_AND_TRANSPORT	-1.43835	0.0881148	0.283775
R-HSA-445144	DEVELOPMENTAL_BIOLOGY	REACTOME_SIGNAL_TRANSDUCTION_BY_L1	-1.43149	0.100402	0.288409
R-HSA-72165	GENE_EXPRESSION	REACTOME_MRNA_SPLICING_MINOR_PATHWAY	-1.42265	0.100791	0.295439
R-HSA-1168372	IMMUNE_SYSTEM	REACTOME_DOWNSTREAM_SIGNALING_EVENTS_OF_B_CELL_RECEPTOR_BCR	-1.4143	0.1002	0.30169
R-HSA-167242	DISEASE	REACTOME_ABORTIVE_ELONGATION_OF_HIV1_TRANSCRIPT_IN_THE_ABSENCE_OF_TAT	-1.41153	0.107004	0.301573
R-HSA-168255	RIBOSOME	REACTOME_INFLUENZA_LIFE_CYCLE	-1.40187	0.0984252	0.309682
R-HSA-193648	SIGNAL_TRANSDUCTION	REACTOME_NRAGE_SIGNALS_DEATH_THROUGH_JNK	-1.38503	0.109827	0.327216
R-HSA-196854	METABOLISM	REACTOME_METABOLISM_OF_VITAMINS_AND_COFACTORS	-1.38496	0.119306	0.323337
R-HSA-428157	METABOLISM	REACTOME_SPHINGOLIPID_METABOLISM	-1.36933	0.143443	0.339
R-HSA-199992	VESICLE_MEDIATED_TRANSPORT	REACTOME_TRANS_GOLGI_NETWORK_VESICLE_BUDDING	-1.35999	0.124542	0.348133
R-HSA-1257604	IMMUNE_SYSTEM	REACTOME_PIP3_ACTIVATES_AKT_SIGNALING	-1.34871	0.141199	0.359951
R-HSA-112382	GENE_EXPRESSION	REACTOME_FORMATION_OF_RNA_POL_II_ELONGATION_COMPLEX_	-1.34806	0.131213	0.356747
R-HSA-1222352	DISEASE	REACTOME_LATENT_INFECTION_OF_HOMO_SAPIENS_WITH_MYCOBACTERIUM_TUBERCULOSIS	-1.34744	0.148847	0.353542
R-HSA-381119	METABOLISM_OF_PROTEINS	REACTOME_UNFOLDED_PROTEIN_RESPONSE	-1.34653	0.15272	0.351016
R-HSA-382551	TRANSMEMBRANE_TRANSPORT_OF_SMALL_MOLECULES	REACTOME_TRANSMEMBRANE_TRANSPORT_OF_SMALL_MOLECULES	-1.33373	0.131048	0.365188
R-HSA-597592	METABOLISM_OF_PROTEINS	REACTOME_POST_TRANSLATIONAL_PROTEIN_MODIFICATION	-1.32916	0.129845	0.368224
R-HSA-198203	SIGNAL_TRANSDUCTION	REACTOME_PI3K_AKT_ACTIVATION	-1.32649	0.166667	0.367835
R-HSA-418346	HEMOSTASIS	REACTOME_PLATELET_HOMEOSTASIS	-1.31363	0.14257	0.382257
R-HSA-70171	METABOLISM	REACTOME_GLYCOLYSIS	-1.30232	0.143434	0.394019
R-HSA-72662	METABOLISM_OF_PROTEINS	REACTOME_ACTIVATION_OF_THE_MRNA_UPON_BINDING_OF_THE_CAP_BINDING_COMPLEX_AND_EIFS_AND_SUBSEQUENT_BINDING_TO_43S	-1.29891	0.163065	0.395156
R-HSA-169911	PROGRAMMED_CELL_DEATH	REACTOME_REGULATION_OF_APOPTOSIS	-1.29566	0.165103	0.39584
R-HSA-983705	IMMUNE_SYSTEM	REACTOME_SIGNALING_BY_THE_B_CELL_RECEPTOR_BCR	-1.2753	0.179798	0.424302
R-HSA-416476	SIGNAL_TRANSDUCTION	REACTOME_G_ALPHA_Q_SIGNALLING_EVENTS	-1.27454	0.172414	0.421011
R-HSA-180585	DISEASE	REACTOME_VIF_MEDIATED_DEGRADATION_OF_APOBEC3G	-1.27316	0.181818	0.419014
R-HSA-388841	IMMUNE_SYSTEM	REACTOME_COSTIMULATION_BY_THE_CD28_FAMILY	-1.2711	0.193738	0.417815
R-HSA-1169091	IMMUNE_SYSTEM	REACTOME_ACTIVATION_OF_NF_KAPPAB_IN_B_CELLS	-1.2636	0.184109	0.425522
R-HSA-70326	METABOLISM	REACTOME_GLUCOSE_METABOLISM	-1.26167	0.17658	0.424659
R-HSA-167158	DISEASE	REACTOME_FORMATION_OF_THE_HIV1_EARLY_ELONGATION_COMPLEX	-1.26137	0.184676	0.421035
R-HSA-109581	PROGRAMMED_CELL_DEATH	REACTOME_APOPTOSIS	-1.25947	0.201207	0.420198
R-HSA-1500931	CELL_CELL_COMMUNICATION	REACTOME_CELL_CELL_COMMUNICATION	-1.24139	0.208729	0.445345
R-HSA-69017	CELL_CYCLE	REACTOME_CDK_MEDIATED_PHOSPHORYLATION_AND_REMOVAL_OF_CDC6	-1.24065	0.203738	0.442236
R-HSA-1266738	DEVELOPMENTAL_BIOLOGY	REACTOME_DEVELOPMENTAL_BIOLOGY	-1.23951	0.218107	0.439904
R-HSA-187037	SIGNAL_TRANSDUCTION	REACTOME_NGF_SIGNALLING_VIA_TRKA_FROM_THE_PLASMA_MEMBRANE	-1.23739	0.218254	0.439191
R-HSA-418555	SIGNAL_TRANSDUCTION	REACTOME_G_ALPHA_S_SIGNALLING_EVENTS	-1.23667	0.201258	0.436203
R-HSA-1912420	SIGNAL_TRANSDUCTION	REACTOME_PRE_NOTCH_PROCESSING_IN_GOLGI	-1.23538	0.206831	0.434074
R-HSA-180292	SIGNAL_TRANSDUCTION	REACTOME_GAB1_SIGNALOSOME	-1.23159	0.222672	0.43605
R-HSA-917977	TRANSMEMBRANE_TRANSPORT_OF_SMALL_MOLECULES	REACTOME_TRANSFERRIN_ENDOCYTOSIS_AND_RECYCLING	-1.22782	0.202756	0.437746
R-HSA-556833	METABOLISM	REACTOME_METABOLISM_OF_LIPIDS_AND_LIPOPROTEINS	-1.22242	0.202429	0.442299
R-HSA-1483257	METABOLISM	REACTOME_PHOSPHOLIPID_METABOLISM	-1.22045	0.2	0.441748
R-HSA-1296071	NEURONAL_SYSTEM	REACTOME_POTASSIUM_CHANNELS	-1.21795	0.196653	0.441687
R-HSA-162906	DISEASE	REACTOME_HIV_INFECTION	-1.2179	0.192913	0.437923
R-HSA-450531	GENE_EXPRESSION	REACTOME_REGULATION_OF_MRNA_STABILITY_BY_PROTEINS_THAT_BIND_AU_RICH_ELEMENTS	-1.21685	0.214712	0.435883
R-HSA-425407	TRANSMEMBRANE_TRANSPORT_OF_SMALL_MOLECULES	REACTOME_SLC_MEDIATED_TRANSMEMBRANE_TRANSPORT	-1.21408	0.210204	0.436634
R-HSA-76066	GENE_EXPRESSION	REACTOME_RNA_POL_III_TRANSCRIPTION_INITIATION_FROM_TYPE_2_PROMOTER	-1.19618	0.213884	0.460446
R-HSA-975138	IMMUNE_SYSTEM	REACTOME_TRAF6_MEDIATED_INDUCTION_OF_NFKB_AND_MAP_KINASES_UPON_TLR7_8_OR_9_ACTIVATION	-1.19595	0.218254	0.456968
R-HSA-166520	SIGNAL_TRANSDUCTION	REACTOME_SIGNALLING_BY_NGF	-1.18524	0.238095	0.47061
R-HSA-1250342	SIGNAL_TRANSDUCTION	REACTOME_PI3K_EVENTS_IN_ERBB4_SIGNALING	-1.17852	0.249531	0.477236
R-HSA-163685	METABOLISM	REACTOME_INTEGRATION_OF_ENERGY_METABOLISM	-1.16824	0.264706	0.490113
R-HSA-109703	SIGNAL_TRANSDUCTION	REACTOME_PKB_MEDIATED_EVENTS	-1.16534	0.278351	0.490912
R-HSA-421270	CELL_CELL_COMMUNICATION	REACTOME_CELL_CELL_JUNCTION_ORGANIZATION	-1.16165	0.272152	0.493129
R-HSA-186797	SIGNAL_TRANSDUCTION	REACTOME_SIGNALING_BY_PDGF	-1.15159	0.252016	0.506131
R-HSA-1912408	SIGNAL_TRANSDUCTION	REACTOME_PRE_NOTCH_TRANSCRIPTION_AND_TRANSLATION	-1.15138	0.279661	0.502384
R-HSA-168898	IMMUNE_SYSTEM	REACTOME_TOLL_RECEPTOR_CASCADES	-1.14817	0.27439	0.503668
R-HSA-69613	CELL_CYCLE	REACTOME_P53_INDEPENDENT_G1_S_DNA_DAMAGE_CHECKPOINT	-1.14278	0.287169	0.508955
R-HSA-112316	NEURONAL_SYSTEM	REACTOME_NEURONAL_SYSTEM	-1.14001	0.294372	0.509735
R-HSA-437239	DEVELOPMENTAL_BIOLOGY	REACTOME_RECYCLING_PATHWAY_OF_L1	-1.13991	0.301653	0.506026
R-HSA-349425	CELL_CYCLE	REACTOME_AUTODEGRADATION_OF_THE_E3_UBIQUITIN_LIGASE_COP1	-1.13041	0.271255	0.518162
R-HSA-195721	SIGNAL_TRANSDUCTION	REACTOME_SIGNALING_BY_WNT	-1.12889	0.291747	0.516823
R-HSA-373760	DEVELOPMENTAL_BIOLOGY	REACTOME_L1CAM_INTERACTIONS	-1.12573	0.284254	0.518221
REACT_25281	METABOLISM	REACTOME_NFKB_AND_MAP_KINASES_ACTIVATION_MEDIATED_BY_TLR4_SIGNALING_REPERTOIRE	-1.11935	0.337449	0.525128
R-HSA-1236978	IMMUNE_SYSTEM	REACTOME_CROSS_PRESENTATION_OF_SOLUBLE_EXOGENOUS_ANTIGENS_ENDOSOMES	-1.10242	0.322222	0.551177
R-HSA-383280	GENE_EXPRESSION	REACTOME_NUCLEAR_RECEPTOR_TRANSCRIPTION_PATHWAY	-1.09822	0.336049	0.554957
R-HSA-174113	CELL_CYCLE	REACTOME_SCF_BETA_TRCP_MEDIATED_DEGRADATION_OF_EMI1	-1.09774	0.302658	0.551728
REACT_21257	RIBOSOME	REACTOME_METABOLISM_OF_RNA	-1.09052	0.338583	0.560114
R-HSA-112315	NEURONAL_SYSTEM	REACTOME_TRANSMISSION_ACROSS_CHEMICAL_SYNAPSES	-1.08438	0.350622	0.567304
R-HSA-162909	DISEASE	REACTOME_HOST_INTERACTIONS_OF_HIV_FACTORS	-1.0831	0.340187	0.565497
R-HSA-203927	GENE_EXPRESSION	REACTOME_MICRORNA_MIRNA_BIOGENESIS	-1.0801	0.336032	0.566708
R-HSA-71403	METABOLISM	REACTOME_CITRIC_ACID_CYCLE_TCA_CYCLE	-1.07903	0.332	0.564756
R-HSA-189483	METABOLISM	REACTOME_IL_RECEPTOR_SHC_SIGNALING	-1.07528	0.342466	0.567378
R-HSA-166058	IMMUNE_SYSTEM	REACTOME_MYD88_MAL_CASCADE_INITIATED_ON_PLASMA_MEMBRANE	-1.07105	0.369781	0.570894
R-HSA-1963642	SIGNAL_TRANSDUCTION	REACTOME_PI3K_EVENTS_IN_ERBB2_SIGNALING	-1.06872	0.373254	0.571102
R-HSA-166054	IMMUNE_SYSTEM	REACTOME_ACTIVATED_TLR4_SIGNALLING	-1.06421	0.368098	0.575196
R-HSA-6781827	DNA_REPAIR	REACTOME_TRANSCRIPTION_COUPLED_NER_TC_NER	-1.06325	0.363454	0.572971
R-HSA-1638074	METABOLISM	REACTOME_KERATAN_SULFATE_KERATIN_METABOLISM	-1.05978	0.365306	0.575342
R-HSA-881907	SIGNAL_TRANSDUCTION	REACTOME_GASTRIN_CREB_SIGNALLING_PATHWAY_VIA_PKC_AND_MAPK	-1.05395	0.357143	0.582152
R-HSA-15869	METABOLISM	REACTOME_METABOLISM_OF_NUCLEOTIDES	-1.05365	0.376	0.578769
R-HSA-1483206	METABOLISM	REACTOME_GLYCEROPHOSPHOLIPID_BIOSYNTHESIS	-1.04912	0.372881	0.583173
R-HSA-1236394	SIGNAL_TRANSDUCTION	REACTOME_SIGNALING_BY_ERBB4	-1.04243	0.369919	0.591048
R-HSA-983695	IMMUNE_SYSTEM	REACTOME_ANTIGEN_ACTIVATES_B_CELL_RECEPTOR_LEADING_TO_GENERATION_OF_SECOND_MESSENGERS	-1.04011	0.39265	0.591311
R-HSA-168249	IMMUNE_SYSTEM	REACTOME_INNATE_IMMUNE_SYSTEM	-1.03766	0.406615	0.591808
R-HSA-432722	VESICLE_MEDIATED_TRANSPORT	REACTOME_GOLGI_ASSOCIATED_VESICLE_BIOGENESIS	-1.03103	0.398422	0.599647
R-HSA-373080	SIGNAL_TRANSDUCTION	REACTOME_CLASS_B_2_SECRETIN_FAMILY_RECEPTORS	-1.02459	0.400826	0.607579
R-HSA-174084	CELL_CYCLE	REACTOME_AUTODEGRADATION_OF_CDH1_BY_CDH1_APC_C	-1.0086	0.445098	0.631812
R-HSA-6781827	DNA_REPAIR	REACTOME_FORMATION_OF_TRANSCRIPTION_COUPLED_NER_TC_NER_REPAIR_COMPLEX	-1.0043	0.441718	0.635475
R-HSA-157118	SIGNAL_TRANSDUCTION	REACTOME_SIGNALING_BY_NOTCH	-1.00189	0.436735	0.636007
R-HSA-203765	METABOLISM	REACTOME_ENOS_ACTIVATION_AND_REGULATION	-0.994654	0.431772	0.645873
R-HSA-77387	SIGNAL_TRANSDUCTION	REACTOME_INSULIN_RECEPTOR_RECYCLING	-0.988225	0.427165	0.652999
R-HSA-1227986	SIGNAL_TRANSDUCTION	REACTOME_SIGNALING_BY_ERBB2	-0.975126	0.466801	0.672896
R-HSA-112043	SIGNAL_TRANSDUCTION	REACTOME_PLC_BETA_MEDIATED_EVENTS	-0.974359	0.449485	0.670384
R-HSA-977443	NEURONAL_SYSTEM	REACTOME_GABA_RECEPTOR_ACTIVATION	-0.972616	0.461078	0.669308
R-HSA-983170	IMMUNE_SYSTEM	REACTOME_ANTIGEN_PRESENTATION_FOLDING_ASSEMBLY_AND_PEPTIDE_LOADING_OF_CLASS_I_MHC	-0.96946	0.487903	0.670996
R-HSA-68867	CELL_CYCLE	REACTOME_ASSEMBLY_OF_THE_PRE_REPLICATIVE_COMPLEX	-0.958135	0.495984	0.687087
REACT_21270	SIGNAL_TRANSDUCTION	REACTOME_PI_3K_CASCADE	-0.953216	0.51073	0.692118
R-HSA-977444	NEURONAL_SYSTEM	REACTOME_GABA_B_RECEPTOR_ACTIVATION	-0.949847	0.511858	0.694345
R-HSA-68827	CELL_CYCLE	REACTOME_CDT1_ASSOCIATION_WITH_THE_CDC6_ORC_ORIGIN_COMPLEX	-0.942955	0.513185	0.703225
R-HSA-69563	CELL_CYCLE	REACTOME_P53_DEPENDENT_G1_DNA_DAMAGE_RESPONSE	-0.936787	0.533613	0.710376
R-HSA-190236	SIGNAL_TRANSDUCTION	REACTOME_SIGNALING_BY_FGFR	-0.935579	0.537402	0.708262
R-HSA-186763	SIGNAL_TRANSDUCTION	REACTOME_DOWNSTREAM_SIGNAL_TRANSDUCTION	-0.934092	0.518219	0.706866
R-HSA-1912422	SIGNAL_TRANSDUCTION	REACTOME_PRE_NOTCH_EXPRESSION_AND_PROCESSING	-0.931602	0.507368	0.707171
R-HSA-187577	CELL_CYCLE	REACTOME_SCFSKP2_MEDIATED_DEGRADATION_OF_P27_P21	-0.92959	0.530612	0.706722
R-HSA-194315	SIGNAL_TRANSDUCTION	REACTOME_SIGNALING_BY_RHO_GTPASES	-0.921024	0.52907	0.718569
R-HSA-1251985	SIGNAL_TRANSDUCTION	REACTOME_NUCLEAR_SIGNALING_BY_ERBB4	-0.916724	0.539235	0.722354
R-HSA-211859	METABOLISM	REACTOME_BIOLOGICAL_OXIDATIONS	-0.914375	0.552734	0.72246
R-HSA-389960	METABOLISM_OF_PROTEINS	REACTOME_FORMATION_OF_TUBULIN_FOLDING_INTERMEDIATES_BY_CCT_TRIC	-0.912839	0.557692	0.721203
REACT_27283	IMMUNE_SYSTEM	REACTOME_IL_2_SIGNALING	-0.911648	0.552063	0.719344
R-HSA-375165	DEVELOPMENTAL_BIOLOGY	REACTOME_NCAM_SIGNALING_FOR_NEURITE_OUT_GROWTH	-0.908585	0.556436	0.720846
R-HSA-416482	SIGNAL_TRANSDUCTION	REACTOME_G_ALPHA1213_SIGNALLING_EVENTS	-0.894295	0.584179	0.741847
REACT_15380	DISEASE	REACTOME_DIABETES_PATHWAYS	-0.893633	0.601643	0.739087
R-HSA-168928	IMMUNE_SYSTEM	REACTOME_RIG_I_MDA5_MEDIATED_INDUCTION_OF_IFN_ALPHA_BETA_PATHWAYS	-0.885726	0.570577	0.74939
R-HSA-450294	IMMUNE_SYSTEM	REACTOME_MAP_KINASE_ACTIVATION_IN_TLR_CASCADE	-0.883856	0.6	0.74873
R-HSA-456926	HEMOSTASIS	REACTOME_THROMBIN_SIGNALLING_THROUGH_PROTEINASE_ACTIVATED_RECEPTORS_PARS	-0.883692	0.575099	0.744928
REACT_21310	SIGNAL_TRANSDUCTION	REACTOME_PHOSPHOLIPASE_C_MEDIATED_CASCADE	-0.882657	0.598394	0.742848
R-HSA-418597	SIGNAL_TRANSDUCTION	REACTOME_G_ALPHA_Z_SIGNALLING_EVENTS	-0.878508	0.607362	0.745939
R-HSA-913531	IMMUNE_SYSTEM	REACTOME_INTERFERON_SIGNALING	-0.875734	0.595436	0.746948
R-HSA-162710	METABOLISM_OF_PROTEINS	REACTOME_SYNTHESIS_OF_GLYCOSYLPHOSPHATIDYLINOSITOL_GPI	-0.870307	0.594433	0.752453
R-HSA-202403	IMMUNE_SYSTEM	REACTOME_TCR_SIGNALING	-0.858488	0.615087	0.769138
R-HSA-68949	CELL_CYCLE	REACTOME_ORC1_REMOVAL_FROM_CHROMATIN	-0.849607	0.656687	0.780326
R-HSA-397795	SIGNAL_TRANSDUCTION	REACTOME_G_PROTEIN_BETA_GAMMA_SIGNALLING	-0.843115	0.628392	0.787428
R-HSA-1980143	SIGNAL_TRANSDUCTION	REACTOME_SIGNALING_BY_NOTCH1	-0.837508	0.650198	0.793319
R-HSA-112314	NEURONAL_SYSTEM	REACTOME_NEUROTRANSMITTER_RECEPTOR_BINDING_AND_DOWNSTREAM_TRANSMISSION_IN_THE_POSTSYNAPTIC_CELL	-0.823294	0.665347	0.814174
R-HSA-198753	IMMUNE_SYSTEM	REACTOME_ERK_MAPK_TARGETS	-0.815266	0.685606	0.823528
R-HSA-425366	TRANSMEMBRANE_TRANSPORT_OF_SMALL_MOLECULES	REACTOME_TRANSPORT_OF_GLUCOSE_AND_OTHER_SUGARS_BILE_SALTS_AND_ORGANIC_ACIDS_METAL_IONS_AND_AMINE_COMPOUNDS	-0.81476	0.679245	0.820172
REACT_21272	SIGNAL_TRANSDUCTION	REACTOME_DOWNSTREAM_SIGNALING_OF_ACTIVATED_FGFR	-0.804812	0.676955	0.832853
R-HSA-379726	GENE_EXPRESSION	REACTOME_MITOCHONDRIAL_TRNA_AMINOACYLATION	-0.797432	0.712302	0.840633
R-HSA-211000	GENE_EXPRESSION	REACTOME_REGULATORY_RNA_PATHWAYS	-0.790885	0.711155	0.846939
R-HSA-69202	CELL_CYCLE	REACTOME_CYCLIN_E_ASSOCIATED_EVENTS_DURING_G1_S_TRANSITION_	-0.790004	0.737475	0.844243
R-HSA-389357	IMMUNE_SYSTEM	REACTOME_CD28_DEPENDENT_PI3K_AKT_SIGNALING	-0.781298	0.737634	0.85432
R-HSA-76071	GENE_EXPRESSION	REACTOME_RNA_POL_III_TRANSCRIPTION_INITIATION_FROM_TYPE_3_PROMOTER	-0.759279	0.788307	0.88427
R-HSA-180786	CELL_CYCLE	REACTOME_EXTENSION_OF_TELOMERES	-0.756552	0.764133	0.88407
R-HSA-74158	GENE_EXPRESSION	REACTOME_RNA_POL_III_TRANSCRIPTION	-0.756012	0.794059	0.880558
R-HSA-163125	METABOLISM_OF_PROTEINS	REACTOME_POST_TRANSLATIONAL_MODIFICATION_SYNTHESIS_OF_GPI_ANCHORED_PROTEINS	-0.75562	0.774257	0.876785
R-HSA-428534	DEVELOPMENTAL_BIOLOGY	REACTOME_IL_3_5_AND_GM_CSF_SIGNALING	-0.75439	0.770492	0.874227
R-HSA-191273	METABOLISM	REACTOME_CHOLESTEROL_BIOSYNTHESIS	-0.746027	0.783401	0.882527
R-HSA-1433557	SIGNAL_TRANSDUCTION	REACTOME_SIGNALING_BY_SCF_KIT	-0.737787	0.811808	0.890041
R-HSA-1489509	IMMUNE_SYSTEM	REACTOME_DAG_AND_IP3_SIGNALING	-0.737249	0.805169	0.886507
R-HSA-389513	IMMUNE_SYSTEM	REACTOME_CTLA4_INHIBITORY_SIGNALING	-0.728111	0.821138	0.895343
R-HSA-174178	CELL_CYCLE	REACTOME_APC_C_CDH1_MEDIATED_DEGRADATION_OF_CDC20_AND_OTHER_APC_C_CDH1_TARGETED_PROTEINS_IN_LATE_MITOSIS_EARLY_G1	-0.725996	0.822811	0.894045
R-HSA-1280215	IMMUNE_SYSTEM	REACTOME_CYTOKINE_SIGNALING_IN_IMMUNE_SYSTEM	-0.716086	0.83174	0.903726
R-HSA-1226099	DISEASE	REACTOME_SIGNALING_BY_FGFR_IN_DISEASE	-0.708319	0.842887	0.910016
R-HSA-111996	SIGNAL_TRANSDUCTION	REACTOME_CA_DEPENDENT_EVENTS	-0.705245	0.85575	0.909694
R-HSA-933541	IMMUNE_SYSTEM	REACTOME_TRAF6_MEDIATED_IRF7_ACTIVATION	-0.694483	0.851779	0.91915
R-HSA-76009	HEMOSTASIS	REACTOME_PLATELET_AGGREGATION_PLUG_FORMATION	-0.692477	0.860687	0.9174
R-HSA-354192	SIGNAL_TRANSDUCTION	REACTOME_INTEGRIN_ALPHAIIB_BETA3_SIGNALING	-0.691286	0.866538	0.914618
R-HSA-176409	CELL_CYCLE	REACTOME_APC_C_CDC20_MEDIATED_DEGRADATION_OF_MITOTIC_PROTEINS	-0.69114	0.867735	0.9106
R-HSA-157579	CELL_CYCLE	REACTOME_TELOMERE_MAINTENANCE	-0.688767	0.850187	0.90923
R-HSA-381340	DEVELOPMENTAL_BIOLOGY	REACTOME_TRANSCRIPTIONAL_REGULATION_OF_WHITE_ADIPOCYTE_DIFFERENTIATION	-0.685284	0.839921	0.909466
R-HSA-376176	DEVELOPMENTAL_BIOLOGY	REACTOME_SIGNALING_BY_ROBO_RECEPTOR	-0.682543	0.847744	0.908623
R-HSA-109606	PROGRAMMED_CELL_DEATH	REACTOME_INTRINSIC_PATHWAY_FOR_APOPTOSIS	-0.681388	0.852295	0.905889
R-HSA-163359	METABOLISM	REACTOME_GLUCAGON_SIGNALING_IN_METABOLIC_REGULATION	-0.653472	0.88054	0.932115
R-HSA-1660499	METABOLISM	REACTOME_SYNTHESIS_OF_PIPS_AT_THE_PLASMA_MEMBRANE	-0.643317	0.897177	0.938108
R-HSA-73847	METABOLISM	REACTOME_PURINE_METABOLISM	-0.640506	0.91984	0.93656
R-HSA-167044	SIGNAL_TRANSDUCTION	REACTOME_SIGNALLING_TO_RAS	-0.634242	0.930556	0.937975
R-HSA-449147	IMMUNE_SYSTEM	REACTOME_SIGNALING_BY_ILS	-0.575423	0.955556	0.979029
R-HSA-389957	METABOLISM_OF_PROTEINS	REACTOME_PREFOLDIN_MEDIATED_TRANSFER_OF_SUBSTRATE_TO_CCT_TRIC	-0.549746	0.974206	0.988944
R-HSA-72172	GENE_EXPRESSION	REACTOME_MRNA_SPLICING	-0.539621	0.989754	0.989191
R-HSA-391251	METABOLISM_OF_PROTEINS	REACTOME_PROTEIN_FOLDING	-0.523407	0.984405	0.990825
R-HSA-75109	METABOLISM	REACTOME_TRIGLYCERIDE_BIOSYNTHESIS	-0.507953	0.991984	0.991007
R-HSA-111465	PROGRAMMED_CELL_DEATH	REACTOME_APOPTOTIC_CLEAVAGE_OF_CELLULAR_PROTEINS	-0.473595	0.997881	0.993871

## Sheet: SARC
Suppl. Table 2I. Summary of GSEA analyses of Drp1 correlating genes in SARC
Pathways within the p anf q value cut off (< 0.05) shaded and those plotted in the figure are bolded.
Pathways with "REACT" ids are part of MsigDB but not currently present in Reactome database.
Pattway IDs	Top Levels (Identified/ Reassignments)	Pathway Names	Normalized Enrichment Scores (NES)	Nominal p-vals	FDR q-vals
R-HSA-212436	GENE_EXPRESSION	REACTOME_GENERIC_TRANSCRIPTION_PATHWAY	4.1849	0	0
REACT_1675	GENE_EXPRESSION	REACTOME_MRNA_PROCESSING	2.82759	0	0.000644909
R-HSA-72203	GENE_EXPRESSION	REACTOME_PROCESSING_OF_CAPPED_INTRON_CONTAINING_PRE_MRNA	2.64632	0	0.00142642
R-HSA-1428517	METABOLISM	REACTOME_TCA_CYCLE_AND_RESPIRATORY_ELECTRON_TRANSPORT	2.62879	0	0.00121943
R-HSA-453274	CELL_CYCLE	REACTOME_MITOTIC_G2_G2_M_PHASES	2.48883	0	0.00311918
R-HSA-159231	GENE_EXPRESSION	REACTOME_TRANSPORT_OF_MATURE_MRNA_DERIVED_FROM_AN_INTRONLESS_TRANSCRIPT	2.48051	0	0.00279023
R-HSA-397014	MUSCLE_CONTRACTION	REACTOME_MUSCLE_CONTRACTION	2.47328	0	0.00247166
R-HSA-380270	CELL_CYCLE	REACTOME_RECRUITMENT_OF_MITOTIC_CENTROSOME_PROTEINS_AND_COMPLEXES	2.42455	0	0.00289809
R-HSA-71406	METABOLISM	REACTOME_PYRUVATE_METABOLISM_AND_CITRIC_ACID_TCA_CYCLE	2.4049	0	0.00277865
R-HSA-194441	GENE_EXPRESSION	REACTOME_METABOLISM_OF_NON_CODING_RNA	2.37908	0	0.00307902
R-HSA-72202	GENE_EXPRESSION	REACTOME_TRANSPORT_OF_MATURE_TRANSCRIPT_TO_CYTOPLASM	2.3624	0	0.00335275
R-HSA-380259	CELL_CYCLE	REACTOME_LOSS_OF_NLP_FROM_MITOTIC_CENTROSOMES	2.29829	0	0.00514374
R-HSA-445355	MUSCLE_CONTRACTION	REACTOME_SMOOTH_MUSCLE_CONTRACTION	2.23017	0	0.00746053
R-HSA-1640170	CELL_CYCLE	REACTOME_CELL_CYCLE	2.17914	0.00198413	0.00963673
R-HSA-69278	CELL_CYCLE	REACTOME_CELL_CYCLE_MITOTIC	2.01512	0.00392927	0.0263072
R-HSA-72172	GENE_EXPRESSION	REACTOME_MRNA_SPLICING	1.97855	0.0119522	0.0303824
R-HSA-535734	METABOLISM	REACTOME_FATTY_ACID_TRIACYLGLYCEROL_AND_KETONE_BODY_METABOLISM	1.93432	0.0136986	0.0359672
R-HSA-611105	METABOLISM	REACTOME_RESPIRATORY_ELECTRON_TRANSPORT	1.86749	0.00803213	0.0493521
R-HSA-163200	METABOLISM	REACTOME_RESPIRATORY_ELECTRON_TRANSPORT_ATP_SYNTHESIS_BY_CHEMIOSMOTIC_COUPLING_AND_HEAT_PRODUCTION_BY_UNCOUPLING_PROTEINS_	1.84371	0.00606061	0.0533753
R-HSA-176187	CELL_CYCLE	REACTOME_ACTIVATION_OF_ATR_IN_RESPONSE_TO_REPLICATION_STRESS	1.81639	0.0120968	0.0593958
R-HSA-69481	CELL_CYCLE	REACTOME_G2_M_CHECKPOINTS	1.76814	0.0234834	0.0718345
REACT_1788	GENE_EXPRESSION	REACTOME_TRANSCRIPTION	1.73103	0.0226337	0.0828404
R-HSA-109688	GENE_EXPRESSION	REACTOME_CLEAVAGE_OF_GROWING_TRANSCRIPT_IN_THE_TERMINATION_REGION_	1.7272	0.0197239	0.0808287
R-HSA-446728	CELL_CELL_COMMUNICATION	REACTOME_CELL_JUNCTION_ORGANIZATION	1.70449	0.0309478	0.0871867
R-HSA-73886	CELL_CYCLE	REACTOME_CHROMOSOME_MAINTENANCE	1.70267	0.0318725	0.0843737
R-HSA-72187	GENE_EXPRESSION	REACTOME_MRNA_3_END_PROCESSING	1.69221	0.0288462	0.0862357
REACT_21257	METABOLISM	REACTOME_METABOLISM_OF_RNA	1.5993	0.0371094	0.129655
R-HSA-70326	METABOLISM	REACTOME_GLUCOSE_METABOLISM	1.58616	0.0590631	0.132431
R-HSA-72662	METABOLISM_OF_PROTEINS	REACTOME_ACTIVATION_OF_THE_MRNA_UPON_BINDING_OF_THE_CAP_BINDING_COMPLEX_AND_EIFS_AND_SUBSEQUENT_BINDING_TO_43S	1.58239	0.05	0.129846
R-HSA-69190	CELL_CYCLE	REACTOME_DNA_STRAND_ELONGATION	1.56634	0.0573614	0.135878
R-HSA-2122947	SIGNAL_TRANSDUCTION	REACTOME_NOTCH1_INTRACELLULAR_DOMAIN_REGULATES_TRANSCRIPTION	1.52934	0.0534351	0.156586
R-HSA-73857	GENE_EXPRESSION	REACTOME_RNA_POL_II_TRANSCRIPTION	1.52481	0.06917	0.154742
R-HSA-1268020	METABOLISM_OF_PROTEINS	REACTOME_MITOCHONDRIAL_PROTEIN_IMPORT	1.51503	0.0873786	0.156852
R-HSA-162599	DISEASE	REACTOME_LATE_PHASE_OF_HIV_LIFE_CYCLE	1.48563	0.0862423	0.17378
R-HSA-73894	DNA_REPAIR	REACTOME_DNA_REPAIR	1.47505	0.0817996	0.176969
R-HSA-68877	CELL_CYCLE	REACTOME_MITOTIC_PROMETAPHASE	1.46086	0.0971429	0.183828
R-HSA-168255	DISEASE	REACTOME_INFLUENZA_LIFE_CYCLE	1.44681	0.092803	0.190125
R-HSA-1500620	CELL_CYCLE	REACTOME_MEIOSIS	1.41415	0.11583	0.211887
R-HSA-400253	CIRCADIAN_CLOCK	REACTOME_CIRCADIAN_CLOCK	1.3866	0.107075	0.230728
R-HSA-1483206	METABOLISM	REACTOME_GLYCEROPHOSPHOLIPID_BIOSYNTHESIS	1.3731	0.124748	0.237384
R-HSA-72695	METABOLISM_OF_PROTEINS	REACTOME_FORMATION_OF_THE_TERNARY_COMPLEX_AND_SUBSEQUENTLY_THE_43S_COMPLEX	1.36862	0.121622	0.235865
R-HSA-162587	DISEASE	REACTOME_HIV_LIFE_CYCLE	1.35927	0.125969	0.239014
R-HSA-109704	SIGNAL_TRANSDUCTION	REACTOME_PI3K_CASCADE	1.3399	0.124744	0.252171
R-HSA-69306	CELL_CYCLE	REACTOME_DNA_REPLICATION	1.3393	0.122	0.246958
R-HSA-429914	GENE_EXPRESSION	REACTOME_DEADENYLATION_DEPENDENT_MRNA_DECAY	1.27746	0.164356	0.306564
R-HSA-1169410	IMMUNE_SYSTEM	REACTOME_ANTIVIRAL_MECHANISM_BY_IFN_STIMULATED_GENES	1.26119	0.168337	0.318293
R-HSA-1368108	CIRCADIAN_CLOCK	REACTOME_BMAL1_CLOCK_NPAS2_ACTIVATES_CIRCADIAN_EXPRESSION	1.25932	0.201172	0.313762
R-HSA-1221632	CELL_CYCLE	REACTOME_MEIOTIC_SYNAPSIS	1.24744	0.195918	0.320543
R-HSA-1989781	METABOLISM	REACTOME_PPARA_ACTIVATES_GENE_EXPRESSION	1.24539	0.212302	0.316101
REACT_21300	CELL_CYCLE	REACTOME_MITOTIC_M_M_G1_PHASES	1.21963	0.196116	0.339607
R-HSA-2173789	SIGNAL_TRANSDUCTION	REACTOME_TGF_BETA_RECEPTOR_SIGNALING_ACTIVATES_SMADS	1.13489	0.280876	0.448242
R-HSA-391251	METABOLISM_OF_PROTEINS	REACTOME_PROTEIN_FOLDING	1.12535	0.3125	0.453024
R-HSA-198203	SIGNAL_TRANSDUCTION	REACTOME_PI3K_AKT_ACTIVATION	1.09508	0.355422	0.490075
R-HSA-504046	GENE_EXPRESSION	REACTOME_RNA_POL_I_RNA_POL_III_AND_MITOCHONDRIAL_TRANSCRIPTION	1.08174	0.333988	0.500858
R-HSA-983168	IMMUNE_SYSTEM	REACTOME_ANTIGEN_PROCESSING_UBIQUITINATION_PROTEASOME_DEGRADATION	1.05945	0.366541	0.528113
R-HSA-1483255	METABOLISM	REACTOME_PI_METABOLISM	1.05036	0.360324	0.533917
R-HSA-1500931	CELL_CELL_COMMUNICATION	REACTOME_CELL_CELL_COMMUNICATION	1.03714	0.386847	0.546182
R-HSA-2173788	SIGNAL_TRANSDUCTION	REACTOME_DOWNREGULATION_OF_TGF_BETA_RECEPTOR_SIGNALING	1.03587	0.399185	0.538956
R-HSA-2173793	SIGNAL_TRANSDUCTION	REACTOME_TRANSCRIPTIONAL_ACTIVITY_OF_SMAD2_SMAD3_SMAD4_HETEROTRIMER	1.01405	0.423459	0.565397
R-HSA-6781827	DNA_REPAIR	REACTOME_TRANSCRIPTION_COUPLED_NER_TC_NER	1.00292	0.465619	0.574272
R-HSA-72086	GENE_EXPRESSION	REACTOME_MRNA_CAPPING	0.999618	0.423313	0.570302
R-HSA-5696398	DNA_REPAIR	REACTOME_NUCLEOTIDE_EXCISION_REPAIR	0.984463	0.465753	0.585216
R-HSA-74751	SIGNAL_TRANSDUCTION	REACTOME_INSULIN_RECEPTOR_SIGNALLING_CASCADE	0.975158	0.466667	0.590578
R-HSA-75153	PROGRAMMED_CELL_DEATH	REACTOME_APOPTOTIC_EXECUTION_PHASE	0.94574	0.528662	0.628981
R-HSA-74158	GENE_EXPRESSION	REACTOME_RNA_POL_III_TRANSCRIPTION	0.9291	0.520408	0.646354
R-HSA-912446	CELL_CYCLE	REACTOME_MEIOTIC_RECOMBINATION	0.893197	0.559748	0.695312
R-HSA-379724	GENE_EXPRESSION	REACTOME_TRNA_AMINOACYLATION	0.885875	0.572854	0.697245
R-HSA-170834	SIGNAL_TRANSDUCTION	REACTOME_SIGNALING_BY_TGF_BETA_RECEPTOR_COMPLEX	0.857223	0.653277	0.734038
R-HSA-6781827	DNA_REPAIR	REACTOME_FORMATION_OF_TRANSCRIPTION_COUPLED_NER_TC_NER_REPAIR_COMPLEX	0.852316	0.597765	0.731488
R-HSA-2173796	SIGNAL_TRANSDUCTION	REACTOME_SMAD2_SMAD3_SMAD4_HETEROTRIMER_REGULATES_TRANSCRIPTION	0.843319	0.644841	0.735387
R-HSA-421270	CELL_CELL_COMMUNICATION	REACTOME_CELL_CELL_JUNCTION_ORGANIZATION	0.834579	0.677355	0.739587
R-HSA-375165	DEVELOPMENTAL_BIOLOGY	REACTOME_NCAM_SIGNALING_FOR_NEURITE_OUT_GROWTH	0.826809	0.658915	0.741229
R-HSA-983231	HEMOSTASIS	REACTOME_FACTORS_INVOLVED_IN_MEGAKARYOCYTE_DEVELOPMENT_AND_PLATELET_PRODUCTION	0.758447	0.765049	0.834895
R-HSA-193648	SIGNAL_TRANSDUCTION	REACTOME_NRAGE_SIGNALS_DEATH_THROUGH_JNK	0.755136	0.801205	0.828433
R-HSA-674695	GENE_EXPRESSION	REACTOME_RNA_POL_II_PRE_TRANSCRIPTION_EVENTS	0.716183	0.810865	0.86956
R-HSA-112043	SIGNAL_TRANSDUCTION	REACTOME_PLC_BETA_MEDIATED_EVENTS	0.670453	0.877907	0.912102
R-HSA-1226099	DISEASE	REACTOME_SIGNALING_BY_FGFR_IN_DISEASE	0.646614	0.909457	0.924706
R-HSA-1912422	SIGNAL_TRANSDUCTION	REACTOME_PRE_NOTCH_EXPRESSION_AND_PROCESSING	0.597897	0.940039	0.954324
R-HSA-419037	DEVELOPMENTAL_BIOLOGY	REACTOME_NCAM1_INTERACTIONS	0.595471	0.946535	0.944017
Negative correlation
Pattway IDs	Top Levels (Identified/ Reassignments)	Pathway Names	Normalized Enrichment Scores (NES)	Nominal p-vals	FDR q-vals
R-HSA-168256	IMMUNE_SYSTEM	REACTOME_IMMUNE_SYSTEM	-5.56459	0	0
R-HSA-198933	IMMUNE_SYSTEM	REACTOME_IMMUNOREGULATORY_INTERACTIONS_BETWEEN_A_LYMPHOID_AND_A_NON_LYMPHOID_CELL	-4.88398	0	0
R-HSA-1280218	IMMUNE_SYSTEM	REACTOME_ADAPTIVE_IMMUNE_SYSTEM	-4.23089	0	0
R-HSA-877300	IMMUNE_SYSTEM	REACTOME_INTERFERON_GAMMA_SIGNALING	-4.13076	0	0
R-HSA-909733	IMMUNE_SYSTEM	REACTOME_INTERFERON_ALPHA_BETA_SIGNALING	-4.07398	0	0
R-HSA-1280215	IMMUNE_SYSTEM	REACTOME_CYTOKINE_SIGNALING_IN_IMMUNE_SYSTEM	-3.77282	0	0
R-HSA-1236975	IMMUNE_SYSTEM	REACTOME_ANTIGEN_PROCESSING_CROSS_PRESENTATION	-3.76139	0	0
R-HSA-168249	IMMUNE_SYSTEM	REACTOME_INNATE_IMMUNE_SYSTEM	-3.66802	0	0
R-HSA-76002	HEMOSTASIS	REACTOME_PLATELET_ACTIVATION_SIGNALING_AND_AGGREGATION	-3.65501	0	0
R-HSA-1474244	EXTRACELLULAR_MATRIX_ORGANIZATION	REACTOME_EXTRACELLULAR_MATRIX_ORGANIZATION	-3.48981	0	0
R-HSA-109582	HEMOSTASIS	REACTOME_HEMOSTASIS	-3.4215	0	0
R-HSA-500792	SIGNAL_TRANSDUCTION	REACTOME_GPCR_LIGAND_BINDING	-3.28792	0	0
R-HSA-373076	SIGNAL_TRANSDUCTION	REACTOME_CLASS_A1_RHODOPSIN_LIKE_RECEPTORS	-3.27213	0	0
R-HSA-1236974	IMMUNE_SYSTEM	REACTOME_ER_PHAGOSOME_PATHWAY	-3.26032	0	0
R-HSA-114604	HEMOSTASIS	REACTOME_GPVI_MEDIATED_ACTIVATION_CASCADE	-3.18083	0	0
R-HSA-983705	IMMUNE_SYSTEM	REACTOME_SIGNALING_BY_THE_B_CELL_RECEPTOR_BCR	-3.16048	0	0
R-HSA-913531	IMMUNE_SYSTEM	REACTOME_INTERFERON_SIGNALING	-3.15579	0	0
R-HSA-1630316	METABOLISM	REACTOME_GLYCOSAMINOGLYCAN_METABOLISM	-3.1528	0	0
R-HSA-449147	IMMUNE_SYSTEM	REACTOME_SIGNALING_BY_ILS	-3.14095	0	0
R-HSA-388841	IMMUNE_SYSTEM	REACTOME_COSTIMULATION_BY_THE_CD28_FAMILY	-3.09609	0	0
R-HSA-1799339	METABOLISM_OF_PROTEINS	REACTOME_SRP_DEPENDENT_COTRANSLATIONAL_PROTEIN_TARGETING_TO_MEMBRANE	-3.05089	0	0
R-HSA-372790	SIGNAL_TRANSDUCTION	REACTOME_SIGNALING_BY_GPCR	-3.02556	0	0
R-HSA-388396	SIGNAL_TRANSDUCTION	REACTOME_GPCR_DOWNSTREAM_SIGNALING	-3.02422	0	0
R-HSA-597592	METABOLISM_OF_PROTEINS	REACTOME_POST_TRANSLATIONAL_PROTEIN_MODIFICATION	-2.96167	0	6.23306e-05
R-HSA-1169091	IMMUNE_SYSTEM	REACTOME_ACTIVATION_OF_NF_KAPPAB_IN_B_CELLS	-2.94017	0	5.98374e-05
R-HSA-164952	DISEASE	REACTOME_THE_ROLE_OF_NEF_IN_HIV1_REPLICATION_AND_DISEASE_PATHOGENESIS	-2.89729	0	5.7536e-05
R-HSA-418594	SIGNAL_TRANSDUCTION	REACTOME_G_ALPHA_I_SIGNALLING_EVENTS	-2.88006	0	5.5405e-05
R-HSA-202733	HEMOSTASIS	REACTOME_CELL_SURFACE_INTERACTIONS_AT_THE_VASCULAR_WALL	-2.87495	0	5.34262e-05
R-HSA-1236978	IMMUNE_SYSTEM	REACTOME_CROSS_PRESENTATION_OF_SOLUBLE_EXOGENOUS_ANTIGENS_ENDOSOMES	-2.76583	0	9.78966e-05
R-HSA-350562	METABOLISM	REACTOME_REGULATION_OF_ORNITHINE_DECARBOXYLASE_ODC	-2.73963	0	0.000145744
R-HSA-1474290	EXTRACELLULAR_MATRIX_ORGANIZATION	REACTOME_COLLAGEN_FORMATION	-2.72528	0	0.000141043
R-HSA-168273	DISEASE	REACTOME_INFLUENZA_VIRAL_RNA_TRANSCRIPTION_AND_REPLICATION	-2.71919	0	0.000136635
R-HSA-174113	CELL_CYCLE	REACTOME_SCF_BETA_TRCP_MEDIATED_DEGRADATION_OF_EMI1	-2.70707	0	0.000132495
R-HSA-375276	SIGNAL_TRANSDUCTION	REACTOME_PEPTIDE_LIGAND_BINDING_RECEPTORS	-2.6992	0	0.000128598
R-HSA-428534	DEVELOPMENTAL_BIOLOGY	REACTOME_IL_3_5_AND_GM_CSF_SIGNALING	-2.68767	0	0.000124924
R-HSA-169911	PROGRAMMED_CELL_DEATH	REACTOME_REGULATION_OF_APOPTOSIS	-2.67693	0	0.000121454
R-HSA-1168372	IMMUNE_SYSTEM	REACTOME_DOWNSTREAM_SIGNALING_EVENTS_OF_B_CELL_RECEPTOR_BCR	-2.67116	0	0.000118171
R-HSA-749499	METABOLISM	REACTOME_DESTABILIZATION_OF_MRNA_BY_AUF1_HNRNP_D0	-2.60809	0	0.000185314
R-HSA-180585	DISEASE	REACTOME_VIF_MEDIATED_DEGRADATION_OF_APOBEC3G	-2.56506	0	0.000253215
REACT_27283	IMMUNE_SYSTEM	REACTOME_IL_2_SIGNALING	-2.56468	0	0.000246885
R-HSA-392499	METABOLISM_OF_PROTEINS	REACTOME_METABOLISM_OF_PROTEINS	-2.51799	0	0.000436999
R-HSA-1638091	METABOLISM	REACTOME_HEPARAN_SULFATE_HEPARIN_HS_GAG_METABOLISM	-2.5149	0	0.000456397
R-HSA-156902	METABOLISM_OF_PROTEINS	REACTOME_PEPTIDE_CHAIN_ELONGATION	-2.50588	0	0.000478448
R-HSA-1222352	DISEASE	REACTOME_LATENT_INFECTION_OF_HOMO_SAPIENS_WITH_MYCOBACTERIUM_TUBERCULOSIS	-2.49459	0	0.000590483
R-HSA-983695	IMMUNE_SYSTEM	REACTOME_ANTIGEN_ACTIVATES_B_CELL_RECEPTOR_LEADING_TO_GENERATION_OF_SECOND_MESSENGERS	-2.49111	0	0.000608814
R-HSA-1793185	METABOLISM	REACTOME_CHONDROITIN_SULFATE_DERMATAN_SULFATE_METABOLISM	-2.4863	0.00197239	0.000629192
R-HSA-69017	CELL_CYCLE	REACTOME_CDK_MEDIATED_PHOSPHORYLATION_AND_REMOVAL_OF_CDC6	-2.4796	0	0.000679015
R-HSA-349425	CELL_CYCLE	REACTOME_AUTODEGRADATION_OF_THE_E3_UBIQUITIN_LIGASE_COP1	-2.4657	0	0.000697354
R-HSA-109581	PROGRAMMED_CELL_DEATH	REACTOME_APOPTOSIS	-2.45672	0	0.000857435
R-HSA-195721	SIGNAL_TRANSDUCTION	REACTOME_SIGNALING_BY_WNT	-2.44379	0.00205339	0.000896095
R-HSA-983170	IMMUNE_SYSTEM	REACTOME_ANTIGEN_PRESENTATION_FOLDING_ASSEMBLY_AND_PEPTIDE_LOADING_OF_CLASS_I_MHC	-2.43387	0	0.00101826
R-HSA-76005	HEMOSTASIS	REACTOME_RESPONSE_TO_ELEVATED_PLATELET_CYTOSOLIC_CA2_	-2.42903	0	0.00099868
R-HSA-2132295	IMMUNE_SYSTEM	REACTOME_MHC_CLASS_II_ANTIGEN_PRESENTATION	-2.39886	0	0.00138887
R-HSA-1660662	METABOLISM	REACTOME_GLYCOSPHINGOLIPID_METABOLISM	-2.39798	0.0020284	0.00136315
R-HSA-72766	METABOLISM_OF_PROTEINS	REACTOME_TRANSLATION	-2.38657	0	0.00138857
R-HSA-174084	CELL_CYCLE	REACTOME_AUTODEGRADATION_OF_CDH1_BY_CDH1_APC_C	-2.36727	0	0.0015839
R-HSA-69613	CELL_CYCLE	REACTOME_P53_INDEPENDENT_G1_S_DNA_DAMAGE_CHECKPOINT	-2.35991	0.00204918	0.00167854
R-HSA-168898	IMMUNE_SYSTEM	REACTOME_TOLL_RECEPTOR_CASCADES	-2.35244	0	0.00167163
REACT_20605	METABOLISM	REACTOME_METABOLISM_OF_MRNA	-2.26687	0	0.00271021
R-HSA-176409	CELL_CYCLE	REACTOME_APC_C_CDC20_MEDIATED_DEGRADATION_OF_MITOTIC_PROTEINS	-2.26162	0	0.00271601
R-HSA-187577	CELL_CYCLE	REACTOME_SCFSKP2_MEDIATED_DEGRADATION_OF_P27_P21	-2.25386	0.00395257	0.002883
R-HSA-69202	CELL_CYCLE	REACTOME_CYCLIN_E_ASSOCIATED_EVENTS_DURING_G1_S_TRANSITION_	-2.24972	0.00203666	0.00292248
R-HSA-202433	IMMUNE_SYSTEM	REACTOME_GENERATION_OF_SECOND_MESSENGER_MOLECULES	-2.23742	0	0.00330922
R-HSA-202403	IMMUNE_SYSTEM	REACTOME_TCR_SIGNALING	-2.22374	0	0.00358452
R-HSA-881907	SIGNAL_TRANSDUCTION	REACTOME_GASTRIN_CREB_SIGNALLING_PATHWAY_VIA_PKC_AND_MAPK	-2.2188	0.00196464	0.0036138
R-HSA-199991	VESICLE_MEDIATED_TRANSPORT	REACTOME_MEMBRANE_TRAFFICKING	-2.17053	0.0021645	0.00484866
R-HSA-446203	METABOLISM_OF_PROTEINS	REACTOME_ASPARAGINE_N_LINKED_GLYCOSYLATION	-2.14577	0.00191205	0.00582049
R-HSA-381038	METABOLISM_OF_PROTEINS	REACTOME_ACTIVATION_OF_CHAPERONE_GENES_BY_XBP1S	-2.13503	0	0.00619473
R-HSA-68827	CELL_CYCLE	REACTOME_CDT1_ASSOCIATION_WITH_THE_CDC6_ORC_ORIGIN_COMPLEX	-2.13227	0.00198413	0.0061879
R-HSA-450531	GENE_EXPRESSION	REACTOME_REGULATION_OF_MRNA_STABILITY_BY_PROTEINS_THAT_BIND_AU_RICH_ELEMENTS	-2.12246	0.0019802	0.00648575
R-HSA-174178	CELL_CYCLE	REACTOME_APC_C_CDH1_MEDIATED_DEGRADATION_OF_CDC20_AND_OTHER_APC_C_CDH1_TARGETED_PROTEINS_IN_LATE_MITOSIS_EARLY_G1	-2.11826	0.00643777	0.00653587
R-HSA-453276	CELL_CYCLE	REACTOME_REGULATION_OF_MITOTIC_CELL_CYCLE	-2.09815	0.00203252	0.00729706
R-HSA-416476	SIGNAL_TRANSDUCTION	REACTOME_G_ALPHA_Q_SIGNALLING_EVENTS	-2.08016	0.00393701	0.00814465
R-HSA-69563	CELL_CYCLE	REACTOME_P53_DEPENDENT_G1_DNA_DAMAGE_RESPONSE	-2.07565	0.00984252	0.0083953
R-HSA-216083	EXTRACELLULAR_MATRIX_ORGANIZATION	REACTOME_INTEGRIN_CELL_SURFACE_INTERACTIONS	-2.05556	0.0040568	0.00941367
R-HSA-168928	IMMUNE_SYSTEM	REACTOME_RIG_I_MDA5_MEDIATED_INDUCTION_OF_IFN_ALPHA_BETA_PATHWAYS	-2.05125	0.00594059	0.0095526
REACT_15380	DISEASE	REACTOME_DIABETES_PATHWAYS	-2.01387	0.00203252	0.0116817
R-HSA-162909	DISEASE	REACTOME_HOST_INTERACTIONS_OF_HIV_FACTORS	-1.99685	0.00578035	0.0127814
R-HSA-68867	CELL_CYCLE	REACTOME_ASSEMBLY_OF_THE_PRE_REPLICATIVE_COMPLEX	-1.9941	0.00574713	0.0127781
R-HSA-381119	METABOLISM_OF_PROTEINS	REACTOME_UNFOLDED_PROTEIN_RESPONSE	-1.96892	0.00406504	0.0144382
R-HSA-389356	IMMUNE_SYSTEM	REACTOME_CD28_CO_STIMULATION	-1.95469	0.0102041	0.0156014
R-HSA-71387	METABOLISM	REACTOME_METABOLISM_OF_CARBOHYDRATES	-1.95329	0.00195695	0.0155643
R-HSA-975957	GENE_EXPRESSION	REACTOME_NONSENSE_MEDIATED_DECAY_ENHANCED_BY_THE_EXON_JUNCTION_COMPLEX	-1.94809	0.00641026	0.0158207
R-HSA-166520	SIGNAL_TRANSDUCTION	REACTOME_SIGNALLING_BY_NGF	-1.93906	0.0104384	0.0164759
R-HSA-73923	METABOLISM	REACTOME_LIPID_DIGESTION_MOBILIZATION_AND_TRANSPORT	-1.90668	0.00934579	0.0196129
R-HSA-182971	SIGNAL_TRANSDUCTION	REACTOME_EGFR_DOWNREGULATION	-1.90601	0.0063425	0.0194528
R-HSA-202424	IMMUNE_SYSTEM	REACTOME_DOWNSTREAM_TCR_SIGNALING	-1.90019	0.0103093	0.0197627
R-HSA-428157	METABOLISM	REACTOME_SPHINGOLIPID_METABOLISM	-1.8987	0.00570342	0.0197633
R-HSA-166054	IMMUNE_SYSTEM	REACTOME_ACTIVATED_TLR4_SIGNALLING	-1.89564	0.00809717	0.0199305
R-HSA-194315	SIGNAL_TRANSDUCTION	REACTOME_SIGNALING_BY_RHO_GTPASES	-1.87622	0.00387597	0.0219689
R-HSA-157279	GENE_EXPRESSION	REACTOME_3_UTR_MEDIATED_TRANSLATIONAL_REGULATION	-1.86128	0.00594059	0.0237715
R-HSA-68874	CELL_CYCLE	REACTOME_M_G1_TRANSITION	-1.85947	0.0100402	0.0238143
R-HSA-416482	SIGNAL_TRANSDUCTION	REACTOME_G_ALPHA1213_SIGNALLING_EVENTS	-1.85724	0.012024	0.0238528
R-HSA-68949	CELL_CYCLE	REACTOME_ORC1_REMOVAL_FROM_CHROMATIN	-1.8061	0.00592885	0.031556
R-HSA-168643	IMMUNE_SYSTEM	REACTOME_NUCLEOTIDE_BINDING_DOMAIN_LEUCINE_RICH_REPEAT_CONTAINING_RECEPTOR_NLR_SIGNALING_PATHWAYS	-1.80573	0.0137255	0.0312838
R-HSA-917937	TRANSMEMBRANE_TRANSPORT_OF_SMALL_MOLECULES	REACTOME_IRON_UPTAKE_AND_TRANSPORT	-1.7725	0.0163599	0.0370295
R-HSA-425393	TRANSMEMBRANE_TRANSPORT_OF_SMALL_MOLECULES	REACTOME_TRANSPORT_OF_INORGANIC_CATIONS_ANIONS_AND_AMINO_ACIDS_OLIGOPEPTIDES	-1.75424	0.0237154	0.0402998
R-HSA-162906	DISEASE	REACTOME_HIV_INFECTION	-1.74412	0.027833	0.0419906
R-HSA-397795	SIGNAL_TRANSDUCTION	REACTOME_G_PROTEIN_BETA_GAMMA_SIGNALLING	-1.73882	0.015625	0.0427978
R-HSA-199992	VESICLE_MEDIATED_TRANSPORT	REACTOME_TRANS_GOLGI_NETWORK_VESICLE_BUDDING	-1.72195	0.0264228	0.0464086
R-HSA-392451	SIGNAL_TRANSDUCTION	REACTOME_G_BETA_GAMMA_SIGNALLING_THROUGH_PI3KGAMMA	-1.70774	0.0250482	0.0490514
R-HSA-418597	SIGNAL_TRANSDUCTION	REACTOME_G_ALPHA_Z_SIGNALLING_EVENTS	-1.68734	0.0307377	0.0535911
R-HSA-166058	IMMUNE_SYSTEM	REACTOME_MYD88_MAL_CASCADE_INITIATED_ON_PLASMA_MEMBRANE	-1.66323	0.0271318	0.0599169
R-HSA-193704	SIGNAL_TRANSDUCTION	REACTOME_P75_NTR_RECEPTOR_MEDIATED_SIGNALLING	-1.66142	0.0285714	0.0597132
R-HSA-977444	NEURONAL_SYSTEM	REACTOME_GABA_B_RECEPTOR_ACTIVATION	-1.65769	0.0323887	0.0603515
R-HSA-446193	METABOLISM_OF_PROTEINS	REACTOME_BIOSYNTHESIS_OF_THE_N_GLYCAN_PRECURSOR_DOLICHOL_LIPID_LINKED_OLIGOSACCHARIDE_LLO_AND_TRANSFER_TO_A_NASCENT_PROTEIN	-1.64785	0.0326296	0.0630603
R-HSA-186797	SIGNAL_TRANSDUCTION	REACTOME_SIGNALING_BY_PDGF	-1.63967	0.0392562	0.0651465
REACT_111135	IMMUNE_SYSTEM	REACTOME_TRIF_MEDIATED_TLR3_SIGNALING	-1.63788	0.0376984	0.0650294
REACT_25281	METABOLISM	REACTOME_NFKB_AND_MAP_KINASES_ACTIVATION_MEDIATED_BY_TLR4_SIGNALING_REPERTOIRE	-1.62278	0.0380952	0.0690207
R-HSA-1296071	NEURONAL_SYSTEM	REACTOME_POTASSIUM_CHANNELS	-1.58514	0.0577689	0.0814677
R-HSA-1643713	DISEASE	REACTOME_SIGNALING_BY_EGFR_IN_CANCER	-1.56965	0.0513834	0.0867244
R-HSA-456926	HEMOSTASIS	REACTOME_THROMBIN_SIGNALLING_THROUGH_PROTEINASE_ACTIVATED_RECEPTORS_PARS	-1.55698	0.0626263	0.0908508
R-HSA-400685	DEVELOPMENTAL_BIOLOGY	REACTOME_SEMA4D_IN_SEMAPHORIN_SIGNALING	-1.55529	0.0486381	0.0907368
R-HSA-187037	SIGNAL_TRANSDUCTION	REACTOME_NGF_SIGNALLING_VIA_TRKA_FROM_THE_PLASMA_MEMBRANE	-1.55145	0.0588235	0.091605
R-HSA-69206	CELL_CYCLE	REACTOME_G1_S_TRANSITION	-1.54612	0.0552268	0.0933408
R-HSA-373755	DEVELOPMENTAL_BIOLOGY	REACTOME_SEMAPHORIN_INTERACTIONS	-1.52257	0.065764	0.102246
R-HSA-936440	IMMUNE_SYSTEM	REACTOME_NEGATIVE_REGULATORS_OF_RIG_I_MDA5_SIGNALING	-1.52098	0.0719844	0.102073
R-HSA-71291	METABOLISM	REACTOME_METABOLISM_OF_AMINO_ACIDS_AND_DERIVATIVES	-1.51003	0.0783133	0.106484
R-HSA-977443	NEURONAL_SYSTEM	REACTOME_GABA_RECEPTOR_ACTIVATION	-1.50781	0.0618557	0.106588
R-HSA-453279	CELL_CYCLE	REACTOME_MITOTIC_G1_G1_S_PHASES	-1.50669	0.0661157	0.106373
R-HSA-446652	IMMUNE_SYSTEM	REACTOME_IL1_SIGNALING	-1.50529	0.0688259	0.106243
R-HSA-373080	SIGNAL_TRANSDUCTION	REACTOME_CLASS_B_2_SECRETIN_FAMILY_RECEPTORS	-1.48592	0.0887949	0.114219
R-HSA-156580	METABOLISM	REACTOME_PHASE_II_CONJUGATION	-1.46369	0.0890688	0.124883
R-HSA-211859	METABOLISM	REACTOME_BIOLOGICAL_OXIDATIONS	-1.41784	0.0793319	0.149872
R-HSA-1433557	SIGNAL_TRANSDUCTION	REACTOME_SIGNALING_BY_SCF_KIT	-1.40212	0.0977012	0.15894
R-HSA-432722	VESICLE_MEDIATED_TRANSPORT	REACTOME_GOLGI_ASSOCIATED_VESICLE_BIOGENESIS	-1.38451	0.105882	0.168837
R-HSA-69242	CELL_CYCLE	REACTOME_S_PHASE	-1.36388	0.131021	0.18217
R-HSA-418346	HEMOSTASIS	REACTOME_PLATELET_HOMEOSTASIS	-1.36301	0.109162	0.181439
R-HSA-69239	CELL_CYCLE	REACTOME_SYNTHESIS_OF_DNA	-1.34064	0.121951	0.196692
R-HSA-983169	IMMUNE_SYSTEM	REACTOME_CLASS_I_MHC_MEDIATED_ANTIGEN_PROCESSING_PRESENTATION	-1.27171	0.180769	0.253228
R-HSA-196854	METABOLISM	REACTOME_METABOLISM_OF_VITAMINS_AND_COFACTORS	-1.26281	0.190476	0.259738
R-HSA-112314	NEURONAL_SYSTEM	REACTOME_NEUROTRANSMITTER_RECEPTOR_BINDING_AND_DOWNSTREAM_TRANSMISSION_IN_THE_POSTSYNAPTIC_CELL	-1.25527	0.191147	0.265056
R-HSA-15869	METABOLISM	REACTOME_METABOLISM_OF_NUCLEOTIDES	-1.25443	0.201905	0.264072
R-HSA-112387	DISEASE	REACTOME_ELONGATION_ARREST_AND_RECOVERY	-1.23358	0.201493	0.282427
R-HSA-425407	TRANSMEMBRANE_TRANSPORT_OF_SMALL_MOLECULES	REACTOME_SLC_MEDIATED_TRANSMEMBRANE_TRANSPORT	-1.21962	0.211462	0.294942
R-HSA-418555	SIGNAL_TRANSDUCTION	REACTOME_G_ALPHA_S_SIGNALLING_EVENTS	-1.20435	0.2393	0.309398
R-HSA-416572	DEVELOPMENTAL_BIOLOGY	REACTOME_SEMA4D_INDUCED_CELL_MIGRATION_AND_GROWTH_CONE_COLLAPSE	-1.19939	0.238397	0.312224
R-HSA-69620	CELL_CYCLE	REACTOME_CELL_CYCLE_CHECKPOINTS	-1.1957	0.243137	0.313998
R-HSA-112316	NEURONAL_SYSTEM	REACTOME_NEURONAL_SYSTEM	-1.19123	0.241379	0.31646
R-HSA-445144	DEVELOPMENTAL_BIOLOGY	REACTOME_SIGNAL_TRANSDUCTION_BY_L1	-1.18222	0.248566	0.323715
R-HSA-167044	SIGNAL_TRANSDUCTION	REACTOME_SIGNALLING_TO_RAS	-1.18055	0.26749	0.3231
R-HSA-975138	IMMUNE_SYSTEM	REACTOME_TRAF6_MEDIATED_INDUCTION_OF_NFKB_AND_MAP_KINASES_UPON_TLR7_8_OR_9_ACTIVATION	-1.17277	0.246436	0.329936
R-HSA-451326	NEURONAL_SYSTEM	REACTOME_ACTIVATION_OF_KAINATE_RECEPTORS_UPON_GLUTAMATE_BINDING	-1.16356	0.261719	0.33795
R-HSA-382551	TRANSMEMBRANE_TRANSPORT_OF_SMALL_MOLECULES	REACTOME_TRANSMEMBRANE_TRANSPORT_OF_SMALL_MOLECULES	-1.15526	0.259635	0.345343
R-HSA-418592	HEMOSTASIS	REACTOME_ADP_SIGNALLING_THROUGH_P2RY1	-1.12229	0.272189	0.382583
R-HSA-392518	HEMOSTASIS	REACTOME_SIGNAL_AMPLIFICATION	-1.09671	0.333333	0.412692
R-HSA-400042	METABOLISM	REACTOME_INHIBITION_OF_INSULIN_SECRETION_BY_ADRENALINE_NORADRENALINE	-1.0776	0.343434	0.434963
R-HSA-157579	CELL_CYCLE	REACTOME_TELOMERE_MAINTENANCE	-1.07631	0.353635	0.433853
R-HSA-422475	DEVELOPMENTAL_BIOLOGY	REACTOME_AXON_GUIDANCE	-1.07002	0.365385	0.439522
R-HSA-381340	DEVELOPMENTAL_BIOLOGY	REACTOME_TRANSCRIPTIONAL_REGULATION_OF_WHITE_ADIPOCYTE_DIFFERENTIATION	-1.04832	0.379237	0.466427
R-HSA-391908	SIGNAL_TRANSDUCTION	REACTOME_REGULATION_OF_WATER_BALANCE_BY_RENAL_AQUAPORINS	-1.02632	0.412429	0.493989
R-HSA-425366	TRANSMEMBRANE_TRANSPORT_OF_SMALL_MOLECULES	REACTOME_TRANSPORT_OF_GLUCOSE_AND_OTHER_SUGARS_BILE_SALTS_AND_ORGANIC_ACIDS_METAL_IONS_AND_AMINE_COMPOUNDS	-1.02275	0.432548	0.49592
R-HSA-422356	METABOLISM	REACTOME_REGULATION_OF_INSULIN_SECRETION	-1.01845	0.424063	0.498876
R-HSA-445717	TRANSMEMBRANE_TRANSPORT_OF_SMALL_MOLECULES	REACTOME_AQUAPORIN_MEDIATED_TRANSPORT	-1.01267	0.430642	0.503659
R-HSA-381676	METABOLISM	REACTOME_REGULATION_OF_INSULIN_SECRETION_BY_GLUCAGON_LIKE_PEPTIDE1	-1.01238	0.426877	0.500783
R-HSA-1227986	SIGNAL_TRANSDUCTION	REACTOME_SIGNALING_BY_ERBB2	-1.01108	0.411429	0.499504
R-HSA-163685	METABOLISM	REACTOME_INTEGRATION_OF_ENERGY_METABOLISM	-1.00746	0.416335	0.501482
R-HSA-167158	DISEASE	REACTOME_FORMATION_OF_THE_HIV1_EARLY_ELONGATION_COMPLEX	-1.00093	0.446154	0.507793
R-HSA-5696399	DNA_REPAIR	REACTOME_GLOBAL_GENOMIC_NER_GG_NER	-0.990993	0.455621	0.51854
R-HSA-1266738	DEVELOPMENTAL_BIOLOGY	REACTOME_DEVELOPMENTAL_BIOLOGY	-0.973101	0.434409	0.542004
R-HSA-1483257	METABOLISM	REACTOME_PHOSPHOLIPID_METABOLISM	-0.961085	0.505071	0.556242
R-HSA-112315	NEURONAL_SYSTEM	REACTOME_TRANSMISSION_ACROSS_CHEMICAL_SYNAPSES	-0.937668	0.513944	0.58749
R-HSA-72165	GENE_EXPRESSION	REACTOME_MRNA_SPLICING_MINOR_PATHWAY	-0.920397	0.53507	0.610282
R-HSA-69236	CELL_CYCLE	REACTOME_G1_PHASE	-0.920383	0.569444	0.606569
R-HSA-73779	GENE_EXPRESSION	REACTOME_RNA_POL_II_TRANSCRIPTION_PRE_INITIATION_AND_PROMOTER_OPENING	-0.920275	0.534553	0.603007
R-HSA-186763	SIGNAL_TRANSDUCTION	REACTOME_DOWNSTREAM_SIGNAL_TRANSDUCTION	-0.910441	0.532389	0.614502
R-HSA-163359	METABOLISM	REACTOME_GLUCAGON_SIGNALING_IN_METABOLIC_REGULATION	-0.887356	0.588119	0.646333
R-HSA-187687	SIGNAL_TRANSDUCTION	REACTOME_SIGNALLING_TO_ERKS	-0.886454	0.591002	0.644002
R-HSA-73864	GENE_EXPRESSION	REACTOME_RNA_POL_I_TRANSCRIPTION	-0.884322	0.558882	0.643485
R-HSA-204998	SIGNAL_TRANSDUCTION	REACTOME_CELL_DEATH_SIGNALLING_VIA_NRAGE_NRIF_AND_NADE	-0.859808	0.586693	0.678284
REACT_21272	SIGNAL_TRANSDUCTION	REACTOME_DOWNSTREAM_SIGNALING_OF_ACTIVATED_FGFR	-0.849942	0.630268	0.688983
R-HSA-73847	METABOLISM	REACTOME_PURINE_METABOLISM	-0.835643	0.670732	0.707458
R-HSA-180292	SIGNAL_TRANSDUCTION	REACTOME_GAB1_SIGNALOSOME	-0.78264	0.737271	0.782439
R-HSA-450294	IMMUNE_SYSTEM	REACTOME_MAP_KINASE_ACTIVATION_IN_TLR_CASCADE	-0.780648	0.767396	0.780765
R-HSA-1236394	SIGNAL_TRANSDUCTION	REACTOME_SIGNALING_BY_ERBB4	-0.776836	0.731141	0.781972
R-HSA-190236	SIGNAL_TRANSDUCTION	REACTOME_SIGNALING_BY_FGFR	-0.756359	0.769539	0.807668
R-HSA-556833	METABOLISM	REACTOME_METABOLISM_OF_LIPIDS_AND_LIPOPROTEINS	-0.728789	0.845996	0.841272
R-HSA-74752	SIGNAL_TRANSDUCTION	REACTOME_SIGNALING_BY_INSULIN_RECEPTOR	-0.725213	0.808943	0.841153
R-HSA-112382	GENE_EXPRESSION	REACTOME_FORMATION_OF_RNA_POL_II_ELONGATION_COMPLEX_	-0.712286	0.839458	0.852595
R-HSA-157118	SIGNAL_TRANSDUCTION	REACTOME_SIGNALING_BY_NOTCH	-0.706829	0.80198	0.854693
R-HSA-373760	DEVELOPMENTAL_BIOLOGY	REACTOME_L1CAM_INTERACTIONS	-0.625251	0.922764	0.937471
R-HSA-1980143	SIGNAL_TRANSDUCTION	REACTOME_SIGNALING_BY_NOTCH1	-0.603808	0.927593	0.949304
R-HSA-111885	SIGNAL_TRANSDUCTION	REACTOME_OPIOID_SIGNALLING	-0.587576	0.937759	0.955848
R-HSA-1251985	SIGNAL_TRANSDUCTION	REACTOME_NUCLEAR_SIGNALING_BY_ERBB4	-0.54693	0.975807	0.973245

## Sheet: READ
Suppl. Table 2J. Summary of GSEA analyses of Drp1 correlating genes in READ
Pathways within the p anf q value cut off (< 0.05) shaded and those plotted in the figure are bolded.
Pathways with "REACT" ids are part of MsigDB but not currently present in Reactome database.
Pattway IDs	Top Levels (Identified/ Reassignments)	Pathway Names	Normalized Enrichment Scores (NES)	Nominal p-vals	FDR q-vals
R-HSA-212436	GENE_EXPRESSION	REACTOME_GENERIC_TRANSCRIPTION_PATHWAY	4.42908	0	0
R-HSA-69278	CELL_CYCLE	REACTOME_CELL_CYCLE_MITOTIC	4.36251	0	0
R-HSA-1640170	CELL_CYCLE	REACTOME_CELL_CYCLE	4.27735	0	0
R-HSA-68877	CELL_CYCLE	REACTOME_MITOTIC_PROMETAPHASE	3.69722	0	0
R-HSA-69306	CELL_CYCLE	REACTOME_DNA_REPLICATION	3.54525	0	0
REACT_21300	CELL_CYCLE	REACTOME_MITOTIC_M_M_G1_PHASES	3.43232	0	0
REACT_1675	GENE_EXPRESSION	REACTOME_MRNA_PROCESSING	3.16466	0	0
R-HSA-72202	GENE_EXPRESSION	REACTOME_TRANSPORT_OF_MATURE_TRANSCRIPT_TO_CYTOPLASM	3.14248	0	0
R-HSA-72203	GENE_EXPRESSION	REACTOME_PROCESSING_OF_CAPPED_INTRON_CONTAINING_PRE_MRNA	2.90038	0	0
R-HSA-194441	GENE_EXPRESSION	REACTOME_METABOLISM_OF_NON_CODING_RNA	2.85913	0	0
R-HSA-168271	DISEASE	REACTOME_TRANSPORT_OF_RIBONUCLEOPROTEINS_INTO_THE_HOST_NUCLEUS	2.76436	0	0.000202102
R-HSA-159231	GENE_EXPRESSION	REACTOME_TRANSPORT_OF_MATURE_MRNA_DERIVED_FROM_AN_INTRONLESS_TRANSCRIPT	2.7423	0	0.00018526
R-HSA-73857	GENE_EXPRESSION	REACTOME_RNA_POL_II_TRANSCRIPTION	2.72453	0	0.000171009
R-HSA-168333	DISEASE	REACTOME_NEP_NS2_INTERACTS_WITH_THE_CELLULAR_EXPORT_MACHINERY	2.64528	0	0.000298241
R-HSA-162587	DISEASE	REACTOME_HIV_LIFE_CYCLE	2.62776	0	0.000343876
R-HSA-162599	DISEASE	REACTOME_LATE_PHASE_OF_HIV_LIFE_CYCLE	2.56164	0	0.000710477
R-HSA-1169410	IMMUNE_SYSTEM	REACTOME_ANTIVIRAL_MECHANISM_BY_IFN_STIMULATED_GENES	2.54443	0	0.00102968
R-HSA-69481	CELL_CYCLE	REACTOME_G2_M_CHECKPOINTS	2.51958	0.002	0.0012114
R-HSA-72187	GENE_EXPRESSION	REACTOME_MRNA_3_END_PROCESSING	2.50591	0	0.00136049
R-HSA-170822	METABOLISM	REACTOME_REGULATION_OF_GLUCOKINASE_BY_GLUCOKINASE_REGULATORY_PROTEIN	2.45653	0	0.00190889
R-HSA-72172	GENE_EXPRESSION	REACTOME_MRNA_SPLICING	2.38545	0	0.00328131
R-HSA-6783310	DNA_REPAIR	REACTOME_FANCONI_ANEMIA_PATHWAY	2.36024	0.0020284	0.00349859
R-HSA-983168	IMMUNE_SYSTEM	REACTOME_ANTIGEN_PROCESSING_UBIQUITINATION_PROTEASOME_DEGRADATION	2.32973	0	0.00401672
R-HSA-429914	GENE_EXPRESSION	REACTOME_DEADENYLATION_DEPENDENT_MRNA_DECAY	2.30538	0	0.00445292
R-HSA-109688	GENE_EXPRESSION	REACTOME_CLEAVAGE_OF_GROWING_TRANSCRIPT_IN_THE_TERMINATION_REGION_	2.24698	0	0.00675393
R-HSA-453274	CELL_CYCLE	REACTOME_MITOTIC_G2_G2_M_PHASES	2.23437	0	0.00693745
R-HSA-73894	DNA_REPAIR	REACTOME_DNA_REPAIR	2.22732	0	0.00717511
R-HSA-5693532	DNA_REPAIR	REACTOME_DOUBLE_STRAND_BREAK_REPAIR	2.22528	0	0.00699473
R-HSA-176033	DISEASE	REACTOME_INTERACTIONS_OF_VPR_WITH_HOST_CELLULAR_PROTEINS	2.21608	0	0.0073249
R-HSA-380259	CELL_CYCLE	REACTOME_LOSS_OF_NLP_FROM_MITOTIC_CENTROSOMES	2.20825	0	0.00763065
R-HSA-176187	CELL_CYCLE	REACTOME_ACTIVATION_OF_ATR_IN_RESPONSE_TO_REPLICATION_STRESS	2.16456	0.0020284	0.00957802
R-HSA-69620	CELL_CYCLE	REACTOME_CELL_CYCLE_CHECKPOINTS	2.10643	0	0.0141092
R-HSA-983169	IMMUNE_SYSTEM	REACTOME_CLASS_I_MHC_MEDIATED_ANTIGEN_PROCESSING_PRESENTATION	2.08235	0.00198807	0.016
REACT_1788	GENE_EXPRESSION	REACTOME_TRANSCRIPTION	2.0675	0	0.0169715
R-HSA-453279	CELL_CYCLE	REACTOME_MITOTIC_G1_G1_S_PHASES	2.05029	0.00203252	0.018392
R-HSA-113510	CELL_CYCLE	REACTOME_E2F_MEDIATED_REGULATION_OF_DNA_REPLICATION	2.03931	0.00201613	0.0192951
R-HSA-380270	CELL_CYCLE	REACTOME_RECRUITMENT_OF_MITOTIC_CENTROSOME_PROTEINS_AND_COMPLEXES	1.98863	0.00206186	0.025579
R-HSA-179409	CELL_CYCLE	REACTOME_APC_CDC20_MEDIATED_DEGRADATION_OF_NEK2A	1.96632	0.00389864	0.0289131
R-HSA-1538133	CELL_CYCLE	REACTOME_G0_AND_EARLY_G1	1.92859	0.00823045	0.0351785
R-HSA-75067	GENE_EXPRESSION	REACTOME_PROCESSING_OF_CAPPED_INTRONLESS_PRE_MRNA	1.8938	0.01222	0.0422541
R-HSA-68962	CELL_CYCLE	REACTOME_ACTIVATION_OF_THE_PRE_REPLICATIVE_COMPLEX	1.84723	0.0226843	0.053814
R-HSA-170834	SIGNAL_TRANSDUCTION	REACTOME_SIGNALING_BY_TGF_BETA_RECEPTOR_COMPLEX	1.8374	0.0138614	0.0556257
R-HSA-69242	CELL_CYCLE	REACTOME_S_PHASE	1.83526	0.0214008	0.0550038
R-HSA-69206	CELL_CYCLE	REACTOME_G1_S_TRANSITION	1.83137	0.0135922	0.0550563
R-HSA-2173793	SIGNAL_TRANSDUCTION	REACTOME_TRANSCRIPTIONAL_ACTIVITY_OF_SMAD2_SMAD3_SMAD4_HETEROTRIMER	1.82981	0.0191205	0.0543739
R-HSA-162906	DISEASE	REACTOME_HIV_INFECTION	1.81475	0.00764818	0.0571742
R-HSA-2173795	SIGNAL_TRANSDUCTION	REACTOME_DOWNREGULATION_OF_SMAD2_3_SMAD4_TRANSCRIPTIONAL_ACTIVITY	1.81236	0.0137255	0.0568061
R-HSA-73779	GENE_EXPRESSION	REACTOME_RNA_POL_II_TRANSCRIPTION_PRE_INITIATION_AND_PROMOTER_OPENING	1.81194	0.0139165	0.0556684
R-HSA-73886	CELL_CYCLE	REACTOME_CHROMOSOME_MAINTENANCE	1.78493	0.0132159	0.0633391
REACT_21257	METABOLISM	REACTOME_METABOLISM_OF_RNA	1.77535	0.00988142	0.065121
R-HSA-381042	METABOLISM_OF_PROTEINS	REACTOME_PERK_REGULATED_GENE_EXPRESSION	1.73396	0.0282828	0.0800252
R-HSA-674695	GENE_EXPRESSION	REACTOME_RNA_POL_II_PRE_TRANSCRIPTION_EVENTS	1.72755	0.0327553	0.0808397
R-HSA-70153	METABOLISM	REACTOME_GLUCOSE_TRANSPORT	1.72165	0.0181087	0.0821751
R-HSA-73863	GENE_EXPRESSION	REACTOME_RNA_POL_I_TRANSCRIPTION_TERMINATION	1.69303	0.0311111	0.093192
R-HSA-201451	SIGNAL_TRANSDUCTION	REACTOME_SIGNALING_BY_BMP	1.61121	0.0544747	0.134235
R-HSA-5696395	DNA_REPAIR	REACTOME_FORMATION_OF_INCISION_COMPLEX_IN_GG_NER	1.59835	0.0340426	0.139815
R-HSA-379724	GENE_EXPRESSION	REACTOME_TRNA_AMINOACYLATION	1.59401	0.0386179	0.140105
R-HSA-2173788	SIGNAL_TRANSDUCTION	REACTOME_DOWNREGULATION_OF_TGF_BETA_RECEPTOR_SIGNALING	1.57235	0.0583153	0.151641
R-HSA-163125	METABOLISM_OF_PROTEINS	REACTOME_POST_TRANSLATIONAL_MODIFICATION_SYNTHESIS_OF_GPI_ANCHORED_PROTEINS	1.5705	0.0513347	0.150381
R-HSA-379716	GENE_EXPRESSION	REACTOME_CYTOSOLIC_TRNA_AMINOACYLATION	1.56865	0.052	0.149245
R-HSA-5696399	DNA_REPAIR	REACTOME_GLOBAL_GENOMIC_NER_GG_NER	1.55382	0.0685484	0.15664
R-HSA-73762	GENE_EXPRESSION	REACTOME_RNA_POL_I_TRANSCRIPTION_INITIATION	1.53835	0.0511247	0.165225
R-HSA-72086	GENE_EXPRESSION	REACTOME_MRNA_CAPPING	1.51756	0.0604839	0.178874
R-HSA-1660661	METABOLISM	REACTOME_SPHINGOLIPID_DE_NOVO_BIOSYNTHESIS	1.50917	0.0682303	0.183548
R-HSA-75153	PROGRAMMED_CELL_DEATH	REACTOME_APOPTOTIC_EXECUTION_PHASE	1.48557	0.0899796	0.199942
R-HSA-453276	CELL_CYCLE	REACTOME_REGULATION_OF_MITOTIC_CELL_CYCLE	1.45574	0.0782443	0.222293
R-HSA-446652	IMMUNE_SYSTEM	REACTOME_IL1_SIGNALING	1.44931	0.113636	0.225002
R-HSA-425407	TRANSMEMBRANE_TRANSPORT_OF_SMALL_MOLECULES	REACTOME_SLC_MEDIATED_TRANSMEMBRANE_TRANSPORT	1.43291	0.078	0.236546
R-HSA-983189	HEMOSTASIS	REACTOME_KINESINS	1.43056	0.098081	0.235261
R-HSA-70268	METABOLISM	REACTOME_PYRUVATE_METABOLISM	1.42782	0.0974155	0.234617
R-HSA-69236	CELL_CYCLE	REACTOME_G1_PHASE	1.39845	0.11236	0.261425
REACT_15380	DISEASE	REACTOME_DIABETES_PATHWAYS	1.36025	0.110891	0.30034
REACT_121398	DISEASE	REACTOME_SIGNALING_BY_FGFR_MUTANTS	1.33163	0.146825	0.331145
R-HSA-1500620	CELL_CYCLE	REACTOME_MEIOSIS	1.32386	0.145791	0.336374
R-HSA-68874	CELL_CYCLE	REACTOME_M_G1_TRANSITION	1.29013	0.16996	0.377653
R-HSA-2173789	SIGNAL_TRANSDUCTION	REACTOME_TGF_BETA_RECEPTOR_SIGNALING_ACTIVATES_SMADS	1.2874	0.167373	0.376355
R-HSA-5696398	DNA_REPAIR	REACTOME_NUCLEOTIDE_EXCISION_REPAIR	1.26402	0.184584	0.406001
R-HSA-202733	HEMOSTASIS	REACTOME_CELL_SURFACE_INTERACTIONS_AT_THE_VASCULAR_WALL	1.25939	0.184411	0.407474
R-HSA-449147	IMMUNE_SYSTEM	REACTOME_SIGNALING_BY_ILS	1.24782	0.186373	0.420284
R-HSA-69202	CELL_CYCLE	REACTOME_CYCLIN_E_ASSOCIATED_EVENTS_DURING_G1_S_TRANSITION_	1.21427	0.21118	0.468664
R-HSA-6781827	DNA_REPAIR	REACTOME_FORMATION_OF_TRANSCRIPTION_COUPLED_NER_TC_NER_REPAIR_COMPLEX	1.20672	0.226013	0.475039
R-HSA-428534	DEVELOPMENTAL_BIOLOGY	REACTOME_IL_3_5_AND_GM_CSF_SIGNALING	1.19702	0.233962	0.485462
R-HSA-69239	CELL_CYCLE	REACTOME_SYNTHESIS_OF_DNA	1.19426	0.239044	0.484165
R-HSA-390471	METABOLISM_OF_PROTEINS	REACTOME_ASSOCIATION_OF_TRIC_CCT_WITH_TARGET_PROTEINS_DURING_BIOSYNTHESIS	1.18404	0.238748	0.495493
R-HSA-112382	GENE_EXPRESSION	REACTOME_FORMATION_OF_RNA_POL_II_ELONGATION_COMPLEX_	1.1514	0.251037	0.548344
R-HSA-1989781	METABOLISM	REACTOME_PPARA_ACTIVATES_GENE_EXPRESSION	1.14123	0.281633	0.560426
R-HSA-6781827	DNA_REPAIR	REACTOME_TRANSCRIPTION_COUPLED_NER_TC_NER	1.1291	0.301587	0.576486
R-HSA-2173796	SIGNAL_TRANSDUCTION	REACTOME_SMAD2_SMAD3_SMAD4_HETEROTRIMER_REGULATES_TRANSCRIPTION	1.10909	0.311024	0.608893
R-HSA-606279	CELL_CYCLE	REACTOME_DEPOSITION_OF_NEW_CENPA_CONTAINING_NUCLEOSOMES_AT_THE_CENTROMERE	1.10822	0.314711	0.6037
R-HSA-69190	CELL_CYCLE	REACTOME_DNA_STRAND_ELONGATION	1.10327	0.320717	0.606426
R-HSA-167158	DISEASE	REACTOME_FORMATION_OF_THE_HIV1_EARLY_ELONGATION_COMPLEX	1.10116	0.319588	0.604346
R-HSA-1234174	CELLULAR_RESPONSES_TO_STRESS	REACTOME_REGULATION_OF_HYPOXIA_INDUCIBLE_FACTOR_HIF_BY_OXYGEN	1.06986	0.347737	0.660619
R-HSA-983695	IMMUNE_SYSTEM	REACTOME_ANTIGEN_ACTIVATES_B_CELL_RECEPTOR_LEADING_TO_GENERATION_OF_SECOND_MESSENGERS	1.06451	0.361472	0.664286
R-HSA-1280215	IMMUNE_SYSTEM	REACTOME_CYTOKINE_SIGNALING_IN_IMMUNE_SYSTEM	1.05878	0.381605	0.669403
R-HSA-180786	CELL_CYCLE	REACTOME_EXTENSION_OF_TELOMERES	1.03373	0.390385	0.713469
R-HSA-936837	TRANSMEMBRANE_TRANSPORT_OF_SMALL_MOLECULES	REACTOME_ION_TRANSPORT_BY_P_TYPE_ATPASES	1.0231	0.414683	0.728663
R-HSA-983712	TRANSMEMBRANE_TRANSPORT_OF_SMALL_MOLECULES	REACTOME_ION_CHANNEL_TRANSPORT	1.01874	0.386667	0.730895
R-HSA-983231	HEMOSTASIS	REACTOME_FACTORS_INVOLVED_IN_MEGAKARYOCYTE_DEVELOPMENT_AND_PLATELET_PRODUCTION	1.00638	0.418033	0.749412
R-HSA-912446	CELL_CYCLE	REACTOME_MEIOTIC_RECOMBINATION	1.00214	0.426263	0.75102
R-HSA-71406	METABOLISM	REACTOME_PYRUVATE_METABOLISM_AND_CITRIC_ACID_TCA_CYCLE	0.997991	0.419679	0.752423
R-HSA-1368108	CIRCADIAN_CLOCK	REACTOME_BMAL1_CLOCK_NPAS2_ACTIVATES_CIRCADIAN_EXPRESSION	0.995309	0.438298	0.750069
R-HSA-1236978	IMMUNE_SYSTEM	REACTOME_CROSS_PRESENTATION_OF_SOLUBLE_EXOGENOUS_ANTIGENS_ENDOSOMES	0.993709	0.464706	0.746313
R-HSA-1236394	SIGNAL_TRANSDUCTION	REACTOME_SIGNALING_BY_ERBB4	0.990239	0.443775	0.746689
R-HSA-68827	CELL_CYCLE	REACTOME_CDT1_ASSOCIATION_WITH_THE_CDC6_ORC_ORIGIN_COMPLEX	0.984498	0.462626	0.751455
R-HSA-195721	SIGNAL_TRANSDUCTION	REACTOME_SIGNALING_BY_WNT	0.976991	0.460967	0.760797
R-HSA-68949	CELL_CYCLE	REACTOME_ORC1_REMOVAL_FROM_CHROMATIN	0.973037	0.470825	0.762018
R-HSA-111465	PROGRAMMED_CELL_DEATH	REACTOME_APOPTOTIC_CLEAVAGE_OF_CELLULAR_PROTEINS	0.971364	0.473896	0.758091
R-HSA-450531	GENE_EXPRESSION	REACTOME_REGULATION_OF_MRNA_STABILITY_BY_PROTEINS_THAT_BIND_AU_RICH_ELEMENTS	0.959633	0.476281	0.77523
R-HSA-176409	CELL_CYCLE	REACTOME_APC_C_CDC20_MEDIATED_DEGRADATION_OF_MITOTIC_PROTEINS	0.949217	0.504931	0.790171
R-HSA-69563	CELL_CYCLE	REACTOME_P53_DEPENDENT_G1_DNA_DAMAGE_RESPONSE	0.947981	0.5	0.78561
R-HSA-187577	CELL_CYCLE	REACTOME_SCFSKP2_MEDIATED_DEGRADATION_OF_P27_P21	0.941063	0.509595	0.792811
R-HSA-109581	PROGRAMMED_CELL_DEATH	REACTOME_APOPTOSIS	0.936896	0.515091	0.794383
R-HSA-350562	METABOLISM	REACTOME_REGULATION_OF_ORNITHINE_DECARBOXYLASE_ODC	0.93207	0.508982	0.79711
R-HSA-109704	SIGNAL_TRANSDUCTION	REACTOME_PI3K_CASCADE	0.930854	0.517034	0.792628
R-HSA-400253	CIRCADIAN_CLOCK	REACTOME_CIRCADIAN_CLOCK	0.921439	0.545455	0.804797
R-HSA-68867	CELL_CYCLE	REACTOME_ASSEMBLY_OF_THE_PRE_REPLICATIVE_COMPLEX	0.919637	0.571429	0.801876
R-HSA-432722	VESICLE_MEDIATED_TRANSPORT	REACTOME_GOLGI_ASSOCIATED_VESICLE_BIOGENESIS	0.915394	0.577002	0.803211
R-HSA-174113	CELL_CYCLE	REACTOME_SCF_BETA_TRCP_MEDIATED_DEGRADATION_OF_EMI1	0.904945	0.56513	0.817946
R-HSA-74752	SIGNAL_TRANSDUCTION	REACTOME_SIGNALING_BY_INSULIN_RECEPTOR	0.904721	0.580709	0.811571
R-HSA-69613	CELL_CYCLE	REACTOME_P53_INDEPENDENT_G1_S_DNA_DAMAGE_CHECKPOINT	0.887189	0.587084	0.839556
REACT_21247	SIGNAL_TRANSDUCTION	REACTOME_FRS2_MEDIATED_CASCADE	0.882218	0.606786	0.842939
R-HSA-381676	METABOLISM	REACTOME_REGULATION_OF_INSULIN_SECRETION_BY_GLUCAGON_LIKE_PEPTIDE1	0.873557	0.611222	0.852578
R-HSA-168638	IMMUNE_SYSTEM	REACTOME_NOD1_2_SIGNALING_PATHWAY	0.867792	0.645669	0.856964
R-HSA-917729	VESICLE_MEDIATED_TRANSPORT	REACTOME_ENDOSOMAL_SORTING_COMPLEX_REQUIRED_FOR_TRANSPORT_ESCRT	0.865283	0.6	0.855007
R-HSA-390918	METABOLISM	REACTOME_PEROXISOMAL_LIPID_METABOLISM	0.859303	0.628392	0.859698
R-HSA-174178	CELL_CYCLE	REACTOME_APC_C_CDH1_MEDIATED_DEGRADATION_OF_CDC20_AND_OTHER_APC_C_CDH1_TARGETED_PROTEINS_IN_LATE_MITOSIS_EARLY_G1	0.858856	0.639469	0.853786
R-HSA-73864	GENE_EXPRESSION	REACTOME_RNA_POL_I_TRANSCRIPTION	0.858441	0.630952	0.847895
R-HSA-948021	METABOLISM_OF_PROTEINS	REACTOME_TRANSPORT_TO_THE_GOLGI_AND_SUBSEQUENT_MODIFICATION	0.858043	0.617108	0.842038
R-HSA-913531	IMMUNE_SYSTEM	REACTOME_INTERFERON_SIGNALING	0.856368	0.631579	0.838742
R-HSA-162909	DISEASE	REACTOME_HOST_INTERACTIONS_OF_HIV_FACTORS	0.854752	0.634343	0.835402
R-HSA-450294	IMMUNE_SYSTEM	REACTOME_MAP_KINASE_ACTIVATION_IN_TLR_CASCADE	0.852074	0.65444	0.834308
REACT_20605	METABOLISM	REACTOME_METABOLISM_OF_MRNA	0.85094	0.645875	0.830006
R-HSA-1169091	IMMUNE_SYSTEM	REACTOME_ACTIVATION_OF_NF_KAPPAB_IN_B_CELLS	0.850269	0.618182	0.824963
R-HSA-349425	CELL_CYCLE	REACTOME_AUTODEGRADATION_OF_THE_E3_UBIQUITIN_LIGASE_COP1	0.849867	0.613027	0.81953
R-HSA-191273	METABOLISM	REACTOME_CHOLESTEROL_BIOSYNTHESIS	0.843572	0.661448	0.825161
R-HSA-109703	SIGNAL_TRANSDUCTION	REACTOME_PKB_MEDIATED_EVENTS	0.837526	0.674847	0.829831
R-HSA-74751	SIGNAL_TRANSDUCTION	REACTOME_INSULIN_RECEPTOR_SIGNALLING_CASCADE	0.833876	0.625247	0.830225
R-HSA-69017	CELL_CYCLE	REACTOME_CDK_MEDIATED_PHOSPHORYLATION_AND_REMOVAL_OF_CDC6	0.831931	0.676749	0.827678
R-HSA-204998	SIGNAL_TRANSDUCTION	REACTOME_CELL_DEATH_SIGNALLING_VIA_NRAGE_NRIF_AND_NADE	0.831324	0.672131	0.822644
R-HSA-450282	IMMUNE_SYSTEM	REACTOME_MAPK_TARGETS_NUCLEAR_EVENTS_MEDIATED_BY_MAP_KINASES	0.825466	0.677291	0.826948
R-HSA-1483255	METABOLISM	REACTOME_PI_METABOLISM	0.814881	0.712891	0.839472
R-HSA-168643	IMMUNE_SYSTEM	REACTOME_NUCLEOTIDE_BINDING_DOMAIN_LEUCINE_RICH_REPEAT_CONTAINING_RECEPTOR_NLR_SIGNALING_PATHWAYS	0.812663	0.705637	0.837424
R-HSA-109606	PROGRAMMED_CELL_DEATH	REACTOME_INTRINSIC_PATHWAY_FOR_APOPTOSIS	0.793102	0.693133	0.864277
R-HSA-381119	METABOLISM_OF_PROTEINS	REACTOME_UNFOLDED_PROTEIN_RESPONSE	0.786574	0.720081	0.869132
R-HSA-199992	VESICLE_MEDIATED_TRANSPORT	REACTOME_TRANS_GOLGI_NETWORK_VESICLE_BUDDING	0.782096	0.721248	0.870778
R-HSA-193648	SIGNAL_TRANSDUCTION	REACTOME_NRAGE_SIGNALS_DEATH_THROUGH_JNK	0.77987	0.746	0.86861
R-HSA-199991	VESICLE_MEDIATED_TRANSPORT	REACTOME_MEMBRANE_TRAFFICKING	0.777141	0.741107	0.866998
R-HSA-73847	METABOLISM	REACTOME_PURINE_METABOLISM	0.77565	0.75523	0.863303
R-HSA-180024	SIGNAL_TRANSDUCTION	REACTOME_DARPP_32_EVENTS	0.772124	0.769697	0.863441
R-HSA-202424	IMMUNE_SYSTEM	REACTOME_DOWNSTREAM_TCR_SIGNALING	0.742925	0.784708	0.902989
R-HSA-376176	DEVELOPMENTAL_BIOLOGY	REACTOME_SIGNALING_BY_ROBO_RECEPTOR	0.724734	0.833333	0.923604
R-HSA-379726	GENE_EXPRESSION	REACTOME_MITOCHONDRIAL_TRNA_AMINOACYLATION	0.717617	0.80888	0.927305
R-HSA-169911	PROGRAMMED_CELL_DEATH	REACTOME_REGULATION_OF_APOPTOSIS	0.711229	0.816	0.930232
R-HSA-389356	IMMUNE_SYSTEM	REACTOME_CD28_CO_STIMULATION	0.710735	0.83237	0.924887
R-HSA-187687	SIGNAL_TRANSDUCTION	REACTOME_SIGNALLING_TO_ERKS	0.684081	0.837728	0.95276
R-HSA-2122947	SIGNAL_TRANSDUCTION	REACTOME_NOTCH1_INTRACELLULAR_DOMAIN_REGULATES_TRANSCRIPTION	0.677997	0.874263	0.953907
R-HSA-15869	METABOLISM	REACTOME_METABOLISM_OF_NUCLEOTIDES	0.676836	0.879098	0.949083
R-HSA-180585	DISEASE	REACTOME_VIF_MEDIATED_DEGRADATION_OF_APOBEC3G	0.672591	0.877629	0.948211
R-HSA-193704	SIGNAL_TRANSDUCTION	REACTOME_P75_NTR_RECEPTOR_MEDIATED_SIGNALLING	0.668179	0.887597	0.947118
R-HSA-504046	GENE_EXPRESSION	REACTOME_RNA_POL_I_RNA_POL_III_AND_MITOCHONDRIAL_TRANSCRIPTION	0.666427	0.891182	0.943159
R-HSA-1368082	CIRCADIAN_CLOCK	REACTOME_RORA_ACTIVATES_CIRCADIAN_EXPRESSION	0.662305	0.882704	0.94187
R-HSA-166058	IMMUNE_SYSTEM	REACTOME_MYD88_MAL_CASCADE_INITIATED_ON_PLASMA_MEMBRANE	0.63873	0.913958	0.960236
REACT_27283	IMMUNE_SYSTEM	REACTOME_IL_2_SIGNALING	0.630418	0.915521	0.962276
R-HSA-174084	CELL_CYCLE	REACTOME_AUTODEGRADATION_OF_CDH1_BY_CDH1_APC_C	0.619425	0.909091	0.966146
R-HSA-198725	SIGNAL_TRANSDUCTION	REACTOME_NUCLEAR_EVENTS_KINASE_AND_TRANSCRIPTION_FACTOR_ACTIVATION	0.614805	0.940083	0.964054
R-HSA-975138	IMMUNE_SYSTEM	REACTOME_TRAF6_MEDIATED_INDUCTION_OF_NFKB_AND_MAP_KINASES_UPON_TLR7_8_OR_9_ACTIVATION	0.579606	0.967742	0.984147
R-HSA-983705	IMMUNE_SYSTEM	REACTOME_SIGNALING_BY_THE_B_CELL_RECEPTOR_BCR	0.570118	0.961686	0.983849
R-HSA-936440	IMMUNE_SYSTEM	REACTOME_NEGATIVE_REGULATORS_OF_RIG_I_MDA5_SIGNALING	0.529423	0.96	0.997121
R-HSA-1168372	IMMUNE_SYSTEM	REACTOME_DOWNSTREAM_SIGNALING_EVENTS_OF_B_CELL_RECEPTOR_BCR	0.513923	0.981595	0.996516
R-HSA-416482	SIGNAL_TRANSDUCTION	REACTOME_G_ALPHA1213_SIGNALLING_EVENTS	0.49718	0.986817	0.995321
R-HSA-72165	GENE_EXPRESSION	REACTOME_MRNA_SPLICING_MINOR_PATHWAY	0.418648	0.997947	0.999018
Negative correlation
Pattway IDs	Top Levels (Identified/ Reassignments)	Pathway Names	Normalized Enrichment Scores (NES)	Nominal p-vals	FDR q-vals
R-HSA-500792	SIGNAL_TRANSDUCTION	REACTOME_GPCR_LIGAND_BINDING	-3.6565	0	0
R-HSA-373076	SIGNAL_TRANSDUCTION	REACTOME_CLASS_A1_RHODOPSIN_LIKE_RECEPTORS	-3.58881	0	0
R-HSA-388396	SIGNAL_TRANSDUCTION	REACTOME_GPCR_DOWNSTREAM_SIGNALING	-3.22875	0	0
R-HSA-1474244	EXTRACELLULAR_MATRIX_ORGANIZATION	REACTOME_EXTRACELLULAR_MATRIX_ORGANIZATION	-3.14199	0	0
R-HSA-372790	SIGNAL_TRANSDUCTION	REACTOME_SIGNALING_BY_GPCR	-2.96645	0	0
R-HSA-198933	IMMUNE_SYSTEM	REACTOME_IMMUNOREGULATORY_INTERACTIONS_BETWEEN_A_LYMPHOID_AND_A_NON_LYMPHOID_CELL	-2.85435	0	0.00015619
R-HSA-418594	SIGNAL_TRANSDUCTION	REACTOME_G_ALPHA_I_SIGNALLING_EVENTS	-2.68553	0.0019802	0.00114069
R-HSA-375276	SIGNAL_TRANSDUCTION	REACTOME_PEPTIDE_LIGAND_BINDING_RECEPTORS	-2.54192	0	0.00236701
R-HSA-1474290	EXTRACELLULAR_MATRIX_ORGANIZATION	REACTOME_COLLAGEN_FORMATION	-2.41024	0.00205339	0.00774924
R-HSA-1638091	METABOLISM	REACTOME_HEPARAN_SULFATE_HEPARIN_HS_GAG_METABOLISM	-2.37884	0.00190114	0.00855334
R-HSA-1793185	METABOLISM	REACTOME_CHONDROITIN_SULFATE_DERMATAN_SULFATE_METABOLISM	-2.37034	0.00208333	0.00840348
R-HSA-1630316	METABOLISM	REACTOME_GLYCOSAMINOGLYCAN_METABOLISM	-2.28429	0.0039604	0.0116254
R-HSA-1660662	METABOLISM	REACTOME_GLYCOSPHINGOLIPID_METABOLISM	-2.21673	0.0039604	0.0177008
R-HSA-977225	METABOLISM_OF_PROTEINS	REACTOME_AMYLOIDS	-2.11409	0.00204918	0.0291198
R-HSA-416476	SIGNAL_TRANSDUCTION	REACTOME_G_ALPHA_Q_SIGNALLING_EVENTS	-2.0777	0.00770713	0.0349654
R-HSA-1500931	CELL_CELL_COMMUNICATION	REACTOME_CELL_CELL_COMMUNICATION	-2.05294	0.00595238	0.0396461
R-HSA-156902	METABOLISM_OF_PROTEINS	REACTOME_PEPTIDE_CHAIN_ELONGATION	-1.96296	0.00394477	0.0632649
R-HSA-446728	CELL_CELL_COMMUNICATION	REACTOME_CELL_JUNCTION_ORGANIZATION	-1.94654	0.00753296	0.0655229
R-HSA-909733	IMMUNE_SYSTEM	REACTOME_INTERFERON_ALPHA_BETA_SIGNALING	-1.92469	0.012	0.0702298
R-HSA-422475	DEVELOPMENTAL_BIOLOGY	REACTOME_AXON_GUIDANCE	-1.9222	0.0103093	0.0678616
R-HSA-373080	SIGNAL_TRANSDUCTION	REACTOME_CLASS_B_2_SECRETIN_FAMILY_RECEPTORS	-1.8646	0.0083682	0.0901928
R-HSA-109582	HEMOSTASIS	REACTOME_HEMOSTASIS	-1.81818	0.00838574	0.111834
R-HSA-1266738	DEVELOPMENTAL_BIOLOGY	REACTOME_DEVELOPMENTAL_BIOLOGY	-1.8169	0.0207039	0.107787
R-HSA-168273	DISEASE	REACTOME_INFLUENZA_VIRAL_RNA_TRANSCRIPTION_AND_REPLICATION	-1.80919	0.0118812	0.107913
R-HSA-877300	IMMUNE_SYSTEM	REACTOME_INTERFERON_GAMMA_SIGNALING	-1.79182	0.0135659	0.112551
R-HSA-73728	GENE_EXPRESSION	REACTOME_RNA_POL_I_PROMOTER_OPENING	-1.78293	0.0116959	0.113055
R-HSA-164938	DISEASE	REACTOME_NEF_MEDIATES_DOWN_MODULATION_OF_CELL_SURFACE_RECEPTORS_BY_RECRUITING_THEM_TO_CLATHRIN_ADAPTERS	-1.77961	0.01417	0.111057
R-HSA-164952	DISEASE	REACTOME_THE_ROLE_OF_NEF_IN_HIV1_REPLICATION_AND_DISEASE_PATHOGENESIS	-1.77868	0.0231092	0.107513
R-HSA-71387	METABOLISM	REACTOME_METABOLISM_OF_CARBOHYDRATES	-1.76512	0.0259481	0.111552
R-HSA-216083	EXTRACELLULAR_MATRIX_ORGANIZATION	REACTOME_INTEGRIN_CELL_SURFACE_INTERACTIONS	-1.75726	0.0177515	0.112196
R-HSA-76002	HEMOSTASIS	REACTOME_PLATELET_ACTIVATION_SIGNALING_AND_AGGREGATION	-1.74176	0.0132576	0.116962
R-HSA-202433	IMMUNE_SYSTEM	REACTOME_GENERATION_OF_SECOND_MESSENGER_MOLECULES	-1.69759	0.0212314	0.141996
R-HSA-70263	METABOLISM	REACTOME_GLUCONEOGENESIS	-1.69161	0.0232068	0.142042
R-HSA-73923	METABOLISM	REACTOME_LIPID_DIGESTION_MOBILIZATION_AND_TRANSPORT	-1.68049	0.0278884	0.145301
R-HSA-1296071	NEURONAL_SYSTEM	REACTOME_POTASSIUM_CHANNELS	-1.64236	0.0512295	0.169268
R-HSA-373755	DEVELOPMENTAL_BIOLOGY	REACTOME_SEMAPHORIN_INTERACTIONS	-1.62669	0.0338983	0.175872
R-HSA-186797	SIGNAL_TRANSDUCTION	REACTOME_SIGNALING_BY_PDGF	-1.59272	0.0599613	0.201223
R-HSA-418555	SIGNAL_TRANSDUCTION	REACTOME_G_ALPHA_S_SIGNALLING_EVENTS	-1.58184	0.0652591	0.206928
R-HSA-397014	MUSCLE_CONTRACTION	REACTOME_MUSCLE_CONTRACTION	-1.53431	0.0623701	0.251485
R-HSA-383280	GENE_EXPRESSION	REACTOME_NUCLEAR_RECEPTOR_TRANSCRIPTION_PATHWAY	-1.47571	0.0627376	0.318467
R-HSA-421270	CELL_CELL_COMMUNICATION	REACTOME_CELL_CELL_JUNCTION_ORGANIZATION	-1.45565	0.0954274	0.339481
R-HSA-881907	SIGNAL_TRANSDUCTION	REACTOME_GASTRIN_CREB_SIGNALLING_PATHWAY_VIA_PKC_AND_MAPK	-1.45196	0.0736434	0.337293
R-HSA-163685	METABOLISM	REACTOME_INTEGRATION_OF_ENERGY_METABOLISM	-1.44466	0.103718	0.339549
R-HSA-437239	DEVELOPMENTAL_BIOLOGY	REACTOME_RECYCLING_PATHWAY_OF_L1	-1.4371	0.08742	0.342497
R-HSA-70171	METABOLISM	REACTOME_GLYCOLYSIS	-1.43384	0.102	0.339709
R-HSA-1643713	DISEASE	REACTOME_SIGNALING_BY_EGFR_IN_CANCER	-1.42816	0.0890688	0.339904
R-HSA-418346	HEMOSTASIS	REACTOME_PLATELET_HOMEOSTASIS	-1.4273	0.0793037	0.333942
R-HSA-112316	NEURONAL_SYSTEM	REACTOME_NEURONAL_SYSTEM	-1.40953	0.106339	0.352147
R-HSA-389960	METABOLISM_OF_PROTEINS	REACTOME_FORMATION_OF_TUBULIN_FOLDING_INTERMEDIATES_BY_CCT_TRIC	-1.40321	0.0953307	0.354501
R-HSA-171306	CELL_CYCLE	REACTOME_PACKAGING_OF_TELOMERE_ENDS	-1.3975	0.114519	0.355402
R-HSA-432720	VESICLE_MEDIATED_TRANSPORT	REACTOME_LYSOSOME_VESICLE_BIOGENESIS	-1.39034	0.107422	0.358951
R-HSA-425393	TRANSMEMBRANE_TRANSPORT_OF_SMALL_MOLECULES	REACTOME_TRANSPORT_OF_INORGANIC_CATIONS_ANIONS_AND_AMINO_ACIDS_OLIGOPEPTIDES	-1.38857	0.115308	0.354514
R-HSA-76005	HEMOSTASIS	REACTOME_RESPONSE_TO_ELEVATED_PLATELET_CYTOSOLIC_CA2_	-1.38392	0.122807	0.354139
R-HSA-2122948	SIGNAL_TRANSDUCTION	REACTOME_ACTIVATED_NOTCH1_TRANSMITS_SIGNAL_TO_THE_NUCLEUS	-1.35017	0.121756	0.396656
R-HSA-382551	TRANSMEMBRANE_TRANSPORT_OF_SMALL_MOLECULES	REACTOME_TRANSMEMBRANE_TRANSPORT_OF_SMALL_MOLECULES	-1.34482	0.12426	0.398417
R-HSA-456926	HEMOSTASIS	REACTOME_THROMBIN_SIGNALLING_THROUGH_PROTEINASE_ACTIVATED_RECEPTORS_PARS	-1.34327	0.120921	0.393513
R-HSA-425397	TRANSMEMBRANE_TRANSPORT_OF_SMALL_MOLECULES	REACTOME_TRANSPORT_OF_VITAMINS_NUCLEOSIDES_AND_RELATED_MOLECULES	-1.33861	0.14561	0.393647
R-HSA-389957	METABOLISM_OF_PROTEINS	REACTOME_PREFOLDIN_MEDIATED_TRANSFER_OF_SUBSTRATE_TO_CCT_TRIC	-1.32211	0.136802	0.413112
R-HSA-556833	METABOLISM	REACTOME_METABOLISM_OF_LIPIDS_AND_LIPOPROTEINS	-1.30061	0.147844	0.44212
R-HSA-397795	SIGNAL_TRANSDUCTION	REACTOME_G_PROTEIN_BETA_GAMMA_SIGNALLING	-1.28634	0.174897	0.459768
R-HSA-425374	SIGNAL_TRANSDUCTION	REACTOME_AMINO_ACID_AND_OLIGOPEPTIDE_SLC_TRANSPORTERS	-1.28625	0.147705	0.452394
R-HSA-400685	DEVELOPMENTAL_BIOLOGY	REACTOME_SEMA4D_IN_SEMAPHORIN_SIGNALING	-1.28201	0.171206	0.452421
R-HSA-157279	GENE_EXPRESSION	REACTOME_3_UTR_MEDIATED_TRANSLATIONAL_REGULATION	-1.27348	0.168986	0.45965
R-HSA-111996	SIGNAL_TRANSDUCTION	REACTOME_CA_DEPENDENT_EVENTS	-1.26706	0.190476	0.464189
R-HSA-72695	METABOLISM_OF_PROTEINS	REACTOME_FORMATION_OF_THE_TERNARY_COMPLEX_AND_SUBSEQUENTLY_THE_43S_COMPLEX	-1.26203	0.189824	0.466098
R-HSA-1257604	IMMUNE_SYSTEM	REACTOME_PIP3_ACTIVATES_AKT_SIGNALING	-1.26184	0.195171	0.459344
R-HSA-418597	SIGNAL_TRANSDUCTION	REACTOME_G_ALPHA_Z_SIGNALLING_EVENTS	-1.25902	0.20625	0.456915
R-HSA-167242	DISEASE	REACTOME_ABORTIVE_ELONGATION_OF_HIV1_TRANSCRIPT_IN_THE_ABSENCE_OF_TAT	-1.25622	0.197053	0.454921
R-HSA-1483257	METABOLISM	REACTOME_PHOSPHOLIPID_METABOLISM	-1.24506	0.196226	0.46662
R-HSA-211859	METABOLISM	REACTOME_BIOLOGICAL_OXIDATIONS	-1.245	0.209677	0.460056
R-HSA-187037	SIGNAL_TRANSDUCTION	REACTOME_NGF_SIGNALLING_VIA_TRKA_FROM_THE_PLASMA_MEMBRANE	-1.24381	0.204499	0.455397
R-HSA-2132295	IMMUNE_SYSTEM	REACTOME_MHC_CLASS_II_ANTIGEN_PRESENTATION	-1.24369	0.206166	0.44939
R-HSA-196854	METABOLISM	REACTOME_METABOLISM_OF_VITAMINS_AND_COFACTORS	-1.24272	0.201681	0.444797
R-HSA-1483206	METABOLISM	REACTOME_GLYCEROPHOSPHOLIPID_BIOSYNTHESIS	-1.23924	0.201581	0.444466
R-HSA-420029	CELL_CELL_COMMUNICATION	REACTOME_TIGHT_JUNCTION_INTERACTIONS	-1.21574	0.217054	0.47838
R-HSA-388841	IMMUNE_SYSTEM	REACTOME_COSTIMULATION_BY_THE_CD28_FAMILY	-1.2066	0.232932	0.48816
R-HSA-445144	DEVELOPMENTAL_BIOLOGY	REACTOME_SIGNAL_TRANSDUCTION_BY_L1	-1.20184	0.216433	0.489928
R-HSA-381038	METABOLISM_OF_PROTEINS	REACTOME_ACTIVATION_OF_CHAPERONE_GENES_BY_XBP1S	-1.19293	0.239845	0.499427
R-HSA-373760	DEVELOPMENTAL_BIOLOGY	REACTOME_L1CAM_INTERACTIONS	-1.18737	0.24498	0.502744
R-HSA-975957	GENE_EXPRESSION	REACTOME_NONSENSE_MEDIATED_DECAY_ENHANCED_BY_THE_EXON_JUNCTION_COMPLEX	-1.17954	0.266272	0.510173
R-HSA-535734	METABOLISM	REACTOME_FATTY_ACID_TRIACYLGLYCEROL_AND_KETONE_BODY_METABOLISM	-1.17938	0.252964	0.504084
R-HSA-1489509	IMMUNE_SYSTEM	REACTOME_DAG_AND_IP3_SIGNALING	-1.15779	0.258656	0.534563
R-HSA-114604	HEMOSTASIS	REACTOME_GPVI_MEDIATED_ACTIVATION_CASCADE	-1.15732	0.251984	0.529123
R-HSA-917937	TRANSMEMBRANE_TRANSPORT_OF_SMALL_MOLECULES	REACTOME_IRON_UPTAKE_AND_TRANSPORT	-1.14497	0.283433	0.546486
R-HSA-180292	SIGNAL_TRANSDUCTION	REACTOME_GAB1_SIGNALOSOME	-1.13819	0.289628	0.55212
R-HSA-422356	METABOLISM	REACTOME_REGULATION_OF_INSULIN_SECRETION	-1.1204	0.298805	0.57879
R-HSA-392499	METABOLISM_OF_PROTEINS	REACTOME_METABOLISM_OF_PROTEINS	-1.11737	0.302144	0.577656
R-HSA-182971	SIGNAL_TRANSDUCTION	REACTOME_EGFR_DOWNREGULATION	-1.11689	0.297872	0.571961
R-HSA-611105	METABOLISM	REACTOME_RESPIRATORY_ELECTRON_TRANSPORT	-1.11524	0.337278	0.568218
R-HSA-1250342	SIGNAL_TRANSDUCTION	REACTOME_PI3K_EVENTS_IN_ERBB4_SIGNALING	-1.10245	0.31746	0.585266
R-HSA-445355	MUSCLE_CONTRACTION	REACTOME_SMOOTH_MUSCLE_CONTRACTION	-1.10092	0.31068	0.5815
R-HSA-1638074	METABOLISM	REACTOME_KERATAN_SULFATE_KERATIN_METABOLISM	-1.1009	0.305609	0.575223
R-HSA-425366	TRANSMEMBRANE_TRANSPORT_OF_SMALL_MOLECULES	REACTOME_TRANSPORT_OF_GLUCOSE_AND_OTHER_SUGARS_BILE_SALTS_AND_ORGANIC_ACIDS_METAL_IONS_AND_AMINE_COMPOUNDS	-1.10075	0.310891	0.569321
R-HSA-917977	TRANSMEMBRANE_TRANSPORT_OF_SMALL_MOLECULES	REACTOME_TRANSFERRIN_ENDOCYTOSIS_AND_RECYCLING	-1.0994	0.328063	0.565509
R-HSA-76066	GENE_EXPRESSION	REACTOME_RNA_POL_III_TRANSCRIPTION_INITIATION_FROM_TYPE_2_PROMOTER	-1.09249	0.318618	0.571512
R-HSA-186763	SIGNAL_TRANSDUCTION	REACTOME_DOWNSTREAM_SIGNAL_TRANSDUCTION	-1.08585	0.334623	0.578245
R-HSA-163200	METABOLISM	REACTOME_RESPIRATORY_ELECTRON_TRANSPORT_ATP_SYNTHESIS_BY_CHEMIOSMOTIC_COUPLING_AND_HEAT_PRODUCTION_BY_UNCOUPLING_PROTEINS_	-1.08568	0.343023	0.572581
R-HSA-70326	METABOLISM	REACTOME_GLUCOSE_METABOLISM	-1.08291	0.356436	0.57196
R-HSA-157118	SIGNAL_TRANSDUCTION	REACTOME_SIGNALING_BY_NOTCH	-1.08231	0.353175	0.567204
R-HSA-76071	GENE_EXPRESSION	REACTOME_RNA_POL_III_TRANSCRIPTION_INITIATION_FROM_TYPE_3_PROMOTER	-1.08082	0.367113	0.564117
R-HSA-1428517	METABOLISM	REACTOME_TCA_CYCLE_AND_RESPIRATORY_ELECTRON_TRANSPORT	-1.07838	0.337474	0.562705
R-HSA-391251	METABOLISM_OF_PROTEINS	REACTOME_PROTEIN_FOLDING	-1.07469	0.35743	0.564014
REACT_111184	SIGNAL_TRANSDUCTION	REACTOME_NEGATIVE_REGULATION_OF_FGFR_SIGNALING	-1.05904	0.371369	0.585096
R-HSA-112387	DISEASE	REACTOME_ELONGATION_ARREST_AND_RECOVERY	-1.04395	0.392354	0.606257
R-HSA-445717	TRANSMEMBRANE_TRANSPORT_OF_SMALL_MOLECULES	REACTOME_AQUAPORIN_MEDIATED_TRANSPORT	-1.04	0.400415	0.607938
R-HSA-446193	METABOLISM_OF_PROTEINS	REACTOME_BIOSYNTHESIS_OF_THE_N_GLYCAN_PRECURSOR_DOLICHOL_LIPID_LINKED_OLIGOSACCHARIDE_LLO_AND_TRANSFER_TO_A_NASCENT_PROTEIN	-1.03833	0.379771	0.60527
R-HSA-112315	NEURONAL_SYSTEM	REACTOME_TRANSMISSION_ACROSS_CHEMICAL_SYNAPSES	-1.03831	0.360465	0.59965
R-HSA-597592	METABOLISM_OF_PROTEINS	REACTOME_POST_TRANSLATIONAL_PROTEIN_MODIFICATION	-1.03537	0.389113	0.599136
R-HSA-1980143	SIGNAL_TRANSDUCTION	REACTOME_SIGNALING_BY_NOTCH1	-1.02872	0.389002	0.605327
R-HSA-72662	METABOLISM_OF_PROTEINS	REACTOME_ACTIVATION_OF_THE_MRNA_UPON_BINDING_OF_THE_CAP_BINDING_COMPLEX_AND_EIFS_AND_SUBSEQUENT_BINDING_TO_43S	-1.0274	0.413174	0.602572
R-HSA-1227986	SIGNAL_TRANSDUCTION	REACTOME_SIGNALING_BY_ERBB2	-1.01783	0.419552	0.614044
R-HSA-391908	SIGNAL_TRANSDUCTION	REACTOME_REGULATION_OF_WATER_BALANCE_BY_RENAL_AQUAPORINS	-1.01191	0.410901	0.619539
REACT_21310	SIGNAL_TRANSDUCTION	REACTOME_PHOSPHOLIPASE_C_MEDIATED_CASCADE	-1.01015	0.413793	0.616832
R-HSA-446203	METABOLISM_OF_PROTEINS	REACTOME_ASPARAGINE_N_LINKED_GLYCOSYLATION	-1.0021	0.449153	0.626512
R-HSA-1799339	METABOLISM_OF_PROTEINS	REACTOME_SRP_DEPENDENT_COTRANSLATIONAL_PROTEIN_TARGETING_TO_MEMBRANE	-1.00043	0.458774	0.624141
R-HSA-1963642	SIGNAL_TRANSDUCTION	REACTOME_PI3K_EVENTS_IN_ERBB2_SIGNALING	-0.998513	0.448413	0.622012
R-HSA-74158	GENE_EXPRESSION	REACTOME_RNA_POL_III_TRANSCRIPTION	-0.994348	0.435701	0.623996
R-HSA-71403	METABOLISM	REACTOME_CITRIC_ACID_CYCLE_TCA_CYCLE	-0.986281	0.456212	0.633313
R-HSA-1222352	DISEASE	REACTOME_LATENT_INFECTION_OF_HOMO_SAPIENS_WITH_MYCOBACTERIUM_TUBERCULOSIS	-0.972887	0.456647	0.651093
R-HSA-375165	DEVELOPMENTAL_BIOLOGY	REACTOME_NCAM_SIGNALING_FOR_NEURITE_OUT_GROWTH	-0.968542	0.486056	0.653478
R-HSA-190236	SIGNAL_TRANSDUCTION	REACTOME_SIGNALING_BY_FGFR	-0.966418	0.4625	0.652048
REACT_21272	SIGNAL_TRANSDUCTION	REACTOME_DOWNSTREAM_SIGNALING_OF_ACTIVATED_FGFR	-0.965368	0.474	0.648625
R-HSA-416572	DEVELOPMENTAL_BIOLOGY	REACTOME_SEMA4D_INDUCED_CELL_MIGRATION_AND_GROWTH_CONE_COLLAPSE	-0.964236	0.479924	0.645386
R-HSA-198203	SIGNAL_TRANSDUCTION	REACTOME_PI3K_AKT_ACTIVATION	-0.961067	0.486034	0.646013
R-HSA-111885	SIGNAL_TRANSDUCTION	REACTOME_OPIOID_SIGNALLING	-0.960177	0.450704	0.642336
R-HSA-76009	HEMOSTASIS	REACTOME_PLATELET_AGGREGATION_PLUG_FORMATION	-0.94296	0.507812	0.667592
R-HSA-983170	IMMUNE_SYSTEM	REACTOME_ANTIGEN_PRESENTATION_FOLDING_ASSEMBLY_AND_PEPTIDE_LOADING_OF_CLASS_I_MHC	-0.92408	0.529762	0.695878
R-HSA-71291	METABOLISM	REACTOME_METABOLISM_OF_AMINO_ACIDS_AND_DERIVATIVES	-0.913659	0.578154	0.708603
R-HSA-1236975	IMMUNE_SYSTEM	REACTOME_ANTIGEN_PROCESSING_CROSS_PRESENTATION	-0.904173	0.579592	0.720218
R-HSA-166520	SIGNAL_TRANSDUCTION	REACTOME_SIGNALLING_BY_NGF	-0.903214	0.552326	0.716242
R-HSA-381340	DEVELOPMENTAL_BIOLOGY	REACTOME_TRANSCRIPTIONAL_REGULATION_OF_WHITE_ADIPOCYTE_DIFFERENTIATION	-0.897352	0.590726	0.72141
R-HSA-156580	METABOLISM	REACTOME_PHASE_II_CONJUGATION	-0.885748	0.606186	0.736073
REACT_21270	SIGNAL_TRANSDUCTION	REACTOME_PI_3K_CASCADE	-0.884043	0.592079	0.733218
R-HSA-198753	IMMUNE_SYSTEM	REACTOME_ERK_MAPK_TARGETS	-0.880534	0.620038	0.733848
R-HSA-428157	METABOLISM	REACTOME_SPHINGOLIPID_METABOLISM	-0.876051	0.605556	0.735807
R-HSA-168255	DISEASE	REACTOME_INFLUENZA_LIFE_CYCLE	-0.869552	0.632323	0.741362
R-HSA-202403	IMMUNE_SYSTEM	REACTOME_TCR_SIGNALING	-0.865448	0.623984	0.743143
R-HSA-112314	NEURONAL_SYSTEM	REACTOME_NEUROTRANSMITTER_RECEPTOR_BINDING_AND_DOWNSTREAM_TRANSMISSION_IN_THE_POSTSYNAPTIC_CELL	-0.863684	0.617822	0.740792
R-HSA-168249	IMMUNE_SYSTEM	REACTOME_INNATE_IMMUNE_SYSTEM	-0.854753	0.639155	0.749999
R-HSA-1236974	IMMUNE_SYSTEM	REACTOME_ER_PHAGOSOME_PATHWAY	-0.846488	0.63189	0.759026
R-HSA-72766	METABOLISM_OF_PROTEINS	REACTOME_TRANSLATION	-0.839827	0.64741	0.764406
R-HSA-392518	HEMOSTASIS	REACTOME_SIGNAL_AMPLIFICATION	-0.829228	0.663347	0.776592
R-HSA-211000	GENE_EXPRESSION	REACTOME_REGULATORY_RNA_PATHWAYS	-0.813184	0.690702	0.796983
R-HSA-1433557	SIGNAL_TRANSDUCTION	REACTOME_SIGNALING_BY_SCF_KIT	-0.798546	0.69863	0.814774
R-HSA-1226099	DISEASE	REACTOME_SIGNALING_BY_FGFR_IN_DISEASE	-0.793377	0.723404	0.81689
R-HSA-112043	SIGNAL_TRANSDUCTION	REACTOME_PLC_BETA_MEDIATED_EVENTS	-0.77991	0.74187	0.83258
R-HSA-1268020	METABOLISM_OF_PROTEINS	REACTOME_MITOCHONDRIAL_PROTEIN_IMPORT	-0.741098	0.798793	0.885757
R-HSA-168898	IMMUNE_SYSTEM	REACTOME_TOLL_RECEPTOR_CASCADES	-0.733544	0.813253	0.890582
R-HSA-913709	METABOLISM_OF_PROTEINS	REACTOME_O_LINKED_GLYCOSYLATION_OF_MUCINS	-0.71815	0.819802	0.906731
R-HSA-1280218	IMMUNE_SYSTEM	REACTOME_ADAPTIVE_IMMUNE_SYSTEM	-0.665795	0.890411	0.966929
R-HSA-445989	IMMUNE_SYSTEM	REACTOME_TAK1_ACTIVATES_NFKB_BY_PHOSPHORYLATION_AND_ACTIVATION_OF_IKKS_COMPLEX	-0.663772	0.884298	0.96275
R-HSA-1221632	CELL_CYCLE	REACTOME_MEIOTIC_SYNAPSIS	-0.659175	0.885177	0.961436
R-HSA-749499	METABOLISM	REACTOME_DESTABILIZATION_OF_MRNA_BY_AUF1_HNRNP_D0	-0.649875	0.913307	0.964723
R-HSA-157579	CELL_CYCLE	REACTOME_TELOMERE_MAINTENANCE	-0.649612	0.913295	0.958728
REACT_111135	IMMUNE_SYSTEM	REACTOME_TRIF_MEDIATED_TLR3_SIGNALING	-0.644437	0.894737	0.958057
R-HSA-166054	IMMUNE_SYSTEM	REACTOME_ACTIVATED_TLR4_SIGNALLING	-0.640889	0.924752	0.955178
R-HSA-389513	IMMUNE_SYSTEM	REACTOME_CTLA4_INHIBITORY_SIGNALING	-0.631007	0.915323	0.958395
REACT_25281	METABOLISM	REACTOME_NFKB_AND_MAP_KINASES_ACTIVATION_MEDIATED_BY_TLR4_SIGNALING_REPERTOIRE	-0.615892	0.945631	0.965464
R-HSA-1660499	METABOLISM	REACTOME_SYNTHESIS_OF_PIPS_AT_THE_PLASMA_MEMBRANE	-0.598967	0.95155	0.972449
R-HSA-194315	SIGNAL_TRANSDUCTION	REACTOME_SIGNALING_BY_RHO_GTPASES	-0.591252	0.926441	0.971963
R-HSA-75109	METABOLISM	REACTOME_TRIGLYCERIDE_BIOSYNTHESIS	-0.586356	0.945783	0.969561
R-HSA-167044	SIGNAL_TRANSDUCTION	REACTOME_SIGNALLING_TO_RAS	-0.553156	0.96319	0.982225
R-HSA-168928	IMMUNE_SYSTEM	REACTOME_RIG_I_MDA5_MEDIATED_INDUCTION_OF_IFN_ALPHA_BETA_PATHWAYS	-0.520506	0.989316	0.989359
R-HSA-1912422	SIGNAL_TRANSDUCTION	REACTOME_PRE_NOTCH_EXPRESSION_AND_PROCESSING	-0.501724	0.990329	0.988509

[truncated: 21 more sheets: PRAD, PCPG, PAAD, OV, MESO, LUSC, LUAD, LIHC, LGG, LAML, KIRP, KIRC, KICH, HNSC, GBM, DLBC, COAD, CHOL, CESC, BRCA …]
