# Supplementary material for: Crosstalk between the mitochondrial fission protein, Drp1, and the cell cycle is identified across various cancer types and can impact survival of epithelial ovarian cancer patients
Source: Oncotarget. 2016 Aug 4;7(37):60021–37. doi: 10.18632/oncotarget.11047 (PMC5312366; doi:10.18632/oncotarget.11047)
Supplement: Supplementary file 4 [file oncotarget-07-60021-s004.xlsx]

## Sheet: Drp1-MAD1
Suppl. Table S3-A. Drp1 Correlation with all other genes which do not have any 0 as expression values in the Drp1-MAD1 group
Gene	Correlated Gene	Pearson Correlation	Pearson correlation p-value	Pearson Correlation q-value
DNM1L	DNM1L	1	0	0
DNM1L	RAD51AP1	0.34235	3.53023e-06	0.0250187
DNM1L	ALG10	0.33468	5.98504e-06	0.0282773
DNM1L	YARS2	0.32813	9.29186e-06	0.0329257
DNM1L	PSMD1	0.32308	1.29535e-05	0.0367205
DNM1L	NUP107	0.31937	1.64777e-05	0.0389258
DNM1L	FBXL8	-0.30814	3.34702e-05	0.0669213
DNM1L	APLP1	0.30535	3.97437e-05	0.0669213
DNM1L	CCDC77	0.30425	4.24927e-05	0.0669213
DNM1L	LLPH	0.30182	4.92422e-05	0.069796
DNM1L	MED21	0.30018	5.4364e-05	0.0700505
DNM1L	UBE2V2	0.29487	7.45558e-05	0.0880628
DNM1L	GDF11	0.29052	9.61326e-05	0.104814
DNM1L	RECQL	0.2887	0.000106815	0.108142
DNM1L	C5orf22	0.28481	0.000133366	0.126022
DNM1L	LOH12CR1	0.28253	0.000151759	0.130204
DNM1L	GPR19	0.28202	0.000156164	0.130204
DNM1L	PVRL3	0.27924	0.000182409	0.135298
DNM1L	KCNH2	0.27838	0.000191304	0.135298
DNM1L	NKAIN1	0.27627	0.000214959	0.135298
DNM1L	RFC4	0.27603	0.000217753	0.135298
DNM1L	IGFBP2	0.27549	0.00022431	0.135298
DNM1L	SLC30A2	0.27512	0.00022892	0.135298
DNM1L	TBCE	0.2751	0.000229092	0.135298
DNM1L	DPM1	0.27408	0.000242252	0.137347
DNM1L	EFR3B	0.27297	0.000257291	0.140263
DNM1L	DEPDC1B	0.27058	0.000292885	0.149599
DNM1L	DLGAP3	0.26963	0.000308159	0.149599
DNM1L	ADAMTS6	0.26948	0.00031055	0.149599
DNM1L	ZNF695	0.26912	0.000316634	0.149599
DNM1L	BLVRA	0.26829	0.000331054	0.151366
DNM1L	STRAP	0.26692	0.000355961	0.157669
DNM1L	CDCA3	0.26479	0.000398362	0.163781
DNM1L	CSE1L	0.26433	0.00040806	0.163781
DNM1L	DENND5B	0.26391	0.00041719	0.163781
DNM1L	TFG	0.26246	0.000449993	0.163781
DNM1L	DGKG	0.2612	0.000480506	0.163781
DNM1L	CLVS1	0.26099	0.000485865	0.163781
DNM1L	PLBD1	0.26078	0.000491065	0.163781
DNM1L	PCGF6	0.26043	0.000500004	0.163781
DNM1L	FAAH	-0.25984	0.000515629	0.163781
DNM1L	NCAPH	0.2597	0.000519167	0.163781
DNM1L	MYO7B	0.25936	0.000528426	0.163781
DNM1L	RHNO1	0.2591	0.000535564	0.163781
DNM1L	EXO1	0.25881	0.000543604	0.163781
DNM1L	CCT2	0.25822	0.000560312	0.163781
DNM1L	B3GNT8	0.25815	0.000562366	0.163781
DNM1L	TLN2	-0.25765	0.000576769	0.163781
DNM1L	CEP55	0.25761	0.000577942	0.163781
DNM1L	STK38L	0.25743	0.000583461	0.163781
DNM1L	GINS1	0.25662	0.000607869	0.163781
DNM1L	CDC7	0.25646	0.00061311	0.163781
DNM1L	TROAP	0.25625	0.00061942	0.163781
DNM1L	ACER3	0.25611	0.000623971	0.163781
DNM1L	RFWD2	0.25457	0.000674696	0.173875
DNM1L	DARS2	0.25265	0.000742956	0.186527
DNM1L	NDC80	0.25246	0.000750107	0.186527
DNM1L	PARL	0.2515	0.000786956	0.192316
DNM1L	KALRN	0.25048	0.000827931	0.198079
DNM1L	CENPU	0.25023	0.000838491	0.198079
DNM1L	TSFM	0.24876	0.000901839	0.204451
DNM1L	CENPN	0.24866	0.00090631	0.204451
DNM1L	PSAT1	0.2486	0.000908736	0.204451
DNM1L	PROM2	-0.24828	0.000923175	0.204454
DNM1L	TMC4	-0.24655	0.00100502	0.219157
DNM1L	MURC	0.24511	0.00107835	0.230297
DNM1L	KCNH3	0.24491	0.00108861	0.230297
DNM1L	MFSD2A	0.24388	0.00114431	0.235786
DNM1L	MYO5C	-0.24333	0.00117526	0.235786
DNM1L	HEXDC	-0.24332	0.00117568	0.235786
DNM1L	CENPH	0.24323	0.00118109	0.235786
DNM1L	HENMT1	0.24252	0.00122197	0.236048
DNM1L	SPATS2	0.24247	0.0012251	0.236048
DNM1L	MPP2	0.24235	0.00123237	0.236048
DNM1L	LINC00888	0.24144	0.00128747	0.240351
DNM1L	NOSTRIN	-0.24142	0.00128875	0.240351
DNM1L	CAND1	0.24095	0.0013175	0.242523
DNM1L	USP14	0.23985	0.00138858	0.244899
DNM1L	ZNF202	-0.23972	0.00139754	0.244899
DNM1L	TRA2B	0.23964	0.00140288	0.244899
DNM1L	TYMS	0.23919	0.00143293	0.244899
DNM1L	USP39	0.23903	0.00144396	0.244899
DNM1L	ADCY5	0.23831	0.00149408	0.244899
DNM1L	SH2D3A	-0.23793	0.00152144	0.244899
DNM1L	PHACTR1	0.23758	0.00154639	0.244899
DNM1L	GLRX3	0.23756	0.0015477	0.244899
DNM1L	SENP1	0.23756	0.00154815	0.244899
DNM1L	UBE2T	0.23753	0.00154982	0.244899
DNM1L	STMN1	0.23721	0.0015738	0.244899
DNM1L	XXYLT1	0.2372	0.00157421	0.244899
DNM1L	CENPL	0.2371	0.00158176	0.244899
DNM1L	SNX33	-0.2369	0.00159718	0.244899
DNM1L	VWCE	-0.23676	0.00160771	0.244899
DNM1L	SNX25	-0.23642	0.00163317	0.244899
DNM1L	SMNDC1	0.23626	0.00164539	0.244899
DNM1L	PRKAG1	0.23601	0.00166522	0.244899
DNM1L	ERGIC2	0.23584	0.00167843	0.244899
DNM1L	SYCE2	0.23565	0.00169325	0.244899
DNM1L	TBC1D7	0.23505	0.00174141	0.24932
DNM1L	SRGAP2D	0.23472	0.00176808	0.249631
DNM1L	GINS4	0.23459	0.00177945	0.249631
DNM1L	DDX47	0.23438	0.00179642	0.249631
DNM1L	RPL39L	0.2338	0.00184592	0.251749
DNM1L	B4GALNT1	0.2337	0.00185475	0.251749
DNM1L	MRPS35	0.23319	0.00189864	0.251749
DNM1L	CSPG5	0.23298	0.00191716	0.251749
DNM1L	FYTTD1	0.23267	0.00194509	0.251749
DNM1L	PDCL3	0.23262	0.00194912	0.251749
DNM1L	VPS11	-0.23202	0.00200437	0.251749
DNM1L	ST6GALNAC4	-0.23192	0.00201372	0.251749
DNM1L	ALKBH6	0.23191	0.00201426	0.251749
DNM1L	PAK2	0.23181	0.00202376	0.251749
DNM1L	APOA1	0.23161	0.00204236	0.251749
DNM1L	AKIRIN1	0.23144	0.00205887	0.251749
DNM1L	KIAA1524	0.23144	0.00205887	0.251749
DNM1L	USP5	0.23142	0.00206031	0.251749
DNM1L	CCNB1	0.23113	0.00208749	0.252389
DNM1L	EFNB1	0.23079	0.00212095	0.252389
DNM1L	TRIM4	-0.23066	0.00213326	0.252389
DNM1L	UBXN2A	0.23063	0.00213678	0.252389
DNM1L	AMMECR1	0.23027	0.00217182	0.253542
DNM1L	DPF1	0.22989	0.00220987	0.253542
DNM1L	TSEN15	0.22984	0.00221497	0.253542
DNM1L	RACGAP1	0.22905	0.00229609	0.253542
DNM1L	EPB41L5	0.22901	0.00230034	0.253542
DNM1L	CNOT11	0.22869	0.00233449	0.253542
DNM1L	MAP6D1	0.22868	0.00233515	0.253542
DNM1L	DERL2	0.22854	0.00234973	0.253542
DNM1L	MYBL2	0.22845	0.00235946	0.253542
DNM1L	CREM	0.22818	0.00238833	0.253542
DNM1L	YEATS4	0.22795	0.002414	0.253542
DNM1L	C17orf104	0.22781	0.00242916	0.253542
DNM1L	MCMBP	0.22741	0.00247419	0.253542
DNM1L	DLGAP5	0.22721	0.0024966	0.253542
DNM1L	RPS6KL1	0.22699	0.00252117	0.253542
DNM1L	ILF2	0.22693	0.00252818	0.253542
DNM1L	BCAT1	0.22688	0.00253405	0.253542
DNM1L	RRP36	0.22672	0.00255223	0.253542
DNM1L	PARP16	-0.22654	0.00257253	0.253542
DNM1L	TPX2	0.22645	0.00258269	0.253542
DNM1L	GPRIN1	0.2263	0.00260102	0.253542
DNM1L	PSMD2	0.22628	0.00260301	0.253542
DNM1L	PRKRA	0.22617	0.00261627	0.253542
DNM1L	HJURP	0.22615	0.00261851	0.253542
DNM1L	ESPL1	0.22614	0.00261955	0.253542
DNM1L	PHTF1	0.22606	0.00262919	0.253542
DNM1L	PPHLN1	0.22555	0.00268944	0.253542
DNM1L	SPSB2	0.22552	0.00269328	0.253542
DNM1L	BTG3	0.22545	0.00270211	0.253542
DNM1L	ATP8B1	-0.22524	0.0027273	0.253542
DNM1L	TMEM159	-0.22516	0.00273732	0.253542
DNM1L	FAM64A	0.22504	0.00275227	0.253542
DNM1L	NANOS1	0.22502	0.00275416	0.253542
DNM1L	NR1D1	-0.22495	0.00276291	0.253542
DNM1L	BUB1	0.22483	0.00277738	0.253542
DNM1L	ARMCX1	0.22473	0.0027905	0.253542
DNM1L	PIGC	0.22446	0.00282398	0.253567
DNM1L	ALPL	0.22414	0.00286547	0.253567
DNM1L	SRP9	0.22408	0.00287267	0.253567
DNM1L	AGAP3	-0.22373	0.00291726	0.253567
DNM1L	MSH2	0.22369	0.00292261	0.253567
DNM1L	NRIP3	0.22369	0.00292234	0.253567
DNM1L	NUF2	0.22336	0.00296592	0.253567
DNM1L	MRPL39	0.22335	0.00296714	0.253567
DNM1L	ALS2CL	-0.22328	0.00297646	0.253567
DNM1L	GOLT1B	0.22321	0.00298653	0.253567
DNM1L	IVD	-0.2232	0.00298756	0.253567
DNM1L	FIGNL2	0.22303	0.00300988	0.25394
DNM1L	BMP7	0.22257	0.00307217	0.257662
DNM1L	RNF182	0.22238	0.00309719	0.257761
DNM1L	FOXM1	0.22229	0.00310972	0.257761
DNM1L	FAM45B	0.22158	0.00320864	0.263279
DNM1L	SYBU	-0.22155	0.00321343	0.263279
DNM1L	HAT1	0.22135	0.00324264	0.264145
DNM1L	ENGASE	-0.2211	0.00327846	0.265537
DNM1L	RNF39	-0.22055	0.00335776	0.269275
DNM1L	DTL	0.22052	0.00336261	0.269275
DNM1L	OAT	0.22023	0.00340626	0.269827
DNM1L	CLDN6	0.22021	0.00340792	0.269827
DNM1L	SNAP25	0.22009	0.00342662	0.269827
DNM1L	KCMF1	0.21949	0.00351789	0.270027
DNM1L	WDR53	0.21948	0.00351976	0.270027
DNM1L	B4GALT6	0.21924	0.0035563	0.270027
DNM1L	AOC1	0.2191	0.00357836	0.270027
DNM1L	ACSL3	0.21886	0.00361662	0.270027
DNM1L	HSPA13	0.21848	0.00367581	0.270027
DNM1L	MND1	0.21832	0.00370131	0.270027
DNM1L	PLEKHG6	0.21817	0.00372577	0.270027
DNM1L	PPP1R14A	0.2181	0.00373728	0.270027
DNM1L	METAP1D	-0.21799	0.00375495	0.270027
DNM1L	MORC2-AS1	0.21799	0.00375561	0.270027
DNM1L	ACKR3	0.21784	0.00378077	0.270027
DNM1L	SLC7A5P2	-0.21775	0.0037954	0.270027
DNM1L	CBX3	0.21764	0.0038135	0.270027
DNM1L	C12orf61	0.21734	0.00386349	0.270027
DNM1L	PPM1H	0.21729	0.00387115	0.270027
DNM1L	WHAMM	-0.21726	0.00387582	0.270027
DNM1L	INSR	-0.21725	0.0038781	0.270027
DNM1L	PFN4	0.2172	0.00388687	0.270027
DNM1L	SORL1	-0.21705	0.00391173	0.270027
DNM1L	FAM81A	-0.21698	0.0039227	0.270027
DNM1L	DENND4A	-0.21697	0.00392468	0.270027
DNM1L	SRP54	0.21696	0.00392716	0.270027
DNM1L	MLF2	0.21692	0.00393352	0.270027
DNM1L	GTPBP4	0.21689	0.00393955	0.270027
DNM1L	ARHGEF12	-0.21659	0.00398992	0.270027
DNM1L	WBP11	0.21651	0.0040042	0.270027
DNM1L	SLC35E3	0.21634	0.00403262	0.270027
DNM1L	LINC00346	0.21599	0.00409512	0.270027
DNM1L	CCNA2	0.2158	0.00412925	0.270027
DNM1L	GLO1	0.21542	0.0041968	0.270027
DNM1L	RTKN2	0.21539	0.00420208	0.270027
DNM1L	FADS1	0.21527	0.00422397	0.270027
DNM1L	MARS	0.21516	0.00424315	0.270027
DNM1L	CENPA	0.21495	0.00428225	0.270027
DNM1L	ZNF841	-0.21494	0.0042829	0.270027
DNM1L	EPB41L4A-AS2	-0.21484	0.00430258	0.270027
DNM1L	LOC102800310	0.21482	0.00430619	0.270027
DNM1L	LRIG3	0.21482	0.00430582	0.270027
DNM1L	PLIN2	0.21471	0.00432561	0.270027
DNM1L	GMNN	0.21465	0.00433714	0.270027
DNM1L	NCAPD2	0.21446	0.00437339	0.270027
DNM1L	HMMR	0.21437	0.00439007	0.270027
DNM1L	NFIA	-0.2143	0.00440332	0.270027
DNM1L	MSANTD3-TMEFF1	0.21426	0.0044098	0.270027
DNM1L	RHOQ	0.21412	0.00443677	0.270027
DNM1L	CLSPN	0.21403	0.00445412	0.270027
DNM1L	TM7SF2	0.21402	0.00445491	0.270027
DNM1L	DNMT3B	0.214	0.00445906	0.270027
DNM1L	RNF115	0.21398	0.00446343	0.270027
DNM1L	TM7SF3	0.21398	0.00446403	0.270027
DNM1L	KCNMA1	-0.21396	0.00446735	0.270027
DNM1L	PIP4K2C	0.21394	0.00447034	0.270027
DNM1L	SRSF12	0.21385	0.00448829	0.270027
DNM1L	PDK1	0.2138	0.00449798	0.270027
DNM1L	NGDN	0.21373	0.00451093	0.270027
DNM1L	ASCL2	0.2137	0.00451785	0.270027
DNM1L	DNAJC22	0.21361	0.0045341	0.270027
DNM1L	RSRP1	-0.21341	0.00457399	0.270235
DNM1L	CDK4	0.2134	0.00457573	0.270235
DNM1L	MYC	-0.21317	0.00462076	0.270463
DNM1L	NRCAM	0.21312	0.00462901	0.270463
DNM1L	LINC00925	0.21284	0.0046851	0.270463
DNM1L	GTF2IRD2B	-0.21277	0.00470014	0.270463
DNM1L	ZDHHC16	0.21252	0.00474963	0.270463
DNM1L	TMEM43	-0.21241	0.00477195	0.270463
DNM1L	TUBA1C	0.2124	0.00477266	0.270463
DNM1L	SLC25A13	0.21237	0.00478038	0.270463
DNM1L	IQCA1	0.2122	0.00481366	0.270463
DNM1L	TRPM4	-0.2122	0.00481397	0.270463
DNM1L	S1PR3	0.21211	0.00483197	0.270463
DNM1L	LOC100507002	0.21207	0.00484096	0.270463
DNM1L	COPRS	0.21204	0.0048475	0.270463
DNM1L	UBE2C	0.21195	0.00486564	0.270463
DNM1L	ESCO2	0.21181	0.00489516	0.270463
DNM1L	TTC7B	0.21171	0.00491583	0.270463
DNM1L	MAPRE1	0.2117	0.00491648	0.270463
DNM1L	PSMD11	0.21165	0.00492858	0.270463
DNM1L	CWF19L1	0.21158	0.00494214	0.270463
DNM1L	C2orf47	0.21148	0.00496266	0.270541
DNM1L	SLC2A6	0.21128	0.00500581	0.271469
DNM1L	LOC100129361	0.21122	0.00501798	0.271469
DNM1L	C16orf52	-0.21102	0.0050611	0.272761
DNM1L	WBP5	0.21092	0.00508157	0.272826
DNM1L	TMTC1	0.21068	0.00513266	0.274226
DNM1L	SIX2	0.21056	0.00515842	0.274226
DNM1L	UBE2G1	0.21053	0.00516568	0.274226
DNM1L	SLC25A33	0.2103	0.00521633	0.275882
DNM1L	CACNA1A	0.21004	0.00527365	0.277166
DNM1L	PCNA	0.21001	0.00527972	0.277166
DNM1L	MCM4	0.20989	0.00530763	0.277491
DNM1L	MTFR2	0.20981	0.00532508	0.277491
DNM1L	PBK	0.20957	0.00537899	0.279274
DNM1L	ADRA2B	0.20939	0.00541972	0.280329
DNM1L	THAP8	0.20928	0.00544336	0.280329
DNM1L	TIAL1	0.20914	0.00547578	0.280329
DNM1L	C1orf116	-0.2091	0.00548505	0.280329
DNM1L	MTA3	0.209	0.00550911	0.280329
DNM1L	HSPA12A	0.20895	0.00551872	0.280329
DNM1L	PPIP5K1	-0.20857	0.00560682	0.280329
DNM1L	COL9A2	0.2085	0.00562401	0.280329
DNM1L	ISPD	0.20835	0.00566053	0.280329
DNM1L	PLSCR4	-0.20823	0.00568668	0.280329
DNM1L	ACTR1A	0.20819	0.00569818	0.280329
DNM1L	DNAJB11	0.20812	0.00571306	0.280329
DNM1L	RRM2	0.20809	0.00572082	0.280329
DNM1L	TUBB3	0.20804	0.00573182	0.280329
DNM1L	MTF2	0.20802	0.00573652	0.280329
DNM1L	SNX10	0.20799	0.00574446	0.280329
DNM1L	MCM8	0.20797	0.00574919	0.280329
DNM1L	PIGU	0.20778	0.00579415	0.280329
DNM1L	RAP1B	0.20771	0.00581279	0.280329
DNM1L	SH3KBP1	0.20761	0.00583727	0.280329
DNM1L	CACNA2D2	0.20748	0.00586716	0.280329
DNM1L	ST6GALNAC3	0.20747	0.00587069	0.280329
DNM1L	CCNA1	0.20741	0.0058855	0.280329
DNM1L	FEN1	0.20725	0.00592388	0.280329
DNM1L	MCUR1	0.20709	0.00596454	0.280329
DNM1L	SEC61A2	0.207	0.00598475	0.280329
DNM1L	MBP	-0.20695	0.00599822	0.280329
DNM1L	TIMM23	0.20689	0.00601337	0.280329
DNM1L	SLC16A10	0.20686	0.00602038	0.280329
DNM1L	EIF5A2	0.20675	0.00604715	0.280329
DNM1L	SKP2	0.20674	0.00605171	0.280329
DNM1L	ZNF836	-0.20672	0.00605526	0.280329
DNM1L	DEGS1	0.20662	0.00608074	0.280329
DNM1L	NDUFAF5	0.2065	0.0061107	0.280329
DNM1L	ARMC1	0.20648	0.00611682	0.280329
DNM1L	RNASEH1	0.20643	0.00612959	0.280329
DNM1L	ILKAP	0.20642	0.00613108	0.280329
DNM1L	TPM3	0.20628	0.00616733	0.281079
DNM1L	MAP2K7	-0.20595	0.00625109	0.283984
DNM1L	MCM10	0.20536	0.0064039	0.289996
DNM1L	BAI2	0.2052	0.00644635	0.290989
DNM1L	RASA4CP	-0.20508	0.00647859	0.291223
DNM1L	CCDC138	0.20503	0.00649262	0.291223
DNM1L	MAGED2	0.20468	0.00658613	0.293726
DNM1L	PTAR1	-0.20457	0.00661652	0.293726
DNM1L	MASTL	0.20456	0.00661845	0.293726
DNM1L	C11orf84	0.20439	0.00666593	0.293726
DNM1L	UCHL1	0.20436	0.00667297	0.293726
DNM1L	TP53I3	0.20435	0.00667677	0.293726
DNM1L	EVA1C	-0.20428	0.00669348	0.293726
DNM1L	RAB25	-0.20411	0.00674268	0.294972
DNM1L	TTK	0.20399	0.00677359	0.295412
DNM1L	FGFR1OP2	0.20374	0.00684346	0.297069
DNM1L	AKR1C3	0.20359	0.00688676	0.297069
DNM1L	TACSTD2	-0.20355	0.00689607	0.297069
DNM1L	IPO8	0.20353	0.00690193	0.297069
DNM1L	ZNF83	-0.20343	0.00693176	0.297069
DNM1L	MEF2BNB	0.20341	0.00693734	0.297069
DNM1L	AURKA	0.20319	0.00699921	0.298231
DNM1L	BZW1	0.20311	0.0070225	0.298231
DNM1L	SGOL1	0.20306	0.00703505	0.298231
DNM1L	NONO	0.20302	0.00704863	0.298231
DNM1L	MYO18A	-0.20288	0.00708748	0.298419
DNM1L	LOC100289019	-0.20286	0.0070952	0.298419
DNM1L	MRPL44	0.20274	0.00712946	0.298587
DNM1L	C17orf53	0.2027	0.00714131	0.298587
DNM1L	KIF11	0.20251	0.00719585	0.299967
DNM1L	CCDC91	0.20227	0.00726542	0.299967
DNM1L	NRAS	0.20226	0.00726927	0.299967
DNM1L	MAP4K1	0.20221	0.0072846	0.299967
DNM1L	COPS5	0.20219	0.00729046	0.299967
DNM1L	FKBP1B	0.20215	0.00730131	0.299967
DNM1L	C2orf40	0.20202	0.00734075	0.300495
DNM1L	TRMT10C	0.20196	0.00735655	0.300495
DNM1L	SARNP	0.2018	0.00740396	0.301562
DNM1L	ARG2	0.2017	0.00743525	0.301969
DNM1L	FOXO6	0.20151	0.00749383	0.303236
DNM1L	KIAA1671	-0.20146	0.00750923	0.303236
DNM1L	ZNF816	-0.20127	0.00756657	0.304683
DNM1L	EIF4E2	0.20115	0.00760107	0.305205
DNM1L	CCDC167	0.20096	0.00766078	0.30587
DNM1L	WDHD1	0.20096	0.00765971	0.30587
DNM1L	NRN1	0.20067	0.00775148	0.307658
DNM1L	SPTBN2	-0.20063	0.00776402	0.307658
DNM1L	EGFL6	0.20061	0.00777067	0.307658
DNM1L	CRIM1	-0.20045	0.00781872	0.308083
DNM1L	ZNF670	0.2004	0.00783534	0.308083
DNM1L	AKR1B1	0.20034	0.00785607	0.308083
DNM1L	LDHB	0.2003	0.00786834	0.308083
DNM1L	SEC23IP	0.20015	0.00791467	0.309043
DNM1L	PVT1	-0.20001	0.00796004	0.30955
DNM1L	ZNF321P	-0.19992	0.00798876	0.30955
DNM1L	PRSS1	0.1998	0.00802783	0.30955
DNM1L	C19orf40	0.19979	0.0080286	0.30955
DNM1L	PITRM1	0.19977	0.00803685	0.30955
DNM1L	OTUD1	0.19967	0.00806957	0.309968
DNM1L	RBM45	0.19944	0.00814276	0.31125
DNM1L	PACSIN1	0.19936	0.00816922	0.31125
DNM1L	ZNF207	0.1993	0.00819041	0.31125
DNM1L	LGALS3	-0.19919	0.00822476	0.31125
DNM1L	DLX5	0.19913	0.00824426	0.31125
DNM1L	CCNJ	0.1991	0.00825442	0.31125
DNM1L	NEK2	0.19909	0.00825667	0.31125
DNM1L	IGF2BP3	0.19882	0.00834652	0.313803
DNM1L	FAM78B	-0.19869	0.00839181	0.31467
DNM1L	WDR62	0.1985	0.0084564	0.315736
DNM1L	DCTN2	0.19842	0.00848268	0.315736
DNM1L	RPAP3	0.1984	0.00848705	0.315736
DNM1L	CDKL1	-0.19818	0.00856451	0.316781
DNM1L	TXNDC9	0.19809	0.00859503	0.316781
DNM1L	CBX1	0.19804	0.00860993	0.316781
DNM1L	SNRPD1	0.19798	0.00863281	0.316781
DNM1L	FGF18	0.19795	0.00864218	0.316781
DNM1L	NAPEPLD	-0.19793	0.00864923	0.316781
DNM1L	LOC286437	-0.19777	0.0087047	0.317991
DNM1L	GRAMD1C	-0.19751	0.00879388	0.319365
DNM1L	HPN	0.19743	0.00882163	0.319365
DNM1L	KCNN4	-0.19741	0.00882865	0.319365
DNM1L	CDKN1C	0.1974	0.00883246	0.319365
DNM1L	KIF14	0.19726	0.00888181	0.320333
DNM1L	DECR1	0.19691	0.00900699	0.324023
DNM1L	DIAPH3	0.19681	0.00904147	0.32444
DNM1L	COLGALT2	0.1966	0.00911759	0.326345
DNM1L	ENAH	0.19649	0.00915777	0.326728
DNM1L	TIMELESS	0.19642	0.00918384	0.326728
DNM1L	ANO2	0.19638	0.00919743	0.326728
DNM1L	NSMCE4A	0.19625	0.00924325	0.327535
DNM1L	MRPL47	0.19617	0.00927248	0.327751
DNM1L	SRGAP2	0.19599	0.00934019	0.327997
DNM1L	TARBP2	0.19594	0.00935614	0.327997
DNM1L	CHRNB1	0.19586	0.009386	0.327997
DNM1L	PIPSL	0.19576	0.0094253	0.327997
DNM1L	HELB	0.19574	0.00943192	0.327997
DNM1L	EFS	0.1957	0.0094474	0.327997
DNM1L	LEMD1	0.19558	0.00949044	0.327997
DNM1L	RAD51-AS1	-0.19554	0.00950579	0.327997
DNM1L	SPC25	0.19554	0.00950648	0.327997
DNM1L	EXOSC9	0.19553	0.00951086	0.327997
DNM1L	MAST1	0.19539	0.00956288	0.328194
DNM1L	TRMT2A	-0.19539	0.00956072	0.328194
DNM1L	TRMT6	0.19523	0.00962212	0.329007
DNM1L	CRABP2	0.19518	0.00964134	0.329007
DNM1L	THOC3	0.19514	0.0096562	0.329007
DNM1L	RPUSD4	-0.19503	0.00969758	0.329128
DNM1L	LOH12CR2	0.19495	0.00972741	0.329128
DNM1L	KRAS	0.19485	0.00976687	0.329128
DNM1L	AHNAK	-0.19479	0.00979022	0.329128
DNM1L	SNX1	-0.19478	0.0097941	0.329128
DNM1L	PIGX	0.19474	0.00981034	0.329128
DNM1L	ERCC6L	0.19469	0.00982917	0.329128
DNM1L	MPZL2	-0.19465	0.0098455	0.329128
DNM1L	COPS8	0.19457	0.00987585	0.329365
DNM1L	MTMR2	0.19434	0.00996404	0.331527
DNM1L	ENPP4	0.19413	0.0100452	0.333443
DNM1L	MORC4	0.19407	0.0100706	0.333507
DNM1L	DNMT3A	0.19393	0.0101237	0.334484
DNM1L	ASF1B	0.19382	0.0101699	0.33523
DNM1L	PSMD14	0.19374	0.0102023	0.335282
DNM1L	NDUFA9	0.19369	0.0102201	0.335282
DNM1L	KREMEN2	0.19363	0.0102425	0.335282
DNM1L	CLIP3	0.1934	0.0103346	0.337518
DNM1L	CCDC64B	-0.19329	0.0103821	0.338289
DNM1L	TNFRSF14	-0.19303	0.0104858	0.340885
DNM1L	DMKN	0.19296	0.0105156	0.341072
DNM1L	MAX	-0.19285	0.0105585	0.341591
DNM1L	SRD5A3	0.19274	0.0106057	0.341591
DNM1L	TBC1D4	-0.1927	0.0106204	0.341591
DNM1L	SMG1P5	-0.19266	0.0106368	0.341591
DNM1L	SUSD5	0.19253	0.0106925	0.341591
DNM1L	HMCN2	-0.19252	0.0106955	0.341591
DNM1L	TMEM44-AS1	0.19251	0.0107003	0.341591
DNM1L	FBXO16	0.19236	0.0107644	0.342475
DNM1L	AFAP1L2	0.19233	0.0107763	0.342475
DNM1L	RDH10	0.19215	0.0108505	0.343925
DNM1L	TRMT10B	-0.1921	0.0108705	0.343925
DNM1L	IPCEF1	-0.19202	0.0109071	0.344075
DNM1L	PSMD7	0.19196	0.0109326	0.344075
DNM1L	ARHGEF18	-0.19192	0.0109482	0.344075
DNM1L	LINC01184	-0.19186	0.0109723	0.344075
DNM1L	SYT11	0.19172	0.0110312	0.345156
DNM1L	RCN2	0.19162	0.0110753	0.345773
DNM1L	PGP	0.1915	0.0111267	0.34642
DNM1L	MSH6	0.19136	0.0111871	0.34642
DNM1L	ASUN	0.19126	0.0112289	0.34642
DNM1L	NCAPG	0.19121	0.0112516	0.34642
DNM1L	DUS3L	-0.1912	0.011256	0.34642
DNM1L	LY75	-0.19118	0.011266	0.34642
DNM1L	YAF2	0.19118	0.0112671	0.34642
DNM1L	LINC00630	0.19108	0.0113105	0.346849
DNM1L	DTX2P1-UPK3BP1-PMS2P11	-0.19102	0.011335	0.346849
DNM1L	FRS2	0.19097	0.0113545	0.346849
DNM1L	PLCD1	-0.19076	0.0114472	0.348932
DNM1L	FUT2	-0.19057	0.0115337	0.350814
DNM1L	FAM90A1	0.1904	0.0116104	0.350885
DNM1L	SFXN2	0.1904	0.0116067	0.350885
DNM1L	TAF11	0.1904	0.0116099	0.350885
DNM1L	XPO1	0.19014	0.0117255	0.352598
DNM1L	PRSS23	0.19009	0.011747	0.352598
DNM1L	FBXO31	-0.19007	0.0117539	0.352598
DNM1L	CDCA5	0.19004	0.0117691	0.352598
DNM1L	AURKB	0.18999	0.0117914	0.352598
DNM1L	GTF3C6	0.18985	0.0118545	0.353738
DNM1L	SHISA4	0.18979	0.0118837	0.353864
DNM1L	MAGOHB	0.1896	0.011969	0.355657
DNM1L	SUMO1	0.18909	0.0122056	0.361928
DNM1L	PTTG1	0.18884	0.0123223	0.363504
DNM1L	CABYR	0.18883	0.012325	0.363504
DNM1L	MAPKBP1	-0.18876	0.0123579	0.363504
DNM1L	MLLT11	0.18871	0.0123833	0.363504
DNM1L	SENP2	0.1887	0.0123869	0.363504
DNM1L	PSMB5	0.18863	0.0124198	0.363635
DNM1L	LRRN2	0.18858	0.0124427	0.363635
DNM1L	PHF5A	0.18853	0.012469	0.363655
DNM1L	AKAP1	-0.18844	0.0125112	0.363704
DNM1L	KDM4C	-0.18835	0.012553	0.363704
DNM1L	POU5F1	-0.1883	0.0125799	0.363704
DNM1L	APOL2	-0.18829	0.0125828	0.363704
DNM1L	NREP	0.18826	0.012599	0.363704
DNM1L	HSD17B14	0.18814	0.0126537	0.364539
DNM1L	PRTFDC1	0.18797	0.0127372	0.366089
DNM1L	ECHS1	0.18792	0.0127591	0.366089
DNM1L	CPSF3	0.18777	0.0128326	0.36714
DNM1L	COBL	-0.18771	0.0128625	0.36714
DNM1L	CDK1	0.18769	0.0128735	0.36714
DNM1L	PSRC1	0.1875	0.0129648	0.367307
DNM1L	TSC22D3	0.18749	0.0129718	0.367307
DNM1L	MAD2L2	0.18745	0.012989	0.367307
DNM1L	E2F1	0.18743	0.0130018	0.367307
DNM1L	ZBTB44	-0.18741	0.0130089	0.367307
DNM1L	MACC1	-0.18728	0.0130723	0.368168
DNM1L	NOB1	-0.18722	0.0131067	0.368168
DNM1L	CHST5	-0.18719	0.0131173	0.368168
DNM1L	DOCK5	-0.18711	0.013157	0.368553
DNM1L	TACR2	0.1869	0.0132656	0.36906
DNM1L	GPR137C	0.18672	0.0133526	0.36906
DNM1L	GABPB1-AS1	-0.18671	0.0133604	0.36906
DNM1L	RGL4	-0.18666	0.0133824	0.36906
DNM1L	CSRNP2	0.18653	0.0134517	0.36906
DNM1L	CENPM	0.18643	0.0135016	0.36906
DNM1L	C12orf5	0.18637	0.0135317	0.36906
DNM1L	E2F6	0.18636	0.0135374	0.36906
DNM1L	CUBN	-0.18635	0.0135432	0.36906
DNM1L	ZNF281	0.18633	0.0135518	0.36906
DNM1L	PCSK6	-0.18628	0.0135771	0.36906
DNM1L	TMC7	0.18624	0.0136007	0.36906
DNM1L	CENPW	0.18622	0.0136073	0.36906
DNM1L	DSTNP2	0.1862	0.0136173	0.36906
DNM1L	AUNIP	0.18619	0.0136223	0.36906
DNM1L	C5orf34	0.18612	0.0136622	0.36906
DNM1L	RAB40B	-0.18611	0.0136665	0.36906
DNM1L	GCH1	0.18608	0.0136805	0.36906
DNM1L	MADD	-0.18607	0.0136834	0.36906
DNM1L	SLC39A8	0.18601	0.013719	0.36906
DNM1L	CAMK2N2	0.18597	0.0137395	0.36906
DNM1L	ATG10	0.18587	0.013791	0.36906
DNM1L	H2AFV	0.18584	0.0138063	0.36906
DNM1L	TEKT4P2	-0.18583	0.0138079	0.36906
DNM1L	CENPK	0.1858	0.0138261	0.36906
DNM1L	SUMO1P3	0.18571	0.0138718	0.369189
DNM1L	BCL6	-0.18566	0.0139001	0.369189
DNM1L	PSMA3	0.18564	0.013909	0.369189
DNM1L	ARHGEF28	-0.18553	0.0139678	0.369593
DNM1L	MCRS1	0.18548	0.0139907	0.369593
DNM1L	FAM66C	0.18542	0.0140243	0.369593
DNM1L	PSMC1	0.18541	0.0140286	0.369593
DNM1L	TSNAX	0.18532	0.0140747	0.369676
DNM1L	TMEM237	0.18527	0.0141009	0.369676
DNM1L	KLHL42	0.18526	0.01411	0.369676
DNM1L	ANK1	0.1851	0.014195	0.36985
DNM1L	LRP5	-0.18505	0.0142204	0.36985
DNM1L	CERS1	0.18504	0.0142231	0.36985
DNM1L	CKAP2L	0.18501	0.0142392	0.36985
DNM1L	LDLRAD4	-0.18493	0.014287	0.36985
DNM1L	MICALL2	-0.18484	0.0143313	0.36985
DNM1L	STRA6	0.18469	0.0144115	0.36985
DNM1L	DUSP9	0.18468	0.014421	0.36985
DNM1L	LOC100507577	-0.18464	0.0144388	0.36985
DNM1L	VAX2	0.18462	0.0144526	0.36985
DNM1L	NXNL2	-0.18461	0.0144582	0.36985
DNM1L	EZH1	-0.18457	0.0144787	0.36985
DNM1L	MICAL3	-0.18452	0.0145074	0.36985
DNM1L	CDCA8	0.18451	0.0145092	0.36985
DNM1L	SHMT2	0.18437	0.014584	0.36985
DNM1L	UBE2E3	0.18429	0.0146314	0.36985
DNM1L	UBE2F	0.18426	0.0146459	0.36985
DNM1L	ZNF276	-0.18425	0.0146541	0.36985
DNM1L	BTBD11	0.18422	0.0146665	0.36985
DNM1L	HIP1	0.18417	0.0146945	0.36985
DNM1L	ASPM	0.18415	0.0147085	0.36985
DNM1L	SALL2	0.18413	0.0147156	0.36985
DNM1L	SEC16B	-0.18413	0.0147172	0.36985
DNM1L	EDARADD	0.18408	0.0147428	0.36985
DNM1L	ARHGEF10L	-0.18384	0.0148796	0.372622
DNM1L	SNHG6	0.18367	0.0149738	0.374207
DNM1L	ZCRB1	0.18358	0.015022	0.374207
DNM1L	ARRDC4	-0.18351	0.0150617	0.374207
DNM1L	ISY1	0.18345	0.0150964	0.374207
DNM1L	SKA3	0.18341	0.0151189	0.374207
DNM1L	H2AFY	0.18339	0.0151299	0.374207
DNM1L	ARHGAP32	-0.18338	0.0151329	0.374207
DNM1L	CCDC43	0.18329	0.0151864	0.374207
DNM1L	PNP	0.18329	0.0151874	0.374207
DNM1L	MAN2C1	-0.18321	0.0152287	0.374207
DNM1L	NFE2	0.18321	0.0152334	0.374207
DNM1L	ZFP82	0.18297	0.0153674	0.375833
DNM1L	YWHAQ	0.18296	0.0153745	0.375833
DNM1L	N4BP2	0.18285	0.0154372	0.375833
DNM1L	TPST1	0.18281	0.0154578	0.375833
DNM1L	MIRLET7BHG	-0.18278	0.0154783	0.375833
DNM1L	GTF2IRD2	-0.18277	0.0154802	0.375833
DNM1L	BBC3	-0.18276	0.0154852	0.375833
DNM1L	CCDC28B	0.1827	0.0155211	0.376061
DNM1L	CUL2	0.18252	0.0156245	0.37792
DNM1L	KIF5B	0.18236	0.0157202	0.378578
DNM1L	VNN1	-0.18227	0.0157704	0.378578
DNM1L	BAALC	0.18219	0.0158177	0.378578
DNM1L	CAST	-0.18214	0.0158474	0.378578
DNM1L	CDC25B	0.18213	0.0158512	0.378578
DNM1L	GRASP	0.18211	0.0158668	0.378578
DNM1L	BACE2	-0.1821	0.0158696	0.378578
DNM1L	EIF3J-AS1	-0.1821	0.0158714	0.378578
DNM1L	SMARCD1	0.18197	0.015947	0.378578
DNM1L	MRPS9	0.18191	0.0159799	0.378578
DNM1L	MIS18A	0.18181	0.0160407	0.378578
DNM1L	SNRPG	0.1818	0.0160492	0.378578
DNM1L	TBCB	0.18178	0.0160584	0.378578
DNM1L	CD59	-0.18176	0.0160688	0.378578
DNM1L	ECT2	0.18176	0.0160711	0.378578
DNM1L	SFI1	-0.18175	0.016079	0.378578
DNM1L	PEX11G	-0.18161	0.0161575	0.379649
DNM1L	LINGO1	0.18158	0.0161781	0.379649
DNM1L	NAP1L5	-0.1814	0.016283	0.38148
DNM1L	IDH3B	0.1813	0.0163474	0.381866
DNM1L	ACOT7	0.18125	0.0163769	0.381866
DNM1L	C16orf58	-0.18124	0.0163803	0.381866
DNM1L	EMID1	0.18108	0.0164754	0.383041
DNM1L	SAMD11	0.18105	0.0164988	0.383041
DNM1L	PSD	0.181	0.0165276	0.383041
DNM1L	GDF1	0.18098	0.0165404	0.383041
DNM1L	RYR1	0.18094	0.0165658	0.383041
DNM1L	PNPT1	0.18079	0.0166519	0.384403
DNM1L	EXOC3	-0.18072	0.0166994	0.384874
DNM1L	ENTPD3	-0.1806	0.0167719	0.385708
DNM1L	LOC100190986	-0.18057	0.01679	0.385708
DNM1L	MCM6	0.18045	0.0168638	0.386775
DNM1L	SYNE2	-0.18035	0.0169276	0.387176
DNM1L	MACROD1	-0.18033	0.0169359	0.387176
DNM1L	RAB11FIP4	0.18021	0.0170098	0.388162
DNM1L	PLK1	0.18018	0.0170338	0.388162
DNM1L	TIMM17A	0.17998	0.0171574	0.39002
DNM1L	OLA1	0.17991	0.0171976	0.39002
DNM1L	NARS2	0.17987	0.017223	0.39002
DNM1L	SLC27A1	-0.17987	0.0172254	0.39002
DNM1L	LINC01119	0.17969	0.0173376	0.391934
DNM1L	CDC25C	0.17951	0.0174519	0.392295
DNM1L	FZD9	0.17949	0.0174662	0.392295
DNM1L	ZNF260	0.17946	0.0174821	0.392295
DNM1L	ZNF850	0.17944	0.0174951	0.392295
DNM1L	ELOVL5	0.17941	0.0175196	0.392295
DNM1L	IDI1	0.17941	0.0175165	0.392295
DNM1L	PRDX3	0.17927	0.0176074	0.392824
DNM1L	FAM83D	0.17924	0.0176263	0.392824
DNM1L	MOB1A	0.17924	0.0176264	0.392824
DNM1L	TMPRSS3	-0.17901	0.0177764	0.395545
DNM1L	LOXL3	0.17894	0.0178201	0.395795
DNM1L	RAP1GAP2	0.17882	0.0178958	0.395795
DNM1L	ST3GAL2	0.17876	0.0179398	0.395795
DNM1L	GINS3	0.17872	0.0179646	0.395795
DNM1L	FUBP1	0.17866	0.0180019	0.395795
DNM1L	KDM5A	0.17866	0.0180016	0.395795
DNM1L	CALR	0.17865	0.0180084	0.395795
DNM1L	KAT2A	-0.17856	0.0180653	0.395795
DNM1L	MAFK	-0.17852	0.0180906	0.395795
DNM1L	TARSL2	-0.17835	0.0182089	0.395795
DNM1L	PAK1	0.17832	0.0182244	0.395795
DNM1L	INO80	-0.17829	0.018245	0.395795
DNM1L	TTC22	-0.17829	0.0182457	0.395795
DNM1L	SYTL1	-0.17828	0.0182518	0.395795
DNM1L	GBA	0.17825	0.0182705	0.395795
DNM1L	INPP4A	0.17819	0.0183089	0.395795
DNM1L	VBP1	0.1781	0.0183742	0.395795
DNM1L	LINC00957	-0.17805	0.0184052	0.395795
DNM1L	SORT1	0.17802	0.0184229	0.395795
DNM1L	GPR3	0.178	0.0184403	0.395795
DNM1L	ULK3	-0.17799	0.0184467	0.395795
DNM1L	HSD17B10	0.17793	0.018488	0.395795
DNM1L	C11orf31	0.1779	0.0185046	0.395795
DNM1L	CDC45	0.17786	0.0185324	0.395795
DNM1L	RNASEH2A	0.17783	0.0185527	0.395795
DNM1L	DERA	0.17779	0.0185801	0.395795
DNM1L	PRIM1	0.17779	0.0185777	0.395795
DNM1L	ALAS1	0.17776	0.0186008	0.395795
DNM1L	CDC25A	0.17776	0.0186024	0.395795
DNM1L	KPNA2	0.17767	0.0186575	0.395795
DNM1L	CALM1	0.17764	0.0186826	0.395795
DNM1L	VPS13C	-0.17763	0.0186889	0.395795
DNM1L	C10orf88	0.17755	0.0187432	0.395795
DNM1L	GARS	0.17753	0.0187538	0.395795
DNM1L	PRR11	0.17751	0.0187649	0.395795
DNM1L	CEBPG	0.17746	0.0187998	0.395942
DNM1L	ATP9B	-0.17737	0.0188662	0.39675
DNM1L	CBWD2	0.17729	0.0189175	0.39724
DNM1L	FGD3	-0.17697	0.0191347	0.400524
DNM1L	PNMA2	0.17695	0.0191543	0.400524
DNM1L	CLUL1	0.17694	0.0191587	0.400524
DNM1L	SOWAHA	0.17687	0.0192059	0.400609
DNM1L	IQSEC3	0.17682	0.0192408	0.400609
DNM1L	WDR45B	-0.17681	0.0192475	0.400609
DNM1L	FPGS	-0.17675	0.0192932	0.400965
DNM1L	TARS	0.17663	0.0193765	0.400965
DNM1L	UBE2E4P	0.17657	0.0194176	0.400965
DNM1L	CDHR1	-0.17656	0.0194224	0.400965
DNM1L	ODC1	0.17652	0.0194488	0.400965
DNM1L	PPP1R13L	-0.17651	0.0194598	0.400965
DNM1L	NLRC3	-0.1765	0.0194627	0.400965
DNM1L	C5orf51	0.17634	0.0195752	0.402198
DNM1L	TMEM194A	0.17634	0.0195793	0.402198
DNM1L	BLOC1S2	0.17628	0.0196218	0.402489
DNM1L	STXBP2	-0.17618	0.0196881	0.403264
DNM1L	CEP19	0.17609	0.0197508	0.403965
DNM1L	VRK1	0.17605	0.0197841	0.404062
DNM1L	RET	0.17593	0.019866	0.404678
DNM1L	SNAPC2	-0.17592	0.0198713	0.404678
DNM1L	DONSON	0.17587	0.0199084	0.404851
DNM1L	RBM42	0.17581	0.0199493	0.404912
DNM1L	ZNF382	0.17579	0.0199685	0.404912
DNM1L	RNF167	0.17572	0.0200138	0.40525
DNM1L	SSB	0.17563	0.0200819	0.405657
DNM1L	HRH1	-0.17559	0.0201079	0.405657
DNM1L	FH	0.17551	0.0201668	0.405657
DNM1L	CDC20	0.17535	0.0202864	0.405657
DNM1L	DSN1	0.17535	0.0202812	0.405657
DNM1L	NR1H2	-0.17535	0.0202838	0.405657
DNM1L	SLMO2	0.17532	0.0203094	0.405657
DNM1L	CENPF	0.17529	0.0203246	0.405657
DNM1L	KLHL24	0.17529	0.0203295	0.405657
DNM1L	PDCD5	0.17527	0.0203401	0.405657
DNM1L	SLC30A6	0.17524	0.020361	0.405657
DNM1L	EMG1	0.1752	0.0203962	0.405657
DNM1L	NDRG4	0.17518	0.0204059	0.405657
DNM1L	PRSS50	0.17483	0.0206655	0.408462
DNM1L	NFRKB	-0.17481	0.0206802	0.408462
DNM1L	ZC3H15	0.17481	0.0206784	0.408462
DNM1L	TRIT1	0.1748	0.0206851	0.408462
DNM1L	POLB	0.17479	0.0206911	0.408462
DNM1L	HTATSF1P2	-0.17472	0.0207422	0.408902
DNM1L	PGAM1	0.17467	0.0207812	0.4091
DNM1L	HYI	0.17455	0.0208704	0.409467
DNM1L	SATB1	-0.17455	0.0208708	0.409467
DNM1L	WDR27	-0.17451	0.020899	0.409467
DNM1L	SGOL2	0.17449	0.0209154	0.409467
DNM1L	PHB2	0.17444	0.0209558	0.409668
DNM1L	ZNF154	-0.17439	0.020994	0.409668
DNM1L	GINS2	0.17436	0.0210123	0.409668
DNM1L	TTC23	-0.1743	0.0210569	0.409974
DNM1L	DTWD1	-0.17425	0.0210931	0.410114
DNM1L	RFTN1	-0.17418	0.0211503	0.410317
DNM1L	INPP5A	0.17411	0.0211998	0.410317
DNM1L	ISG20	0.17407	0.0212293	0.410317
DNM1L	GDI2	0.17406	0.0212369	0.410317
DNM1L	CDCA2	0.17401	0.0212768	0.410317
DNM1L	CTPS1	0.17398	0.021303	0.410317
DNM1L	NDRG1	-0.17397	0.0213062	0.410317
DNM1L	DYNC2H1	-0.17391	0.0213547	0.410694
DNM1L	PPAPDC1A	0.17378	0.0214513	0.411714
DNM1L	SETD7	-0.17376	0.0214658	0.411714
DNM1L	IDI2	0.17363	0.0215636	0.412862
DNM1L	WDR90	-0.17353	0.0216402	0.412862
DNM1L	GEMIN2	0.17352	0.0216532	0.412862
DNM1L	LGI4	0.17349	0.0216698	0.412862
DNM1L	IQSEC2	0.17348	0.0216804	0.412862
DNM1L	BUB3	0.17342	0.0217296	0.412862
DNM1L	SMARCA2	-0.17342	0.0217278	0.412862
DNM1L	COA1	0.17336	0.0217738	0.412971
DNM1L	ZNF814	-0.17333	0.0217984	0.412971
DNM1L	ZNF550	-0.1733	0.0218227	0.412971
DNM1L	RASA4B	-0.17324	0.0218626	0.413006
DNM1L	GPR126	-0.17318	0.0219088	0.413006
DNM1L	METTL20	0.17318	0.021912	0.413006
DNM1L	LYSMD2	-0.17314	0.0219452	0.41306
DNM1L	MFAP2	0.17307	0.0219982	0.41306
DNM1L	PITPNM3	-0.17306	0.0220093	0.41306
DNM1L	FZD3	0.17303	0.0220314	0.41306
DNM1L	XAB2	-0.17292	0.0221135	0.413062
DNM1L	MRPL35	0.17283	0.0221817	0.413062
DNM1L	FMO4	0.17282	0.0221931	0.413062
DNM1L	MRPS18A	0.17281	0.022201	0.413062
DNM1L	ADRA1B	0.1728	0.0222089	0.413062
DNM1L	PSMC6	0.1728	0.0222082	0.413062
DNM1L	PSMG3-AS1	-0.17277	0.0222355	0.413062
DNM1L	DCUN1D1	0.17273	0.0222664	0.413095
DNM1L	AEBP2	0.1726	0.0223645	0.414371
DNM1L	ZNF264	-0.17254	0.0224123	0.414432
DNM1L	BCO2	-0.17248	0.0224579	0.414432
DNM1L	PDLIM5	-0.17248	0.0224649	0.414432
DNM1L	SRGAP3	-0.17237	0.0225485	0.414432
DNM1L	ACOT4	0.1723	0.0226042	0.414432
DNM1L	SKIL	0.17228	0.0226196	0.414432
DNM1L	PSMA2	0.17218	0.0226978	0.414432
DNM1L	TULP3	0.17217	0.0227055	0.414432
DNM1L	TUBA1B	0.17211	0.0227598	0.414432
DNM1L	ABHD12	0.17207	0.0227868	0.414432
DNM1L	CCSAP	0.17207	0.0227855	0.414432
DNM1L	ARHGAP17	-0.17205	0.0228053	0.414432
DNM1L	ARL2	0.17197	0.0228723	0.414432
DNM1L	LINC00894	-0.17195	0.0228816	0.414432
DNM1L	TCN2	0.17179	0.0230097	0.414432
DNM1L	CACUL1	0.17178	0.0230197	0.414432
DNM1L	EPB41L4A	-0.17177	0.0230262	0.414432
DNM1L	HMGB3	0.17173	0.0230607	0.414432
DNM1L	DTYMK	0.17172	0.0230724	0.414432
DNM1L	TPI1	0.17168	0.0231028	0.414432
DNM1L	SORBS2	-0.17165	0.0231288	0.414432
DNM1L	MRPL51	0.1716	0.0231655	0.414432
DNM1L	AGFG1	0.17158	0.0231838	0.414432
DNM1L	CCDC74B	0.17155	0.0232081	0.414432
DNM1L	ZNF577	-0.17155	0.0232088	0.414432
DNM1L	LBR	0.17153	0.0232279	0.414432
DNM1L	MAP4K2	0.17151	0.0232451	0.414432
DNM1L	LOC100130987	-0.17149	0.0232536	0.414432
DNM1L	CCT6A	0.17147	0.023272	0.414432
DNM1L	MRS2	0.17146	0.0232826	0.414432
DNM1L	FAM219B	-0.17145	0.0232942	0.414432
DNM1L	NR2F2	-0.17139	0.0233378	0.414432
DNM1L	SEC61G	0.17138	0.0233445	0.414432
DNM1L	RASA4	-0.17136	0.0233619	0.414432
DNM1L	COPS3	0.17127	0.0234412	0.41532
DNM1L	SYK	-0.17122	0.0234811	0.415506
DNM1L	NADK2	0.17115	0.0235385	0.416004
DNM1L	CATSPER3	-0.17085	0.0237847	0.419832
DNM1L	YTHDF3	0.17079	0.023832	0.420029
DNM1L	BIRC5	0.17071	0.0239054	0.420029
DNM1L	BORA	0.1707	0.0239103	0.420029
DNM1L	TMEM238	-0.17066	0.0239454	0.420029
DNM1L	EXOSC1	0.17058	0.0240144	0.420029
DNM1L	SLC25A23	-0.17056	0.0240263	0.420029
DNM1L	HIF3A	0.17054	0.0240448	0.420029
DNM1L	LINC00997	-0.17052	0.0240626	0.420029
DNM1L	PEX13	0.17052	0.0240622	0.420029
DNM1L	GID8	0.17047	0.0241019	0.420197
DNM1L	DNA2	0.17043	0.0241344	0.420247
DNM1L	LENG8	-0.17039	0.0241728	0.420399
DNM1L	PSMA6	0.17035	0.0242072	0.420481
DNM1L	KDSR	-0.17018	0.0243482	0.420632
DNM1L	SNRPE	0.17018	0.024346	0.420632
DNM1L	MGC72080	0.17015	0.0243728	0.420632
DNM1L	RAB3IP	0.17011	0.0244076	0.420632
DNM1L	EBNA1BP2	0.17009	0.0244211	0.420632
DNM1L	CDK2	0.17003	0.0244786	0.420632
DNM1L	C19orf57	0.17002	0.0244811	0.420632
DNM1L	KLHDC7B	0.17	0.0245039	0.420632
DNM1L	KLHL7	0.17	0.0245053	0.420632
DNM1L	PANK2	0.16995	0.0245427	0.420632
DNM1L	PLAA	0.16994	0.0245503	0.420632
DNM1L	DNTTIP2	0.16989	0.0245928	0.420632
DNM1L	UTP6	0.16988	0.0246029	0.420632
DNM1L	HAAO	0.16985	0.0246314	0.420632
DNM1L	ZWINT	0.16972	0.0247444	0.420977
DNM1L	FAM129B	-0.16971	0.0247502	0.420977
DNM1L	TTC33	0.16971	0.0247504	0.420977
DNM1L	PSMD6	0.16966	0.024794	0.420977
DNM1L	MRGBP	0.16964	0.024815	0.420977
DNM1L	RNGTT	0.16962	0.0248297	0.420977
DNM1L	CENPE	0.16947	0.0249619	0.42222
DNM1L	ZNF234	-0.16943	0.0249902	0.42222
DNM1L	SHB	-0.16938	0.0250357	0.42222
DNM1L	SNPH	0.16938	0.0250342	0.42222
DNM1L	FANCA	0.16932	0.0250917	0.42222
DNM1L	GDPGP1	-0.16927	0.0251329	0.42222
DNM1L	BRPF1	-0.16921	0.0251824	0.42222
DNM1L	S100A8	0.16914	0.0252465	0.42222
DNM1L	LOC101927027	0.16911	0.0252735	0.42222
DNM1L	TBC1D10A	-0.16905	0.0253248	0.42222
DNM1L	HHEX	0.16898	0.0253832	0.42222
DNM1L	C10orf35	0.16893	0.0254342	0.42222
DNM1L	PSMB6	0.16893	0.0254302	0.42222
DNM1L	SEC31A	-0.1689	0.0254558	0.42222
DNM1L	DTX2	-0.16888	0.0254784	0.42222
DNM1L	MTX2	0.16886	0.0254888	0.42222
DNM1L	CCDC23	0.16883	0.0255201	0.42222
DNM1L	ECE2	0.16883	0.025522	0.42222
DNM1L	ATP5B	0.16882	0.0255241	0.42222
DNM1L	PHKB	-0.16874	0.0256006	0.42222
DNM1L	CEP76	0.16873	0.0256051	0.42222
DNM1L	UBA2	0.16873	0.0256107	0.42222
DNM1L	RAE1	0.1687	0.0256373	0.42222
DNM1L	NUTM2A	0.16869	0.025642	0.42222
DNM1L	ZBTB11-AS1	0.16867	0.0256565	0.42222
DNM1L	LPP-AS2	0.16862	0.025702	0.42222
DNM1L	NF2	-0.16857	0.0257489	0.42222
DNM1L	LTC4S	-0.16854	0.0257765	0.42222
DNM1L	CKS1B	0.16853	0.025782	0.42222
DNM1L	KCNE2	0.16852	0.0257967	0.42222
DNM1L	FLRT3	0.16837	0.0259268	0.423859
DNM1L	CDC5L	0.16824	0.0260444	0.424724
DNM1L	GABARAPL1	0.16824	0.0260411	0.424724
DNM1L	P2RX5-TAX1BP3	0.16821	0.0260696	0.424724
DNM1L	GOLGA7	0.1681	0.0261674	0.4253
DNM1L	TRUB1	0.16809	0.0261839	0.4253
DNM1L	COQ10B	0.16806	0.026209	0.4253
DNM1L	SMG1P1	-0.16802	0.0262456	0.4253
DNM1L	UGP2	0.16797	0.026287	0.4253
DNM1L	PROSER2	-0.16789	0.0263656	0.4253
DNM1L	C3	-0.16788	0.0263689	0.4253
DNM1L	DESI2	0.16788	0.0263749	0.4253
DNM1L	IKZF2	-0.16788	0.0263743	0.4253
DNM1L	SLC2A9	-0.16759	0.0266381	0.429055
DNM1L	CDC73	0.16742	0.026795	0.431081
DNM1L	MTSS1L	-0.16738	0.0268247	0.431081
DNM1L	POC1A	0.1673	0.0268979	0.431767
DNM1L	NFIX	-0.16722	0.0269754	0.432063
DNM1L	HEATR5B	-0.16719	0.0270088	0.432063
DNM1L	SMUG1	0.16718	0.02701	0.432063
DNM1L	TMPO	0.16715	0.0270382	0.432063
DNM1L	FLJ10038	-0.167	0.0271829	0.433885
DNM1L	SNRPB2	0.16693	0.0272443	0.434046
DNM1L	YWHAE	0.16692	0.0272542	0.434046
DNM1L	PCCB	0.16682	0.0273508	0.435095
DNM1L	FAM132A	0.16677	0.027398	0.435359
DNM1L	CYCS	0.16668	0.0274829	0.436218
DNM1L	PAIP1	0.16661	0.027546	0.436381
DNM1L	ENTPD7	0.16657	0.0275823	0.436381
DNM1L	RARS2	0.16657	0.0275855	0.436381
DNM1L	RASSF5	-0.1664	0.0277446	0.438408
DNM1L	CNOT2	0.16636	0.0277813	0.4385
DNM1L	LDB3	0.16627	0.027869	0.439395
DNM1L	HIGD1A	0.16605	0.028076	0.441373
DNM1L	MLPH	-0.16601	0.0281169	0.441373
DNM1L	PSMC4	0.166	0.0281256	0.441373
DNM1L	TACC3	0.16599	0.0281423	0.441373
DNM1L	USP53	-0.16595	0.0281803	0.441373
DNM1L	KIF3C	0.16594	0.0281813	0.441373
DNM1L	PPP1R16A	-0.16589	0.0282369	0.441441
DNM1L	CKAP2	0.16588	0.028248	0.441441
DNM1L	SLC22A17	0.16574	0.0283744	0.442566
DNM1L	ZNF516	-0.16571	0.0284119	0.442566
DNM1L	WDFY1	0.1657	0.0284143	0.442566
DNM1L	TFCP2	0.16565	0.0284642	0.442566
DNM1L	ZNF358	-0.16564	0.0284761	0.442566
DNM1L	N4BP2L2-IT2	-0.1656	0.0285184	0.442737
DNM1L	LINC01270	0.16555	0.0285612	0.442918
DNM1L	MUM1	-0.16545	0.0286647	0.443287
DNM1L	TAF5	0.16524	0.0288647	0.443287
DNM1L	CMC2	0.16518	0.0289228	0.443287
DNM1L	CYB5R3	0.16514	0.0289671	0.443287
DNM1L	MLLT6	-0.1651	0.0290087	0.443287
DNM1L	HELQ	-0.16507	0.0290377	0.443287
DNM1L	CCDC150	0.16503	0.0290704	0.443287
DNM1L	LOC613037	-0.16503	0.0290731	0.443287
DNM1L	THSD4	-0.16502	0.0290792	0.443287
DNM1L	MDK	0.16497	0.0291324	0.443287
DNM1L	TRO	0.16495	0.0291528	0.443287
DNM1L	MAL	0.16493	0.0291729	0.443287
DNM1L	NHLRC1	0.1649	0.029203	0.443287
DNM1L	SUZ12	0.16487	0.0292329	0.443287
DNM1L	SPG11	-0.16484	0.0292617	0.443287
DNM1L	DCLRE1A	0.1648	0.029304	0.443287
DNM1L	RIN1	-0.16478	0.0293268	0.443287
DNM1L	TMEM189	0.16478	0.029326	0.443287
DNM1L	PNPLA6	-0.16476	0.0293432	0.443287
DNM1L	ZNF106	-0.16467	0.0294337	0.443287
DNM1L	BTD	-0.16466	0.0294439	0.443287
DNM1L	GSG2	0.16466	0.0294432	0.443287
DNM1L	MIS12	0.16466	0.0294442	0.443287
DNM1L	PNO1	0.16466	0.0294433	0.443287
DNM1L	SRBD1	0.16463	0.0294751	0.443287
DNM1L	PRCC	0.16462	0.0294782	0.443287
DNM1L	MAPK8IP3	-0.16454	0.0295577	0.443287
DNM1L	SASS6	0.16454	0.0295574	0.443287
DNM1L	MBLAC2	-0.16451	0.0295918	0.443287
DNM1L	ZNF639	0.16451	0.0295914	0.443287
DNM1L	C17orf96	0.16449	0.02961	0.443287
DNM1L	NMU	0.16449	0.0296131	0.443287
DNM1L	IGF1R	-0.16448	0.0296171	0.443287
DNM1L	LIN9	0.16436	0.0297422	0.444275
DNM1L	HAUS6	0.16434	0.029758	0.444275
DNM1L	BMF	0.16433	0.0297772	0.444275
DNM1L	RAD1	0.16426	0.0298482	0.444454
DNM1L	WDR70	0.16425	0.0298519	0.444454
DNM1L	FAM132B	0.16419	0.02991	0.444852
DNM1L	STRN	-0.16405	0.0300536	0.44652
DNM1L	CEP120	-0.16399	0.0301185	0.446771
DNM1L	SMC3	0.16397	0.0301336	0.446771
DNM1L	KIN	0.16388	0.0302336	0.44692
DNM1L	VRK2	0.16384	0.0302675	0.44692
DNM1L	DNM1P35	0.16382	0.0302871	0.44692
DNM1L	C17orf49	0.1638	0.0303092	0.44692
DNM1L	GAS1	0.16379	0.0303193	0.44692
DNM1L	EVA1B	0.16366	0.0304575	0.44692
DNM1L	HSPA2	0.16364	0.0304734	0.44692
DNM1L	HERC1	-0.16361	0.0305029	0.44692
DNM1L	PRKXP1	-0.1636	0.0305182	0.44692
DNM1L	BLACAT1	0.16358	0.030536	0.44692
DNM1L	APITD1	0.16357	0.0305517	0.44692
DNM1L	MED20	0.16355	0.0305707	0.44692
DNM1L	MSI1	0.1635	0.030617	0.44692
DNM1L	H2AFZ	0.16349	0.0306323	0.44692
DNM1L	POLE2	0.16349	0.0306357	0.44692
DNM1L	PSMD13	0.16347	0.0306481	0.44692
DNM1L	RPS6KA2	-0.16333	0.0307925	0.448565
DNM1L	XRCC6	0.16316	0.0309689	0.450585
DNM1L	ADRM1	0.16308	0.0310565	0.450585
DNM1L	MYO7A	0.16308	0.0310553	0.450585
DNM1L	REEP6	-0.16308	0.0310595	0.450585
DNM1L	LARP4	0.16304	0.0311004	0.450585
DNM1L	AATF	0.16299	0.0311542	0.450585
DNM1L	BARD1	0.16297	0.0311708	0.450585
DNM1L	OPA1	0.16292	0.0312204	0.450585
DNM1L	CACNB1	-0.16288	0.0312668	0.450585
DNM1L	PRKDC	0.16284	0.031314	0.450585
DNM1L	EXPH5	-0.16283	0.0313217	0.450585
DNM1L	VWA1	-0.16282	0.0313324	0.450585
DNM1L	PABPC1	-0.16281	0.0313445	0.450585
DNM1L	CACYBP	0.16271	0.0314508	0.451655
DNM1L	DENND1C	-0.16265	0.031505	0.451975
DNM1L	2016-09-03	0.16259	0.0315699	0.452191
DNM1L	MED19	0.16258	0.0315838	0.452191
DNM1L	GLTSCR2	-0.16251	0.0316565	0.452661
DNM1L	RAD54B	0.16249	0.0316805	0.452661
DNM1L	TMEM70	0.16239	0.031788	0.453476
DNM1L	PRPS1	0.16236	0.0318225	0.453476
DNM1L	GIGYF1	-0.16231	0.0318736	0.453476
DNM1L	LINC00115	-0.16231	0.0318729	0.453476
DNM1L	TDG	0.16227	0.0319116	0.453476
DNM1L	CTNNA2	0.16226	0.0319295	0.453476
DNM1L	MAPK1IP1L	0.16222	0.0319683	0.453573
DNM1L	HOXD-AS2	0.16204	0.0321593	0.455477
DNM1L	GPT	-0.162	0.0322	0.455477
DNM1L	TMEM87A	-0.162	0.0322025	0.455477
DNM1L	ARID3A	0.16195	0.0322632	0.455477
DNM1L	SESTD1	0.16195	0.0322567	0.455477
DNM1L	UBAP1L	-0.1619	0.0323164	0.455774
DNM1L	DES	0.16184	0.0323744	0.456026
DNM1L	ASGR1	0.16181	0.0324053	0.456026
DNM1L	MTHFSD	-0.16179	0.0324308	0.456026
DNM1L	PCBP4	0.16172	0.0325074	0.456649
DNM1L	COX14	0.16168	0.0325501	0.456797
DNM1L	TXNIP	-0.16156	0.032686	0.457545
DNM1L	VPS39	-0.1615	0.0327512	0.457545
DNM1L	CBX7	-0.16149	0.03276	0.457545
DNM1L	SCN1B	0.16148	0.0327713	0.457545
DNM1L	CAMSAP3	-0.16142	0.0328366	0.457545
DNM1L	RNF2	0.16138	0.0328839	0.457545
DNM1L	MAST4	-0.16136	0.0329034	0.457545
DNM1L	KCNG1	0.16135	0.0329111	0.457545
DNM1L	MELK	0.16127	0.0330043	0.457545
DNM1L	SLC2A1-AS1	0.16125	0.0330213	0.457545
DNM1L	ZNF669	0.1612	0.0330726	0.457545
DNM1L	ANKRD65	-0.16109	0.0331991	0.457545
DNM1L	ACSL5	-0.16107	0.033222	0.457545
DNM1L	DEPDC1	0.16105	0.0332466	0.457545
DNM1L	LSG1	0.16105	0.0332474	0.457545
DNM1L	PFN1	0.16105	0.0332462	0.457545
DNM1L	ASNA1	0.16103	0.0332604	0.457545
DNM1L	ATG4B	0.16101	0.0332845	0.457545
DNM1L	LARP6	0.161	0.0333009	0.457545
DNM1L	CCNB2	0.16099	0.0333094	0.457545
DNM1L	L1CAM	0.16091	0.0333965	0.457545
DNM1L	TUBGCP4	-0.16089	0.0334235	0.457545
DNM1L	SLC8A1	0.16088	0.0334272	0.457545
DNM1L	STT3A	-0.16084	0.0334737	0.457545
DNM1L	CBFA2T3	0.16083	0.0334829	0.457545
DNM1L	PSME4	0.16072	0.0336067	0.457545
DNM1L	ZNF213	-0.1607	0.0336315	0.457545
DNM1L	TWF1	0.16067	0.0336624	0.457545
DNM1L	EML3	-0.16064	0.0337048	0.457545
DNM1L	THAP6	-0.1606	0.0337495	0.457545
DNM1L	GRIP1	0.16058	0.0337697	0.457545
DNM1L	RNASEH1-AS1	0.16056	0.0337942	0.457545
DNM1L	WLS	0.16054	0.0338069	0.457545
DNM1L	CERS5	0.16053	0.0338206	0.457545
DNM1L	ZNF185	-0.16053	0.0338175	0.457545
DNM1L	AFF1	-0.16052	0.0338375	0.457545
DNM1L	C4B	-0.1605	0.0338622	0.457545
DNM1L	C4B_2	-0.1605	0.0338622	0.457545
DNM1L	RTCA	0.16049	0.0338685	0.457545
DNM1L	SARDH	0.16047	0.0338961	0.457545
DNM1L	ZUFSP	0.16044	0.0339269	0.457545
DNM1L	RANBP3	-0.16028	0.0341065	0.459089
DNM1L	MAP3K14	-0.16021	0.0341847	0.459089
DNM1L	EGFLAM	0.1602	0.0341987	0.459089
DNM1L	FBXO45	0.16019	0.0342064	0.459089
DNM1L	MCTP2	-0.16017	0.0342271	0.459089
DNM1L	CWC15	0.16016	0.0342357	0.459089
DNM1L	ELOVL7	0.16007	0.0343485	0.460166
DNM1L	TBK1	0.16002	0.0343992	0.46041
DNM1L	CXADR	0.15989	0.0345478	0.461962
DNM1L	ZC3H6	-0.15975	0.0347111	0.463709
DNM1L	SH2B1	-0.15971	0.0347583	0.463903
DNM1L	ZNF112	-0.15965	0.0348276	0.463961
DNM1L	TTC14	-0.15958	0.0349078	0.463961
DNM1L	CTBS	0.15955	0.0349392	0.463961
DNM1L	NOL7	0.15955	0.0349379	0.463961
DNM1L	B3GNT5	0.15954	0.0349507	0.463961
DNM1L	ACRBP	0.15953	0.0349591	0.463961
DNM1L	CX3CR1	-0.15947	0.0350293	0.464421
DNM1L	NDUFA6	0.15941	0.0351039	0.464421
DNM1L	RRN3P3	-0.1594	0.0351114	0.464421
DNM1L	TRAF1	-0.15939	0.0351248	0.464421
DNM1L	KIF18B	0.15929	0.0352474	0.465607
DNM1L	TTC28-AS1	-0.15915	0.035406	0.466373
DNM1L	MRPS15	0.15912	0.0354388	0.466373
DNM1L	IKBIP	0.15908	0.0354814	0.466373
DNM1L	SIKE1	0.15908	0.0354832	0.466373
DNM1L	FDXR	-0.15907	0.0355027	0.466373
DNM1L	HIST1H4C	0.15907	0.0355028	0.466373
DNM1L	NTN4	-0.15885	0.0357597	0.468634
DNM1L	LOC388242	-0.15884	0.0357741	0.468634
DNM1L	LOC613038	-0.15884	0.0357741	0.468634
DNM1L	XPOT	0.15873	0.0359033	0.469402
DNM1L	MLLT4-AS1	-0.1587	0.0359321	0.469402
DNM1L	MYO5B	-0.1587	0.0359305	0.469402
DNM1L	STK17A	0.15865	0.0359949	0.46979
DNM1L	ZFP69	0.15861	0.0360403	0.469949
DNM1L	MANSC1	0.15855	0.0361149	0.470194
DNM1L	C2CD2L	-0.1585	0.0361671	0.470194
DNM1L	IFRD2	-0.15844	0.0362418	0.470194
DNM1L	EMC6	0.15842	0.0362655	0.470194
DNM1L	XPC	-0.15838	0.0363185	0.470194
DNM1L	ZMPSTE24	0.15837	0.0363212	0.470194
DNM1L	ITGB4	-0.15835	0.0363539	0.470194
DNM1L	ETNK2	0.15831	0.0363927	0.470194
DNM1L	MAL2	-0.15829	0.0364226	0.470194
DNM1L	SRSF3	0.15829	0.0364189	0.470194
DNM1L	ARPC4-TTLL3	-0.15827	0.0364408	0.470194
DNM1L	APH1B	-0.15826	0.0364571	0.470194
DNM1L	LRRC42	0.1582	0.0365285	0.470562
DNM1L	SCML2	0.15818	0.036552	0.470562
DNM1L	LRRN4	0.15806	0.0366963	0.47164
DNM1L	TROVE2	0.15806	0.0367023	0.47164
DNM1L	ALDH16A1	0.15797	0.0368118	0.472618
DNM1L	HLTF	0.15792	0.0368617	0.472831
DNM1L	XRCC6BP1	0.15784	0.0369611	0.47367
DNM1L	TSR2	0.15782	0.036994	0.47367
DNM1L	CEP89	0.15766	0.0371792	0.474362
DNM1L	DZIP1	0.15766	0.037181	0.474362
DNM1L	TMEM106C	0.15761	0.0372395	0.474362
DNM1L	CEP57L1	0.1576	0.037256	0.474362
DNM1L	TCEB1	0.15758	0.0372761	0.474362
DNM1L	ACTR10	0.15754	0.0373243	0.474362
DNM1L	LOC400684	0.15754	0.0373341	0.474362
DNM1L	TMED3	-0.15754	0.037333	0.474362
DNM1L	RPS6KA5	-0.15752	0.0373492	0.474362
DNM1L	RNPC3	-0.1575	0.037384	0.474378
DNM1L	EXOC5	0.15747	0.0374207	0.474419
DNM1L	ADI1	0.15743	0.0374624	0.474524
DNM1L	NR2C2	-0.1574	0.0375027	0.474579
DNM1L	SDHAF2	0.15737	0.0375358	0.474579
DNM1L	SLC7A7	0.15733	0.0375865	0.474579
DNM1L	CEP72	-0.1573	0.0376256	0.474579
DNM1L	FKBP3	0.15727	0.0376599	0.474579
DNM1L	EEF2K	-0.15725	0.0376808	0.474579
DNM1L	ZNF785	-0.15724	0.0377012	0.474579
DNM1L	ZRANB1	0.15717	0.0377889	0.475049
DNM1L	TMEM37	0.15715	0.0378055	0.475049
DNM1L	MRPL19	0.15705	0.0379344	0.476246
DNM1L	DDOST	0.15702	0.0379726	0.476283
DNM1L	VPS9D1-AS1	-0.15697	0.0380271	0.476283
DNM1L	LIPT2	0.15693	0.0380796	0.476283
DNM1L	ABRACL	0.15691	0.0381076	0.476283
DNM1L	PDDC1	-0.15691	0.0381063	0.476283
DNM1L	ZNF766	-0.15687	0.0381581	0.476283
DNM1L	ENPP5	0.15685	0.0381825	0.476283
DNM1L	KIF4A	0.15683	0.0382061	0.476283
DNM1L	ARHGEF1	-0.1567	0.0383653	0.476537
DNM1L	INADL	-0.15669	0.0383843	0.476537
DNM1L	RAB39B	0.15665	0.0384255	0.476537
DNM1L	PLXNB1	-0.15664	0.0384414	0.476537
DNM1L	FAM160A1	-0.15663	0.0384619	0.476537
DNM1L	NINL	0.15663	0.0384534	0.476537
DNM1L	NUFIP2	-0.15663	0.0384507	0.476537
DNM1L	SCAI	-0.15658	0.0385161	0.476675
DNM1L	CHD2	-0.15656	0.0385403	0.476675
DNM1L	GATA2	0.15652	0.03859	0.476787
DNM1L	ATP6V1H	0.15647	0.0386583	0.476787
DNM1L	RGS9	0.15647	0.0386503	0.476787
DNM1L	RASAL1	-0.15643	0.0387124	0.476787
DNM1L	CDKN3	0.15642	0.0387175	0.476787
DNM1L	RAPGEF6	-0.15638	0.0387653	0.476961
DNM1L	LPCAT3	0.15629	0.038881	0.477598
DNM1L	BLM	0.15626	0.0389269	0.477598
DNM1L	FLYWCH1	-0.15621	0.0389828	0.477598
0.47	RAD51	0.15621	0.0389856	0.477598
DNM1L	ZBTB7B	-0.15621	0.0389807	0.477598
DNM1L	CYB5B	0.15618	0.0390258	0.477598
DNM1L	LAMC1	0.15616	0.0390529	0.477598
DNM1L	CCDC3	0.15609	0.0391377	0.477829
DNM1L	PFKM	0.15609	0.0391392	0.477829
DNM1L	KIAA0391	0.15603	0.0392154	0.478037
DNM1L	CSNK1D	-0.15601	0.0392452	0.478037
DNM1L	FUNDC1	0.15592	0.0393531	0.478037
DNM1L	ZNF567	0.15588	0.0394104	0.478037
DNM1L	NEDD8	0.15587	0.0394244	0.478037
DNM1L	SCD5	-0.15584	0.0394513	0.478037
DNM1L	DDX1	0.15582	0.039476	0.478037
DNM1L	PLEKHA7	-0.15581	0.0394941	0.478037
DNM1L	CCT8	0.15578	0.0395361	0.478037
DNM1L	STRC	-0.15575	0.0395687	0.478037
DNM1L	SUPT7L	0.15575	0.0395747	0.478037
DNM1L	HLA-DRB5	-0.15574	0.0395864	0.478037
DNM1L	ACAP2	0.15573	0.0395947	0.478037
DNM1L	BUB1B	0.15566	0.0396922	0.478066
DNM1L	LRRTM1	0.15565	0.039698	0.478066
DNM1L	GOLGA7B	0.15564	0.0397148	0.478066
DNM1L	SNX4	0.15563	0.039732	0.478066
DNM1L	DTNA	0.15553	0.0398539	0.479126
DNM1L	KLHL35	0.15543	0.039987	0.480081
DNM1L	OSBP2	0.1554	0.0400243	0.480081
DNM1L	RAI14	0.15539	0.040035	0.480081
DNM1L	IMMT	0.15527	0.0401862	0.481254
DNM1L	SMIM13	0.15525	0.0402144	0.481254
DNM1L	TBRG1	-0.15522	0.0402544	0.481254
DNM1L	DNTTIP1	0.15521	0.0402733	0.481254
DNM1L	LOC101927599	0.15518	0.0403129	0.481254
DNM1L	MTMR3	-0.15514	0.0403647	0.481254
DNM1L	RNF144A	0.15513	0.0403727	0.481254
DNM1L	TPCN1	-0.15508	0.0404438	0.481254
DNM1L	HOXB4	-0.15507	0.0404484	0.481254
DNM1L	HNRNPAB	0.15499	0.040555	0.481254
DNM1L	RGMB	-0.15498	0.0405763	0.481254
DNM1L	ADAM17	0.15497	0.0405775	0.481254
DNM1L	KHDC1	0.15494	0.0406292	0.481254
DNM1L	LRP6	0.15494	0.0406273	0.481254
DNM1L	TOP2A	0.15491	0.0406567	0.481254
DNM1L	KHDRBS1	0.1549	0.040676	0.481254
DNM1L	FLNC	0.15478	0.0408399	0.482407
DNM1L	NAT10	-0.15477	0.0408416	0.482407
DNM1L	ZFYVE20	-0.15454	0.0411486	0.485629
DNM1L	KLHL21	-0.15451	0.0411946	0.485767
DNM1L	MAP3K4	-0.15446	0.0412612	0.48603
DNM1L	RASGRF1	-0.1544	0.0413372	0.48603
DNM1L	NAV1	0.15432	0.0414389	0.48603
DNM1L	MAML2	-0.15431	0.041452	0.48603
DNM1L	MRPL42	0.15431	0.0414571	0.48603
DNM1L	STEAP3	-0.15426	0.0415189	0.48603
DNM1L	ANKRD45	0.15423	0.0415596	0.48603
DNM1L	SCCPDH	0.15415	0.0416646	0.48603
DNM1L	UNC45A	-0.15415	0.0416687	0.48603
DNM1L	NDUFAF6	0.15414	0.0416906	0.48603
DNM1L	RIMS4	0.15414	0.0416863	0.48603
DNM1L	SPICE1	0.15412	0.0417048	0.48603
DNM1L	AKAP11	-0.1541	0.0417448	0.48603
DNM1L	TIRAP	-0.1541	0.0417341	0.48603
DNM1L	CYP1B1	0.15404	0.041815	0.48603
DNM1L	MSTO2P	-0.15404	0.0418141	0.48603
DNM1L	FAM179B	-0.15403	0.0418276	0.48603
DNM1L	OSGEPL1	0.15402	0.0418514	0.48603
DNM1L	TOX4	0.15398	0.0419012	0.48603
DNM1L	RAB6A	0.15396	0.0419318	0.48603
DNM1L	TFB2M	0.15392	0.0419762	0.48603
DNM1L	TIMM10	0.15392	0.0419743	0.48603
DNM1L	GMDS	-0.15388	0.0420399	0.48603
DNM1L	TRAM2-AS1	0.15388	0.0420376	0.48603
DNM1L	GRHL2	-0.15379	0.0421496	0.486329
DNM1L	FIP1L1	0.15378	0.0421704	0.486329
DNM1L	GTF2F1	-0.15374	0.0422274	0.486329
DNM1L	METTL1	0.15369	0.0422852	0.486329
DNM1L	PNMAL1	0.15369	0.0422882	0.486329
DNM1L	F8A1	0.15367	0.0423145	0.486329
DNM1L	PER2	-0.15362	0.0423851	0.486329
DNM1L	DTNBP1	0.15361	0.042397	0.486329
DNM1L	AKAP9	-0.15359	0.0424235	0.486329
DNM1L	NABP2	0.15359	0.0424252	0.486329
DNM1L	PDE6B	0.15357	0.0424504	0.486329
DNM1L	EME1	0.15352	0.0425292	0.486329
DNM1L	TMEM45A	0.1535	0.0425561	0.486329
DNM1L	HES6	0.15345	0.0426248	0.486329
DNM1L	RASSF7	-0.15341	0.0426703	0.486329
DNM1L	ZNF525	-0.15341	0.0426765	0.486329
DNM1L	BEX4	0.1534	0.0426833	0.486329
DNM1L	UCP2	0.1534	0.0426821	0.486329
DNM1L	ST14	-0.15337	0.0427268	0.486433
DNM1L	LOC100289230	-0.1533	0.0428293	0.48721
DNM1L	SCGB1B2P	0.15323	0.0429267	0.487798
DNM1L	ZBTB7C	-0.1532	0.0429647	0.487798
DNM1L	NDUFS1	0.15318	0.0429843	0.487798
DNM1L	LOC101927045	0.15294	0.0433247	0.48941
DNM1L	LINC01138	-0.1529	0.0433768	0.48941
DNM1L	PARP1	0.1529	0.0433805	0.48941
DNM1L	RMDN3	-0.1529	0.043381	0.48941
DNM1L	DGAT2	0.15289	0.0433947	0.48941
DNM1L	BNIP3	0.15284	0.0434541	0.48941
DNM1L	FAR1	0.15284	0.0434597	0.48941
DNM1L	TMEM9	0.15284	0.0434606	0.48941
DNM1L	DDX11-AS1	0.15281	0.043503	0.48941
DNM1L	THOC1	0.15273	0.0436057	0.48941
DNM1L	PPP2R2D	0.15271	0.0436458	0.48941
DNM1L	FAM204A	0.15267	0.0437013	0.48941
DNM1L	SRPK2	0.15265	0.043729	0.48941
DNM1L	FRY	-0.15264	0.0437395	0.48941
DNM1L	POLA2	0.15261	0.0437788	0.48941
DNM1L	EXO5	0.15255	0.0438698	0.48941
DNM1L	F2RL3	0.15254	0.0438829	0.48941
DNM1L	MTMR1	-0.15253	0.0438969	0.48941
DNM1L	UBE2N	0.15252	0.0439099	0.48941
DNM1L	ACP6	-0.15248	0.0439643	0.48941
DNM1L	CNIH2	0.15247	0.0439704	0.48941
DNM1L	FAHD2B	0.15247	0.0439724	0.48941
DNM1L	CDC6	0.15246	0.0439871	0.48941
DNM1L	ANK3	-0.15243	0.0440301	0.48941
DNM1L	ERVMER34-1	0.15243	0.04403	0.48941
DNM1L	FADS2	0.1524	0.0440735	0.48941
DNM1L	MRPL30	0.15235	0.044138	0.48941
DNM1L	SLC25A37	-0.15235	0.0441461	0.48941
DNM1L	MOCS3	0.15229	0.0442353	0.48941
DNM1L	RPS6KC1	0.15228	0.0442398	0.48941
DNM1L	MEST	0.1522	0.0443599	0.48941
DNM1L	UTP11L	0.15217	0.0443946	0.48941
DNM1L	ZNF230	-0.15216	0.0444066	0.48941
DNM1L	HSPD1	0.15215	0.0444206	0.48941
DNM1L	RFWD3	0.15213	0.0444527	0.48941
DNM1L	KIAA1598	0.15212	0.0444691	0.48941
DNM1L	ZNF227	-0.15211	0.0444832	0.48941
DNM1L	SPDL1	0.1521	0.0444943	0.48941
DNM1L	CHP1	-0.15207	0.0445441	0.48941
DNM1L	LOC101927667	0.15207	0.0445413	0.48941
DNM1L	TJP2	-0.15205	0.0445676	0.48941
DNM1L	ACBD7	0.15203	0.0445998	0.48941
DNM1L	ADCK3	-0.15202	0.0446111	0.48941
DNM1L	USP15	0.15198	0.0446704	0.489534
DNM1L	PTP4A1	0.15193	0.0447413	0.489534
DNM1L	SSBP2	-0.15192	0.0447571	0.489534
DNM1L	APOC1	0.15188	0.0448157	0.489534
DNM1L	CCDC149	-0.15188	0.0448078	0.489534
DNM1L	CCT4	0.15186	0.0448308	0.489534
DNM1L	CXCR4	0.15184	0.0448642	0.489534
DNM1L	PRMT6	0.15177	0.0449719	0.490332
DNM1L	TNFAIP6	0.15172	0.0450422	0.490616
DNM1L	MICB	0.1517	0.0450716	0.490616
DNM1L	MYRF	0.15165	0.0451371	0.490616
DNM1L	CDC34	0.15161	0.0451997	0.490616
DNM1L	CTHRC1	0.15161	0.0451901	0.490616
DNM1L	TBL1X	-0.1516	0.0452056	0.490616
DNM1L	ORMDL2	0.15155	0.0452793	0.49104
DNM1L	TLR5	-0.15151	0.0453369	0.491213
DNM1L	NIPAL3	-0.15149	0.0453646	0.491213
DNM1L	ID4	-0.15138	0.0455196	0.492515
DNM1L	MAPK3	-0.15134	0.0455841	0.492836
DNM1L	C1orf35	0.15129	0.0456628	0.493086
DNM1L	PNMA3	0.15128	0.0456768	0.493086
DNM1L	BMS1P4	-0.15125	0.0457213	0.493192
DNM1L	FAM13A	-0.15119	0.0457992	0.493561
DNM1L	FOXP4	0.15117	0.0458252	0.493561
DNM1L	TMEM30A	0.15113	0.0458916	0.493901
DNM1L	NBEAL2	-0.15108	0.0459569	0.494229
DNM1L	CENPO	0.15095	0.0461572	0.496006
DNM1L	CSRP2	0.15089	0.0462376	0.496118
DNM1L	MRPS25	-0.15089	0.0462372	0.496118
DNM1L	ZNF615	-0.15084	0.0463054	0.496247
DNM1L	CCDC88A	0.15081	0.0463541	0.496247
DNM1L	RBM38	0.15081	0.0463546	0.496247
DNM1L	DGKH	-0.15076	0.0464246	0.496377
DNM1L	NCBP2-AS2	0.15074	0.0464543	0.496377
DNM1L	ANPEP	-0.15073	0.0464719	0.496377
DNM1L	TSG101	0.1507	0.0465204	0.496522
DNM1L	NOL10	0.15064	0.0466016	0.497014
DNM1L	MZF1	-0.15052	0.0467843	0.498434
DNM1L	CHCHD2	0.15049	0.0468272	0.498434
DNM1L	JMJD7	-0.15045	0.0468902	0.498434
DNM1L	CELSR3	0.15044	0.0469031	0.498434
DNM1L	RHPN2	0.15042	0.046923	0.498434
DNM1L	LRCH4	-0.15036	0.0470254	0.498434
DNM1L	LOC100506100	0.15032	0.0470787	0.498434
DNM1L	PLEKHO1	0.15032	0.0470763	0.498434
DNM1L	TCF7L1	0.15031	0.0470968	0.498434
DNM1L	LIMD1	-0.1503	0.0471145	0.498434
DNM1L	PCSK5	0.15025	0.047187	0.498434
DNM1L	RELT	0.15023	0.0472164	0.498434
DNM1L	HSPE1	0.15022	0.0472271	0.498434
DNM1L	PGD	0.15022	0.0472216	0.498434
DNM1L	C2orf69	0.15013	0.0473597	0.499461
DNM1L	CENPI	0.15007	0.0474522	0.499788
DNM1L	ZNF524	-0.15006	0.0474612	0.499788
DNM1L	TBC1D5	-0.15	0.0475609	0.499837
DNM1L	CCDC57	-0.14997	0.0475941	0.499837
DNM1L	IFT140	-0.14997	0.0475953	0.499837
DNM1L	KRR1	0.14995	0.0476376	0.499837
DNM1L	ORC6	0.1499	0.0477022	0.499837
DNM1L	TRIP6	-0.1499	0.047703	0.499837
DNM1L	SNAPC4	-0.14987	0.047753	0.499837
DNM1L	DYRK2	0.14986	0.0477727	0.499837
DNM1L	EID3	0.14985	0.047787	0.499837
DNM1L	PDIA6	0.14982	0.0478184	0.499837
DNM1L	YKT6	0.14973	0.0479559	0.500904
DNM1L	ARNTL2	0.14968	0.0480331	0.501087
DNM1L	NKIRAS1	0.14964	0.0480947	0.501087
DNM1L	ACTR2	0.14955	0.0482317	0.501087
DNM1L	AGMAT	0.14954	0.0482458	0.501087
DNM1L	CCDC61	-0.14954	0.0482462	0.501087
DNM1L	FAM69B	0.14953	0.0482572	0.501087
DNM1L	MRPS28	0.14949	0.0483297	0.501087
DNM1L	APTR	-0.14945	0.048389	0.501087
DNM1L	PRUNE2	-0.14942	0.0484337	0.501087
DNM1L	FYCO1	-0.14941	0.0484405	0.501087
DNM1L	FZD5	0.14941	0.0484498	0.501087
DNM1L	PDE11A	0.14938	0.04849	0.501087
DNM1L	DUSP12	0.14936	0.0485253	0.501087
DNM1L	OLFML3	0.14929	0.0486339	0.501087
DNM1L	TRAF6	-0.14928	0.0486382	0.501087
DNM1L	AGPS	0.14927	0.0486571	0.501087
DNM1L	PQLC1	-0.14926	0.0486709	0.501087
DNM1L	U2AF1L4	0.14926	0.0486761	0.501087
DNM1L	UBLCP1	0.14926	0.0486771	0.501087
DNM1L	CCDC87	0.14924	0.0487002	0.501087
DNM1L	CDK10	-0.14922	0.0487354	0.501087
DNM1L	LOC100505942	0.14921	0.0487512	0.501087
DNM1L	SAAL1	0.14915	0.0488357	0.501592
DNM1L	CENPQ	0.14904	0.0490051	0.502968
DNM1L	CDK5RAP1	0.14892	0.049191	0.504379
DNM1L	PPP1R26	-0.14891	0.0492138	0.504379
DNM1L	C19orf47	0.14887	0.0492752	0.504644
DNM1L	COQ6	0.14884	0.0493247	0.504785
DNM1L	LMNB1	0.14876	0.0494502	0.505564
DNM1L	POLG	-0.14872	0.0495013	0.505564
DNM1L	PRSS53	-0.1487	0.0495313	0.505564
DNM1L	ZNF124	0.1487	0.0495434	0.505564
DNM1L	ALG3	0.14865	0.049612	0.505831
DNM1L	LOC400043	0.14863	0.0496409	0.505831
DNM1L	LRRC40	0.14858	0.0497238	0.506257
DNM1L	ZDHHC8	-0.14856	0.0497542	0.506257
DNM1L	GNG7	-0.14854	0.0497899	0.506257
DNM1L	MCM3	0.14846	0.0499046	0.506922
DNM1L	CCNYL1	0.14845	0.0499268	0.506922
DNM1L	AGO3	0.14836	0.0500683	0.507994
DNM1L	TSC22D4	-0.14827	0.0502097	0.509011
DNM1L	SLC4A7	-0.14819	0.0503247	0.509011
DNM1L	PTCH1	-0.14817	0.0503578	0.509011
DNM1L	CACFD1	0.14814	0.0504073	0.509011
DNM1L	CARNS1	0.14811	0.0504561	0.509011
DNM1L	CAPN13	0.14809	0.0504843	0.509011
DNM1L	HSPA4	0.14806	0.0505415	0.509011
DNM1L	ABHD2	-0.14804	0.0505616	0.509011
DNM1L	ANKRD37	-0.14801	0.0506121	0.509011
DNM1L	ZFP3	0.14797	0.05068	0.509011
DNM1L	PCDH17	0.14796	0.0506883	0.509011
DNM1L	GNS	0.14794	0.0507292	0.509011
DNM1L	SNRNP27	0.14792	0.0507568	0.509011
DNM1L	TSSC1	0.14791	0.050771	0.509011
DNM1L	LCOR	0.1479	0.0507893	0.509011
DNM1L	CYYR1	0.14787	0.050841	0.509011
DNM1L	REEP4	0.14787	0.0508327	0.509011
DNM1L	AP3B2	0.14786	0.050849	0.509011
DNM1L	ADCY9	-0.14785	0.0508604	0.509011
DNM1L	TNFAIP2	-0.14784	0.0508867	0.509011
DNM1L	MSANTD3	0.14778	0.0509758	0.509542
DNM1L	PIGL	-0.14772	0.0510682	0.509811
DNM1L	IMMP2L	-0.1477	0.0510975	0.509811
DNM1L	DNAJB5	0.14769	0.0511237	0.509811
DNM1L	CPNE7	-0.14762	0.0512379	0.509811
DNM1L	C7orf25	0.1476	0.051266	0.509811
DNM1L	MAD2L1	0.14756	0.0513235	0.509811
DNM1L	SYT17	0.14754	0.0513638	0.509811
DNM1L	MRPL3	0.14751	0.0514104	0.509811
DNM1L	CPVL	0.14748	0.0514491	0.509811
DNM1L	CISH	-0.14745	0.0515073	0.509811
DNM1L	PRH1	0.14745	0.0514971	0.509811
DNM1L	CIB2	0.14744	0.0515212	0.509811
DNM1L	GPBAR1	0.14744	0.0515137	0.509811
DNM1L	RBM17	0.14741	0.0515707	0.509811
DNM1L	SLC8B1	-0.1474	0.0515864	0.509811
DNM1L	ASH1L	-0.14739	0.051606	0.509811
DNM1L	STAG3L5P-PVRIG2P-PILRB	-0.14738	0.0516141	0.509811
DNM1L	LRSAM1	-0.1473	0.0517382	0.509851
DNM1L	CLP1	0.14728	0.0517817	0.509851
DNM1L	LINS	-0.14727	0.0517976	0.509851
DNM1L	ASCC1	0.14725	0.0518172	0.509851
DNM1L	KIF2C	0.1472	0.0519037	0.509851
DNM1L	RMND5A	0.14719	0.0519203	0.509851
DNM1L	ANKRD39	0.14717	0.0519568	0.509851
DNM1L	HSF2	0.14716	0.0519622	0.509851
DNM1L	TMEM218	-0.14715	0.0519849	0.509851
DNM1L	DET1	-0.14713	0.0520174	0.509851
DNM1L	ZNF800	-0.14712	0.0520273	0.509851
DNM1L	GTF3C3	0.14711	0.0520498	0.509851
DNM1L	ANKDD1A	-0.14708	0.0520909	0.509901
DNM1L	CDC123	0.14702	0.0521999	0.51052
DNM1L	TPRG1	-0.147	0.0522262	0.51052
DNM1L	KIFC1	0.14696	0.0522968	0.510858
DNM1L	BCL2L14	0.14693	0.0523433	0.51096
DNM1L	KPNB1	0.14681	0.0525421	0.512548
DNM1L	GREB1	-0.14672	0.0526798	0.513281
DNM1L	GTF2E1	0.14672	0.0526897	0.513281
DNM1L	NUCKS1	0.14657	0.0529341	0.515044
DNM1L	KANK4	0.14653	0.0529891	0.515044
DNM1L	NRSN2	0.14653	0.052994	0.515044
DNM1L	HHIPL1	0.14652	0.053016	0.515044
DNM1L	C21orf91	0.14637	0.0532626	0.515605
DNM1L	NPIPB5	-0.14637	0.0532529	0.515605
DNM1L	HELLS	0.14636	0.0532778	0.515605
DNM1L	2016-09-02	0.14633	0.0533141	0.515605
DNM1L	SYNE4	0.1463	0.053374	0.515605
DNM1L	DUXAP10	0.14627	0.0534124	0.515605
DNM1L	GPR162	0.14627	0.0534271	0.515605
DNM1L	RGAG4	0.14625	0.0534555	0.515605
DNM1L	DDX52	0.14624	0.0534703	0.515605
DNM1L	SRSF9	0.14624	0.0534648	0.515605
DNM1L	P4HTM	-0.14623	0.0534865	0.515605
DNM1L	LOC441242	-0.14617	0.0535934	0.515605
DNM1L	SH3BGRL3	0.14614	0.0536433	0.515605
DNM1L	TATDN2	-0.14613	0.05365	0.515605
DNM1L	C12orf4	0.14612	0.0536735	0.515605
DNM1L	ZC3HC1	0.14611	0.0536842	0.515605
DNM1L	GPR89A	0.14609	0.0537128	0.515605
DNM1L	ABHD13	0.14608	0.0537286	0.515605
DNM1L	ELMO3	-0.14603	0.0538194	0.516127
DNM1L	CHMP1B	0.14598	0.0538981	0.51635
DNM1L	PLEKHG2	0.14597	0.0539154	0.51635
DNM1L	DKKL1	0.14588	0.0540598	0.517383
DNM1L	PQLC2	0.14585	0.0541169	0.517474
DNM1L	PXDN	0.14583	0.0541423	0.517474
DNM1L	UBR1	-0.14576	0.0542681	0.518326
DNM1L	RCOR2	0.14574	0.0543047	0.518326
DNM1L	ARID5A	0.1457	0.0543593	0.518494
DNM1L	STAU1	0.14568	0.0543954	0.518494
DNM1L	NUP155	0.14565	0.0544569	0.518539
DNM1L	ACBD6	0.14562	0.054504	0.518539
DNM1L	MSANTD2	-0.14562	0.0545099	0.518539
DNM1L	TAMM41	-0.14557	0.0545848	0.518804
DNM1L	AHCYL2	-0.14552	0.054664	0.518804
DNM1L	ANLN	0.1455	0.0547102	0.518804
DNM1L	FGD4	0.1455	0.0546959	0.518804
DNM1L	LINC01355	-0.14549	0.054722	0.518804
DNM1L	QSOX1	-0.14545	0.0547906	0.518804
DNM1L	PSMD12	0.14542	0.0548443	0.518804
DNM1L	PLAGL2	0.14541	0.0548504	0.518804
DNM1L	FAM32A	0.1454	0.0548672	0.518804
DNM1L	SRSF7	0.1453	0.0550386	0.519389
DNM1L	CCNY	0.14528	0.055081	0.519389
DNM1L	GGH	0.14525	0.0551333	0.519389
DNM1L	KDM1A	0.14525	0.0551192	0.519389
DNM1L	DDX39A	0.14524	0.0551393	0.519389
DNM1L	TSPAN13	0.14521	0.0551967	0.519389
DNM1L	CLSTN2	0.14517	0.055267	0.519389
DNM1L	LSM4	0.14514	0.0553068	0.519389
DNM1L	LPCAT4	-0.14513	0.0553306	0.519389
DNM1L	PNPLA7	-0.14513	0.0553329	0.519389
DNM1L	SHKBP1	0.14506	0.0554449	0.519389
DNM1L	IGFLR1	0.14504	0.0554732	0.519389
DNM1L	MAGEF1	0.14502	0.0555135	0.519389
DNM1L	MOB4	0.14501	0.055538	0.519389
DNM1L	PNPLA2	-0.14498	0.0555838	0.519389
DNM1L	TTC30A	0.14498	0.0555866	0.519389
DNM1L	ZNF503-AS2	0.14496	0.0556259	0.519389
DNM1L	IGFBP5	0.14492	0.0556819	0.519389
DNM1L	RNF41	0.14492	0.0556862	0.519389
DNM1L	SPHK2	0.14492	0.0556894	0.519389
DNM1L	ADA	0.1449	0.0557251	0.519389
DNM1L	POLN	-0.14489	0.0557352	0.519389
DNM1L	EMX2	0.14486	0.0557836	0.519498
DNM1L	PRRX2	0.14474	0.0559933	0.519748
DNM1L	NEAT1	-0.14473	0.0560066	0.519748
DNM1L	TMBIM4	0.14473	0.0560096	0.519748
DNM1L	ARHGAP1	-0.14471	0.0560474	0.519748
DNM1L	ITPR3	-0.14469	0.0560867	0.519748
DNM1L	TTLL3	-0.14468	0.0560959	0.519748
DNM1L	FAM72B	0.14467	0.0561083	0.519748
DNM1L	ZYG11A	0.14465	0.0561431	0.519748
DNM1L	TAB1	-0.14463	0.0561777	0.519748
DNM1L	ARHGDIA	-0.14462	0.0561936	0.519748
DNM1L	PSMA7	0.14461	0.0562137	0.519748
DNM1L	CNST	0.14456	0.0562958	0.519752
DNM1L	EZH2	0.14454	0.0563341	0.519752
DNM1L	NCAM1	0.14453	0.0563522	0.519752
DNM1L	HPCAL1	0.14452	0.0563766	0.519752
DNM1L	NGFRAP1	0.14451	0.0563975	0.519752
DNM1L	AGAP5	-0.14434	0.0566764	0.521439
DNM1L	MDP1	0.14434	0.0566877	0.521439
DNM1L	ANKRD13B	-0.14433	0.0566941	0.521439
DNM1L	SUMF2	0.1443	0.0567591	0.521439
DNM1L	LCLAT1	0.14429	0.0567645	0.521439
DNM1L	BSPRY	-0.14421	0.0569003	0.522152
DNM1L	TNS3	-0.14421	0.0569159	0.522152
DNM1L	CCL8	0.14416	0.0570012	0.522497
DNM1L	CLIC4	0.14414	0.0570272	0.522497
DNM1L	NAB2	0.14408	0.0571413	0.523204
DNM1L	RNF138	0.14402	0.0572458	0.523355
DNM1L	GPD1L	-0.14399	0.0572876	0.523355
DNM1L	MTFR1	0.14396	0.0573457	0.523355
DNM1L	TGFA	-0.14396	0.0573425	0.523355
DNM1L	BCAS4	0.14393	0.0573895	0.523355
DNM1L	GTPBP8	0.14393	0.0573944	0.523355
DNM1L	CRLS1	0.14392	0.0574162	0.523355
DNM1L	ALDH3B1	-0.14389	0.0574713	0.523521
DNM1L	DIS3L	-0.14382	0.0575829	0.523574
DNM1L	MNAT1	0.14381	0.0576062	0.523574
DNM1L	IFI6	0.1438	0.0576233	0.523574
DNM1L	ZNF93	0.1438	0.0576249	0.523574
DNM1L	KLHDC3	0.14374	0.057732	0.524211
DNM1L	SUB1	0.14371	0.0577835	0.524343
DNM1L	ZNF385A	0.14369	0.057826	0.524388
DNM1L	ARFGAP3	0.14364	0.057899	0.524388
DNM1L	CD69	0.14364	0.0578995	0.524388
DNM1L	TRIP10	-0.1436	0.0579756	0.524742
DNM1L	SREBF1	-0.14351	0.0581364	0.525861
DNM1L	PDCD2L	0.14347	0.0582098	0.52619
DNM1L	SLC4A1AP	0.14342	0.0582903	0.526488
DNM1L	AGBL5	0.14341	0.0583171	0.526488
DNM1L	SNRPC	0.14324	0.0586066	0.527057
DNM1L	TET2	-0.14323	0.0586396	0.527057
DNM1L	GUCD1	-0.14322	0.0586481	0.527057
DNM1L	PLEKHO2	-0.14322	0.0586518	0.527057
DNM1L	TBC1D15	0.14322	0.058646	0.527057
DNM1L	GPX7	0.14321	0.058672	0.527057
DNM1L	PIR	0.14321	0.0586638	0.527057
DNM1L	FAM84A	0.14319	0.0587021	0.527057
DNM1L	TBCD	-0.14318	0.0587148	0.527057
DNM1L	HNRNPL	0.14301	0.0590178	0.529155
DNM1L	LAD1	-0.14301	0.0590257	0.529155
DNM1L	CTU1	-0.14296	0.0591207	0.529155
DNM1L	C1orf56	0.1429	0.0592198	0.529155
DNM1L	RBX1	0.14289	0.0592418	0.529155
DNM1L	TC2N	-0.14289	0.059241	0.529155
DNM1L	MTPAP	0.14287	0.0592846	0.529155
DNM1L	RGCC	-0.14285	0.059308	0.529155
DNM1L	SPOCK1	0.14281	0.0593805	0.529155
DNM1L	BAK1	0.1428	0.0594024	0.529155
DNM1L	ZNHIT3	0.1428	0.0593979	0.529155
DNM1L	GPR63	0.14278	0.0594307	0.529155
DNM1L	POMP	0.14278	0.0594338	0.529155
DNM1L	NEK8	-0.1427	0.0595815	0.530137
DNM1L	COX10-AS1	-0.14266	0.0596622	0.530522
DNM1L	C7orf31	0.14258	0.0597987	0.531402
DNM1L	LYRM5	0.14251	0.0599335	0.531896
DNM1L	NKIRAS2	0.14248	0.059989	0.531896
DNM1L	PROSER2-AS1	0.14246	0.0600151	0.531896
DNM1L	PPP1R2	0.14245	0.0600419	0.531896
DNM1L	REST	0.14245	0.0600272	0.531896
DNM1L	FLJ13224	0.14243	0.0600799	0.531901
DNM1L	CA9	-0.14235	0.0602247	0.532728
DNM1L	GRIK5	0.14232	0.0602674	0.532728
DNM1L	DSCC1	0.14231	0.0602861	0.532728
DNM1L	MGC16142	-0.14225	0.0604078	0.533139
DNM1L	MID2	0.14225	0.0604015	0.533139
DNM1L	CCNE2	0.14214	0.0605973	0.533859
DNM1L	HDAC8	0.14212	0.0606293	0.533859
DNM1L	FSCN1	0.1421	0.0606765	0.533859
DNM1L	GPR160	0.1421	0.0606694	0.533859
DNM1L	LOC115110	-0.1421	0.0606778	0.533859
DNM1L	INTS3	-0.142	0.060848	0.53478
DNM1L	MRPL48	0.14197	0.0609169	0.53478
DNM1L	MFSD10	-0.14195	0.060948	0.53478
DNM1L	SAC3D1	0.14195	0.0609466	0.53478
DNM1L	ARHGEF10	-0.14194	0.0609711	0.53478
DNM1L	MAP4K4	0.14187	0.0610948	0.534931
DNM1L	SDC1	0.14183	0.0611697	0.534931
DNM1L	NSFL1C	0.14182	0.0611855	0.534931
DNM1L	DLEC1	-0.14177	0.0612772	0.534931
DNM1L	GNGT2	0.14172	0.06137	0.534931
DNM1L	PPM1G	0.14166	0.0614857	0.534931
DNM1L	HNRNPLL	0.14165	0.0615079	0.534931
DNM1L	SECISBP2L	-0.14164	0.0615227	0.534931
DNM1L	PRPF40A	0.14163	0.0615436	0.534931
DNM1L	ENTHD2	-0.14162	0.0615658	0.534931
DNM1L	FXR1	0.14162	0.0615595	0.534931
DNM1L	UCHL5	0.14162	0.0615642	0.534931
DNM1L	ANKLE1	0.14159	0.0616132	0.534931
DNM1L	ZNF471	-0.14158	0.0616389	0.534931
DNM1L	LOXL1-AS1	0.14157	0.0616582	0.534931
DNM1L	FANCI	0.14156	0.0616612	0.534931
DNM1L	MDGA1	0.14152	0.0617444	0.534931
DNM1L	SGMS1	-0.14151	0.0617627	0.534931
DNM1L	KIF15	0.14147	0.061841	0.534931
DNM1L	NPIPB3	-0.14147	0.0618424	0.534931
DNM1L	SENP5	0.14145	0.0618765	0.534931
DNM1L	RAB30-AS1	0.14144	0.0618872	0.534931
DNM1L	FOLH1	0.14141	0.0619475	0.534931
DNM1L	THSD1	-0.14141	0.0619487	0.534931
DNM1L	CDC42EP1	-0.1414	0.0619696	0.534931
DNM1L	RBM5	-0.1414	0.061963	0.534931
DNM1L	LOC285074	0.14132	0.0621111	0.535402
DNM1L	NIF3L1	0.14132	0.0621144	0.535402
DNM1L	ARHGAP11A	0.14131	0.0621375	0.535402
DNM1L	ANXA6	0.14121	0.0623262	0.536001
DNM1L	SYNE1	-0.1412	0.0623347	0.536001
DNM1L	RPL13P5	0.14117	0.0623972	0.536001
DNM1L	TELO2	-0.14117	0.0624047	0.536001
DNM1L	PGPEP1	-0.14114	0.0624604	0.536001
DNM1L	APBA1	-0.14112	0.0624936	0.536001
DNM1L	SLC35B1	0.14112	0.0624973	0.536001
DNM1L	NCKAP1	0.14111	0.0625181	0.536001
DNM1L	LARP4B	0.14108	0.0625751	0.536001
DNM1L	BTBD10	0.14105	0.0626169	0.536001
DNM1L	PHYH	0.14105	0.062623	0.536001
DNM1L	MEGF9	-0.141	0.0627154	0.53615
DNM1L	PAG1	-0.141	0.062716	0.53615
DNM1L	LRRC20	0.14096	0.0627908	0.536268
DNM1L	LPAR6	-0.14095	0.0628055	0.536268
DNM1L	SERPINE2	-0.14089	0.0629285	0.536796
DNM1L	POC5	0.14088	0.0629439	0.536796
DNM1L	COX7A2	0.14081	0.063078	0.536796
DNM1L	GTPBP1	-0.14079	0.0631208	0.536796
DNM1L	POLI	-0.14079	0.0631136	0.536796
DNM1L	CIAO1	0.14078	0.0631324	0.536796
DNM1L	DPYSL4	0.14078	0.0631293	0.536796
DNM1L	ZSWIM8-AS1	-0.14075	0.0631956	0.536981
DNM1L	C17orf75	0.14073	0.0632299	0.536981
DNM1L	MROH1	-0.14063	0.0634121	0.538206
DNM1L	FBXO17	0.14059	0.0635003	0.538607
DNM1L	KNSTRN	0.14055	0.0635729	0.538607
DNM1L	ATP8A1	-0.14053	0.0636114	0.538607
DNM1L	COMMD1	0.14053	0.0635968	0.538607
DNM1L	GPATCH1	0.14048	0.0636974	0.538798
DNM1L	CRYBG3	-0.14047	0.0637114	0.538798
DNM1L	LSM5	0.14045	0.0637519	0.538798
DNM1L	CLCNKB	0.14044	0.0637861	0.538798
DNM1L	CNOT6	0.14037	0.0639123	0.539222
DNM1L	MAPK8	0.14037	0.0639047	0.539222
DNM1L	ZNF408	-0.14034	0.063976	0.539234
DNM1L	THAP2	-0.14033	0.0639903	0.539234
DNM1L	CDC27	0.1403	0.0640502	0.539234
DNM1L	SPAST	0.14027	0.0640933	0.539234
DNM1L	WDR75	0.14027	0.064104	0.539234
DNM1L	LOC100130872	0.14021	0.0642256	0.539937
DNM1L	SF3B6	0.14015	0.0643263	0.540037
DNM1L	TWSG1	0.14014	0.0643613	0.540037
DNM1L	KIAA0101	0.14013	0.0643733	0.540037
DNM1L	HAUS8	0.14011	0.0644079	0.540037
DNM1L	RFC2	0.1401	0.0644279	0.540037
DNM1L	ACP1	0.14006	0.0645082	0.54039
DNM1L	TMEM44	0.14003	0.0645659	0.540554
DNM1L	FBLN1	0.14	0.0646206	0.540692
DNM1L	C4orf3	0.13996	0.0646961	0.540957
DNM1L	AP1S2	0.13992	0.064768	0.540957
DNM1L	IL17RE	-0.13991	0.0648046	0.540957
DNM1L	RNF139-AS1	-0.13991	0.0648049	0.540957
DNM1L	FAM83H	-0.1398	0.0650099	0.541173
DNM1L	C14orf37	0.13979	0.065036	0.541173
DNM1L	EML1	0.13979	0.0650216	0.541173
DNM1L	SLC38A1	0.13973	0.0651432	0.541173
DNM1L	ZNF418	-0.13973	0.0651425	0.541173
DNM1L	COL26A1	0.13971	0.0651855	0.541173
DNM1L	PPP4C	0.13971	0.0651878	0.541173
DNM1L	UNKL	-0.13968	0.0652475	0.541173
DNM1L	RBM8A	0.13965	0.0652986	0.541173
DNM1L	TNFRSF11B	-0.13965	0.0653065	0.541173
DNM1L	LOC389641	-0.13964	0.0653193	0.541173
DNM1L	MEOX1	0.13964	0.0653186	0.541173
DNM1L	ZC3HAV1L	-0.13964	0.0653272	0.541173
DNM1L	COX17	0.1396	0.0653913	0.541388
DNM1L	CDCA7	0.13958	0.0654393	0.541469
DNM1L	HACL1	-0.13954	0.0655072	0.541715
DNM1L	CTTN	-0.13949	0.0656089	0.541916
DNM1L	MECOM	0.13946	0.06568	0.541916
DNM1L	NECAP1	0.13946	0.0656796	0.541916
DNM1L	AES	-0.13943	0.0657255	0.541916
DNM1L	GANC	-0.13943	0.0657315	0.541916
DNM1L	PLEKHA1	0.13939	0.0657991	0.541916
DNM1L	PUS3	-0.13938	0.0658226	0.541916
DNM1L	TOP1MT	-0.13936	0.0658711	0.541916
DNM1L	LOC100129203	0.13934	0.0659022	0.541916
DNM1L	BOLA3	0.1393	0.0659908	0.541916
DNM1L	POLQ	0.13928	0.0660186	0.541916
DNM1L	DPY30	0.13927	0.066048	0.541916
DNM1L	THUMPD2	-0.13927	0.0660406	0.541916
DNM1L	ZBTB10	0.13925	0.0660826	0.541916
DNM1L	ATP11C	-0.13923	0.0661244	0.541916
DNM1L	PLEKHA5	0.1392	0.0661713	0.541916
DNM1L	SUCLG2-AS1	0.1392	0.0661816	0.541916
DNM1L	PRKCA	-0.13914	0.0662894	0.542486
DNM1L	POTEM	0.13911	0.066354	0.542701
DNM1L	N4BP1	-0.13902	0.0665334	0.543708
DNM1L	FIGN	0.13898	0.0666157	0.543708
DNM1L	M6PR	0.13892	0.066728	0.543708
DNM1L	TMEM117	0.13892	0.0667284	0.543708
DNM1L	PRPF3	-0.1389	0.0667654	0.543708
DNM1L	LIMS2	0.13888	0.0668104	0.543708
DNM1L	LMF1	-0.13887	0.0668253	0.543708
DNM1L	RMND5B	0.13884	0.0668825	0.543708
DNM1L	SYCP2	0.13883	0.0669035	0.543708
DNM1L	TRPM7	-0.13883	0.0669174	0.543708
DNM1L	CCZ1B	0.13882	0.0669264	0.543708
DNM1L	TBC1D2	-0.13882	0.0669374	0.543708
DNM1L	HNRNPC	0.13878	0.0670173	0.543947
DNM1L	OIP5	0.13875	0.0670673	0.543947
DNM1L	TTBK2	-0.13874	0.0670819	0.543947
DNM1L	TMEM88	0.13872	0.0671257	0.543991
DNM1L	MAP2K5	-0.13866	0.0672549	0.544425
DNM1L	RALGAPA2	-0.13865	0.0672693	0.544425
DNM1L	ANKRD32	0.13863	0.0673059	0.544425
DNM1L	NEDD4L	-0.13861	0.0673434	0.544425
DNM1L	PKD1	-0.1386	0.0673713	0.544425
DNM1L	PTGS2	0.13855	0.0674651	0.544698
DNM1L	CTNNBL1	0.13854	0.067482	0.544698
DNM1L	PDLIM7	0.13845	0.0676741	0.545674
DNM1L	RAB2A	0.13844	0.0676799	0.545674
DNM1L	GNA14	-0.13841	0.0677497	0.545926
DNM1L	SCG5	0.13834	0.0678811	0.546102
DNM1L	SYNM	0.13832	0.0679366	0.546102
DNM1L	CCDC59	0.13829	0.0679812	0.546102
DNM1L	TSACC	0.13828	0.0680058	0.546102
DNM1L	GUCA1B	-0.13826	0.0680438	0.546102
DNM1L	SF3B4	0.13823	0.0681165	0.546102
DNM1L	TMEM51-AS1	-0.13822	0.0681385	0.546102
DNM1L	LRRK1	-0.13821	0.0681526	0.546102
DNM1L	LRP3	0.13819	0.0681819	0.546102
DNM1L	VTA1	0.1381	0.0683815	0.546102
DNM1L	ZBTB47	-0.1381	0.068365	0.546102
DNM1L	RUNDC3B	-0.13807	0.0684363	0.546102
DNM1L	TYW1B	-0.13806	0.068455	0.546102
DNM1L	CHAC1	0.13804	0.0684847	0.546102
DNM1L	STAT1	0.13804	0.0684942	0.546102
DNM1L	VDAC3	0.13803	0.0685054	0.546102
DNM1L	HMGN2	0.13802	0.0685328	0.546102
DNM1L	KPNA1	0.13801	0.0685535	0.546102
DNM1L	MTURN	-0.13801	0.0685518	0.546102
DNM1L	GSAP	-0.13799	0.0685971	0.546102
DNM1L	DLX4	0.13798	0.0686109	0.546102
DNM1L	VMAC	-0.13798	0.0686192	0.546102
DNM1L	GNAI3	0.13794	0.0686889	0.546134
DNM1L	PSTK	0.13792	0.0687452	0.546134
DNM1L	PWP1	0.13791	0.0687513	0.546134
DNM1L	SMPD4	0.1379	0.0687773	0.546134
DNM1L	RIPK4	-0.13785	0.0688863	0.546694
DNM1L	RIT1	0.13777	0.0690492	0.547108
DNM1L	NFU1	0.13775	0.0690929	0.547108
DNM1L	IL6	0.13774	0.0691032	0.547108
DNM1L	CTIF	-0.13772	0.0691507	0.547108
DNM1L	DNAJC9	0.13771	0.0691701	0.547108
DNM1L	HAUS1	0.13771	0.0691658	0.547108
DNM1L	ZBTB39	0.13762	0.0693434	0.547655
DNM1L	ZNF862	-0.13761	0.0693743	0.547655
DNM1L	MPV17L2	0.13759	0.0694029	0.547655
DNM1L	MVP	-0.13757	0.0694475	0.547655
DNM1L	QPRT	0.13755	0.0694903	0.547655
DNM1L	PHLDB3	-0.13751	0.0695801	0.547655
DNM1L	MED6	0.13749	0.0696229	0.547655
DNM1L	KNTC1	0.13746	0.0696673	0.547655
DNM1L	UBE2V1	0.13746	0.0696736	0.547655
DNM1L	RBM4B	-0.13742	0.0697537	0.547655
DNM1L	ADAT2	-0.13741	0.0697868	0.547655
DNM1L	NHSL2	0.1374	0.0697947	0.547655
DNM1L	DBF4B	0.13739	0.0698194	0.547655
DNM1L	GTSE1	0.13739	0.0698258	0.547655
DNM1L	MAOA	0.13736	0.0698707	0.547655
DNM1L	ACCS	-0.13733	0.0699399	0.547655
DNM1L	KIF20B	0.13733	0.0699412	0.547655
DNM1L	ZGRF1	0.13733	0.0699476	0.547655
DNM1L	BNIP3L	0.13729	0.0700203	0.547655
DNM1L	TP53RK	0.13729	0.0700222	0.547655
DNM1L	ETNK1	0.13727	0.0700632	0.547655
DNM1L	HSP90B2P	0.13725	0.0701036	0.547655
DNM1L	DRAP1	0.13723	0.0701446	0.547655
DNM1L	AR	-0.13722	0.0701728	0.547655
DNM1L	ANKRD53	0.1372	0.0702052	0.547655
DNM1L	CAP1	0.13716	0.070297	0.547914
DNM1L	CCR10	0.13715	0.0703158	0.547914
DNM1L	POLR2H	0.13712	0.0703837	0.548142
DNM1L	ITGB1	0.13709	0.0704301	0.548202
DNM1L	WBP1	0.13706	0.0705097	0.548375
DNM1L	GLMN	0.13705	0.0705296	0.548375
DNM1L	MGAT1	0.13699	0.0706365	0.548905
DNM1L	TIGD2	-0.13694	0.0707429	0.549184
DNM1L	PES1	-0.13692	0.0707983	0.549184
DNM1L	RANBP9	0.13689	0.0708493	0.549184
DNM1L	IPO9	0.13688	0.0708734	0.549184
DNM1L	BTN3A2	-0.13687	0.0708926	0.549184
DNM1L	CMAHP	0.13686	0.070905	0.549184
DNM1L	THUMPD1	-0.13683	0.0709763	0.549417
DNM1L	ST8SIA5	0.13681	0.0710125	0.549417
DNM1L	MEA1	0.13675	0.0711448	0.55014
DNM1L	NUP93	0.13671	0.0712336	0.550411
DNM1L	PSMD8	0.1367	0.0712575	0.550411
DNM1L	PSMB2	0.13665	0.0713467	0.5508
DNM1L	PML	-0.1366	0.071453	0.55132
DNM1L	ZNF696	-0.13656	0.0715442	0.551575
DNM1L	TMEM120B	-0.13655	0.0715639	0.551575
DNM1L	RNF207	-0.1365	0.071672	0.552108
DNM1L	QTRT1	-0.13646	0.0717455	0.552119
DNM1L	SSX2IP	0.13646	0.0717542	0.552119
DNM1L	LOC439994	0.13639	0.0719012	0.552119
DNM1L	SMAGP	0.13638	0.0719134	0.552119
DNM1L	TPI1P2	0.13638	0.0719272	0.552119
DNM1L	TBCK	0.13637	0.0719334	0.552119
DNM1L	ABHD6	-0.13635	0.0719913	0.552119
DNM1L	EIF2S2	0.13633	0.072019	0.552119
DNM1L	SPRYD3	-0.13633	0.072024	0.552119
DNM1L	TRAF3IP2	-0.13631	0.0720733	0.552198
DNM1L	HLA-DQB1	-0.13627	0.0721553	0.55223
DNM1L	TMEM194B	0.13627	0.0721434	0.55223
DNM1L	TAF1B	0.13623	0.0722432	0.552604
DNM1L	FZD4	-0.13615	0.0724111	0.553107
DNM1L	HSPA14	0.13614	0.0724222	0.553107
DNM1L	NEURL1	0.13614	0.072426	0.553107
DNM1L	SUGCT	0.13611	0.0724829	0.553213
DNM1L	TRIM58	0.1361	0.072518	0.553213
DNM1L	BAG2	0.13605	0.0726263	0.553482
DNM1L	EPHA4	0.13604	0.0726313	0.553482
DNM1L	KIF23	0.13597	0.0727888	0.554364
DNM1L	GTPBP2	0.1359	0.072945	0.554364
DNM1L	ITGB5	0.1359	0.0729385	0.554364
DNM1L	RANGRF	0.13589	0.072958	0.554364
DNM1L	UPK2	0.13589	0.0729581	0.554364
DNM1L	TRMT61A	-0.13588	0.0729818	0.554364
DNM1L	LPIN3	-0.13583	0.0730769	0.55479
DNM1L	MATK	-0.13581	0.0731218	0.554833
DNM1L	CTBP1-AS	-0.13573	0.0732968	0.555864
DNM1L	ZNF160	-0.13571	0.0733508	0.555975
DNM1L	TTLL11	-0.13561	0.073557	0.557241
DNM1L	SLC29A1	0.13552	0.0737452	0.557624
DNM1L	CLNS1A	0.1355	0.0737931	0.557624
DNM1L	TSHZ1	-0.1355	0.073797	0.557624
DNM1L	PTGER2	-0.13547	0.0738499	0.557624
DNM1L	SPIRE2	0.13547	0.0738465	0.557624
DNM1L	DBN1	0.13542	0.0739623	0.557624
DNM1L	HSD17B12	-0.13542	0.0739641	0.557624
DNM1L	LMAN1	-0.13542	0.0739588	0.557624
DNM1L	RAB3A	-0.13538	0.0740533	0.557624
DNM1L	UBTD2	0.13538	0.0740583	0.557624
DNM1L	LGALSL	0.13537	0.0740798	0.557624
DNM1L	NEDD9	0.13537	0.0740628	0.557624
DNM1L	HMGB2	0.13534	0.0741344	0.557739
DNM1L	PRRT2	-0.1353	0.0742195	0.558084
DNM1L	EPB41L1	-0.13523	0.0743711	0.558395
DNM1L	TMEM147	0.13522	0.0744017	0.558395
DNM1L	IGIP	-0.13521	0.0744141	0.558395
DNM1L	LGMN	0.13521	0.0744185	0.558395
DNM1L	FUCA2	0.13518	0.0744891	0.558465
DNM1L	LOC729218	-0.13517	0.074507	0.558465
DNM1L	DNAJC19	0.13515	0.074546	0.558465
DNM1L	KMT2A	-0.1351	0.074649	0.558941
DNM1L	LOC400927	-0.13506	0.0747491	0.559395
DNM1L	LATS1	-0.13501	0.0748444	0.559812
DNM1L	SLC9A7	-0.13498	0.0749202	0.560084
DNM1L	EIF5B	0.13495	0.0749788	0.560219
DNM1L	LOC374443	0.13491	0.0750668	0.560219
DNM1L	BAHD1	-0.13489	0.0751174	0.560219
DNM1L	PMEL	0.13488	0.0751288	0.560219
DNM1L	TSPAN5	-0.13488	0.0751359	0.560219
DNM1L	PLA2G7	0.13485	0.0751963	0.560352
DNM1L	CUTC	0.13482	0.0752624	0.560352
DNM1L	GLCCI1	0.13482	0.0752723	0.560352
DNM1L	MED17	0.1347	0.0755236	0.561927
DNM1L	PARP10	-0.13467	0.0755891	0.56212
DNM1L	ITM2C	0.13464	0.0756602	0.5622
DNM1L	EIF5AL1	0.13463	0.0756793	0.5622
DNM1L	TMEM97	0.13457	0.0758119	0.562803
DNM1L	HEMK1	-0.13454	0.0758718	0.562803
DNM1L	ZNF414	-0.13454	0.0758841	0.562803
DNM1L	CIAPIN1	0.13452	0.0759193	0.562803
DNM1L	GPN1	0.13448	0.076018	0.563241
DNM1L	GK	0.13442	0.0761356	0.563817
DNM1L	AMY2B	-0.1344	0.0761763	0.563824
DNM1L	DYNC1I2	0.13432	0.0763732	0.56466
DNM1L	HERC2P7	-0.13428	0.0764431	0.56466
DNM1L	BEST4	-0.13427	0.0764742	0.56466
DNM1L	IFNLR1	0.13426	0.0764996	0.56466
DNM1L	NR2F6	0.13424	0.0765375	0.56466
DNM1L	ITGAE	0.1342	0.0766216	0.56466
DNM1L	NFKBIB	0.1342	0.0766263	0.56466
DNM1L	TMEM173	-0.1342	0.0766329	0.56466
DNM1L	GGA1	-0.13418	0.0766818	0.56466
DNM1L	NIPAL2	-0.13416	0.0767103	0.56466
DNM1L	SGSH	-0.13416	0.0767275	0.56466
DNM1L	EEF2	-0.13412	0.076813	0.564703
DNM1L	SLC22A23	0.13412	0.0768078	0.564703
DNM1L	CDA	0.13407	0.076917	0.564882
DNM1L	THG1L	-0.13407	0.0769102	0.564882
DNM1L	PREB	0.13404	0.0769813	0.564988
DNM1L	PAXIP1OS	-0.13401	0.077053	0.564988
DNM1L	PRPSAP2	0.13398	0.0771222	0.564988
DNM1L	ZADH2	-0.13398	0.0771278	0.564988
DNM1L	C11orf68	-0.13397	0.0771308	0.564988
DNM1L	CAND2	0.13392	0.0772401	0.565496
DNM1L	TAF9	0.1339	0.0772846	0.56553
DNM1L	IFT52	0.13388	0.0773494	0.565555
DNM1L	NUDT5	0.13386	0.0773956	0.565555
DNM1L	NAGA	0.13385	0.0774077	0.565555
DNM1L	HDAC2	0.13381	0.0774943	0.565629
DNM1L	LOC100133445	-0.13378	0.0775689	0.565629
DNM1L	GIT1	-0.13377	0.0775886	0.565629
DNM1L	EFNB2	0.13376	0.0776184	0.565629
DNM1L	ZSCAN16-AS1	0.13376	0.0776105	0.565629
DNM1L	CEACAM19	-0.13372	0.0777077	0.565629
DNM1L	BRIP1	0.13371	0.0777288	0.565629
DNM1L	ARHGAP26	-0.1337	0.0777371	0.565629
DNM1L	TWIST1	0.13366	0.0778287	0.566005
DNM1L	TMBIM6	0.13363	0.0779096	0.566176
DNM1L	GPAM	0.13362	0.0779321	0.566176
DNM1L	B3GALTL	0.13357	0.078034	0.566322
DNM1L	ZNF552	-0.13357	0.078036	0.566322
DNM1L	VGLL4	-0.13355	0.0780803	0.566322
DNM1L	ASCC2	-0.13354	0.078112	0.566322
DNM1L	H2AFY2	0.13349	0.0782137	0.566618
DNM1L	PDGFRL	0.13347	0.0782574	0.566618
DNM1L	DNASE2	0.13343	0.0783484	0.566618
DNM1L	STAU2	0.13341	0.0783842	0.566618
DNM1L	RMI2	0.1334	0.0784096	0.566618
DNM1L	SAP130	0.1334	0.0784254	0.566618
DNM1L	PI4KA	-0.13337	0.0784858	0.566618
DNM1L	PVRIG2P	-0.13337	0.0784904	0.566618
DNM1L	CSTF1	0.13336	0.0785126	0.566618
DNM1L	LINC-PINT	-0.1333	0.078644	0.567278
DNM1L	FERMT2	0.13323	0.0788016	0.567649
DNM1L	ICAM2	0.13323	0.0787926	0.567649
DNM1L	HAUS4	0.13316	0.0789536	0.567649
DNM1L	ING4	0.13316	0.0789633	0.567649
DNM1L	ERBB3	-0.13314	0.0790139	0.567649
DNM1L	FBLIM1	0.13312	0.0790616	0.567649
DNM1L	MKI67	0.13309	0.0791166	0.567649
DNM1L	FAM13A-AS1	-0.13308	0.0791323	0.567649
DNM1L	FEZ2	-0.13308	0.0791423	0.567649
DNM1L	RPL4	-0.13308	0.0791368	0.567649
DNM1L	CCNB1IP1	0.13304	0.0792264	0.567649
DNM1L	SLC38A9	0.13304	0.0792238	0.567649
DNM1L	PARPBP	0.13301	0.0792971	0.567649
DNM1L	ZNF701	-0.133	0.0793317	0.567649
DNM1L	NFXL1	-0.13299	0.0793389	0.567649
DNM1L	CCDC174	-0.13298	0.0793764	0.567649
DNM1L	ERCC6L2	-0.13298	0.0793731	0.567649
DNM1L	TEX10	0.13294	0.0794549	0.567765
DNM1L	MSX1	0.13293	0.0794731	0.567765
DNM1L	POLR3F	0.13292	0.0795127	0.567765
DNM1L	RNF122	0.1329	0.079563	0.567837
DNM1L	REM2	0.13288	0.0796029	0.567837
DNM1L	KIF18A	0.13283	0.0797207	0.568068
DNM1L	DLD	0.13281	0.0797682	0.568068
DNM1L	ECHDC2	-0.13281	0.0797576	0.568068
DNM1L	SLC4A8	0.13279	0.0798111	0.568068
DNM1L	MCCC1	0.13275	0.0798849	0.568068
DNM1L	ACAT2	0.13274	0.0799133	0.568068
DNM1L	SIRT7	-0.13274	0.0799204	0.568068
DNM1L	EFHD1	0.13272	0.0799656	0.568068
DNM1L	DNAH2	0.13271	0.0799961	0.568068
DNM1L	FGFR1	0.13268	0.0800587	0.568229
DNM1L	SLC25A11	0.13266	0.0801109	0.568314
[truncated: 12,176 more rows]

## Sheet: Drp1-MAD1-Gistic-0
Suppl. Table S3-B. Drp1 Correlation with all other genes which do not have any 0 as expression values in the Drp1-MAD1-Gistic-0 group
Gene	Correlated Gene	Pearson Correlation	Pearson correlation p-value	Pearson Correlation q-value
DNM1L	DNM1L	1	0	1
DNM1L	FBXL8	-0.49223	4.71062e-06	-0.4727
DNM1L	CENPH	0.47825	9.49167e-06	0.51105
DNM1L	TNFRSF14	-0.47119	1.33667e-05	-0.42379
DNM1L	FRS2	0.46738	1.60272e-05	0.48487
DNM1L	EFR3B	0.46515	1.78096e-05	0.4376
DNM1L	GDF11	0.46089	2.17267e-05	0.47693
DNM1L	PIGU	0.45835	2.44355e-05	0.45181
DNM1L	CERS5	0.45197	3.26894e-05	0.42225
DNM1L	NUP107	0.44649	4.17712e-05	0.46504
DNM1L	PTAR1	-0.44479	4.5043e-05	-0.45252
DNM1L	ADAMTS6	0.43591	6.62999e-05	0.44731
DNM1L	CPNE7	-0.4296	8.67132e-05	-0.4096
DNM1L	PSMD1	0.42598	0.000100921	0.44582
DNM1L	RFWD2	0.4242	0.000108675	0.42501
DNM1L	STMN1	0.41915	0.000133732	0.42263
DNM1L	DNAJC14	0.41911	0.000133896	0.47528
DNM1L	ST6GALNAC4	-0.41776	0.000141507	-0.42339
DNM1L	SRSF12	0.41756	0.000142644	0.40561
DNM1L	CLVS1	0.41714	0.000145077	0.40809
DNM1L	ATP9B	-0.41641	0.000149457	-0.43869
DNM1L	PROM2	-0.41517	0.000157094	-0.40877
DNM1L	SH2D3A	-0.41495	0.000158464	-0.44885
DNM1L	MAGED2	0.41216	0.000177256	0.3292
DNM1L	RAB25	-0.40923	0.000199086	-0.37399
DNM1L	UBE2V2	0.40693	0.000217989	0.43259
DNM1L	SNX10	0.40482	0.000236648	0.36899
DNM1L	DEPDC1B	0.40417	0.000242773	0.38034
DNM1L	ZNF281	0.40281	0.000255913	0.39901
DNM1L	CCDC64B	-0.40271	0.000256874	-0.35596
DNM1L	OTUD1	0.40086	0.000275929	0.37943
DNM1L	CBX1	0.39756	0.000313126	0.4003
DNM1L	MAP1B	0.39551	0.000338392	0.3858
DNM1L	CDKL1	-0.39485	0.000346948	-0.39509
DNM1L	PLBD1	0.39443	0.000352527	0.39461
DNM1L	UBE2T	0.39336	0.00036702	0.41744
DNM1L	AS3MT	0.39309	0.000370688	0.37151
DNM1L	BAI2	0.39091	0.000402296	0.36011
DNM1L	SENP1	0.39055	0.000407696	0.39299
DNM1L	SPATS2	0.39038	0.000410285	0.40156
DNM1L	ALS2CL	-0.39025	0.000412319	-0.40773
DNM1L	TCEA1	0.39008	0.000414873	0.38962
DNM1L	SSX2IP	0.38925	0.000427919	0.36883
DNM1L	RHOQ	0.38655	0.000472736	0.34061
DNM1L	EFS	0.38602	0.000482025	0.36324
DNM1L	C19orf40	0.38379	0.000523032	0.38204
DNM1L	RAD51AP1	0.38366	0.000525456	0.41785
DNM1L	MBP	-0.38238	0.00055061	-0.36618
DNM1L	APLP1	0.38185	0.000561336	0.3489
DNM1L	MACC1	-0.381	0.000578826	-0.37837
DNM1L	FAAH	-0.38023	0.000595044	-0.35748
DNM1L	FUT2	-0.38002	0.000599685	-0.30358
DNM1L	LOC100289019	-0.37941	0.00061305	-0.34724
DNM1L	VPS13A	-0.37757	0.00065488	-0.3591
DNM1L	AMMECR1	0.37739	0.000658997	0.3444
DNM1L	LOC100507002	0.37708	0.000666286	0.36286
DNM1L	DPM1	0.37703	0.000667582	0.38641
DNM1L	SLC35E3	0.3769	0.000670618	0.38378
DNM1L	AP1S2	0.3767	0.000675534	0.31742
DNM1L	ZNF321P	-0.37651	0.000680125	-0.42412
DNM1L	CAND1	0.37595	0.000693863	0.38011
DNM1L	RFTN1	-0.37573	0.000699231	-0.35829
DNM1L	ARMCX1	0.3754	0.000707511	0.32402
DNM1L	CCDC77	0.37481	0.000722491	0.344
DNM1L	KCNH3	0.37345	0.000757956	0.39321
DNM1L	TMC4	-0.37274	0.000777249	-0.329
DNM1L	FPGS	-0.37209	0.000795069	-0.39243
DNM1L	HENMT1	0.37121	0.000820026	0.36734
DNM1L	SRGAP2	0.3697	0.000864467	0.34799
DNM1L	LOC115110	-0.36869	0.000895502	-0.32743
DNM1L	COBL	-0.36845	0.000903029	-0.36079
DNM1L	TRIM6	0.36845	0.000903112	0.33431
DNM1L	PRUNE2	-0.36715	0.000944754	-0.41431
DNM1L	ANGPTL1	0.36707	0.00094736	0.33808
DNM1L	ST6GALNAC3	0.367	0.0009496	0.31873
DNM1L	IMPAD1	0.36676	0.000957482	0.40993
DNM1L	MAST1	0.3663	0.000972718	0.31071
DNM1L	ATP8B1	-0.36625	0.000974391	-0.33054
DNM1L	TAF9B	0.36612	0.000979013	0.37743
DNM1L	POC5	0.36605	0.000981367	0.33674
DNM1L	PLTP	0.36579	0.000990129	0.38229
DNM1L	GPT	-0.36497	0.00101831	-0.35022
DNM1L	CWC27	0.36485	0.00102273	0.37925
DNM1L	RAD17	0.36282	0.00109621	0.33737
DNM1L	CDK2	0.36268	0.00110127	0.35432
DNM1L	CCNB1	0.36245	0.00111002	0.41686
DNM1L	EVA1C	-0.36216	0.0011212	-0.34901
DNM1L	ZNF814	-0.36181	0.0011345	-0.36362
DNM1L	YWHAB	0.36179	0.00113544	0.36453
DNM1L	TFCP2	0.36137	0.00115146	0.37761
DNM1L	SIX2	0.35933	0.00123387	0.3552
DNM1L	TMEM194A	0.35915	0.00124126	0.43924
DNM1L	ANPEP	-0.35852	0.00126796	-0.35285
DNM1L	PCSK6	-0.35852	0.00126825	-0.35588
DNM1L	CCT2	0.35827	0.00127871	0.40401
DNM1L	CATSPER3	-0.35773	0.0013024	-0.33454
DNM1L	GGH	0.35748	0.00131338	0.39069
DNM1L	TAZ	-0.3574	0.0013166	-0.3531
DNM1L	ITGB5	0.35701	0.00133416	0.32247
DNM1L	MACROD1	-0.35568	0.00139478	-0.31309
DNM1L	PCGF6	0.35536	0.00140948	0.38029
DNM1L	MPP2	0.35444	0.00145342	0.40624
DNM1L	GINS4	0.35417	0.0014664	0.31269
DNM1L	SORL1	-0.3539	0.00147944	-0.31524
DNM1L	PEX11G	-0.35379	0.00148499	-0.3811
DNM1L	DGKG	0.35376	0.00148676	0.34448
DNM1L	SCARNA17	-0.35376	0.00148657	-0.33358
DNM1L	RACGAP1	0.35283	0.00153284	0.34372
DNM1L	IGFBP2	0.35271	0.0015393	0.33836
DNM1L	PLIN2	0.35233	0.00155855	0.33302
DNM1L	CARD9	-0.35223	0.00156359	-0.34724
DNM1L	SNRPE	0.35217	0.00156687	0.39607
DNM1L	MCMBP	0.35175	0.00158838	0.36962
DNM1L	EDARADD	0.35093	0.00163216	0.3638
DNM1L	UCHL1	0.35035	0.00166317	0.34415
DNM1L	CSRNP2	0.35026	0.00166849	0.37703
DNM1L	ATP6V1E2	0.34993	0.00168646	0.30796
DNM1L	SLC4A11	-0.34987	0.00168985	-0.34655
DNM1L	ARMC1	0.34905	0.00173569	0.38429
DNM1L	TBCE	0.34891	0.00174361	0.34175
DNM1L	TAF1B	0.34877	0.00175155	0.32505
DNM1L	TERF1	0.34837	0.00177483	0.36109
DNM1L	ASMTL	-0.34788	0.00180313	-0.34855
DNM1L	B4GALT6	0.34773	0.00181199	0.36694
DNM1L	TBC1D2	-0.34766	0.00181591	-0.36448
DNM1L	NOB1	-0.34755	0.00182259	-0.3138
DNM1L	SUSD5	0.34737	0.00183325	0.33914
DNM1L	ACSL3	0.34733	0.0018357	0.38004
DNM1L	DLX4	0.34723	0.0018413	0.36899
DNM1L	YEATS4	0.34681	0.00186689	0.34246
DNM1L	ELMO3	-0.34652	0.00188452	-0.29632
DNM1L	WDR20	-0.34615	0.00190693	-0.2987
DNM1L	SECISBP2	-0.34456	0.00200721	-0.39423
DNM1L	ODC1	0.34455	0.00200805	0.34031
DNM1L	HMCN2	-0.34382	0.00205606	-0.34435
DNM1L	HSP90B2P	0.34358	0.00207179	0.39273
DNM1L	CDK10	-0.34357	0.00207264	-0.3156
DNM1L	RAE1	0.34349	0.00207762	0.33216
DNM1L	TARS	0.34342	0.00208239	0.36823
DNM1L	RECQL	0.34271	0.0021303	0.36636
DNM1L	TRPM4	-0.34261	0.00213669	-0.28922
DNM1L	CAMSAP3	-0.3421	0.002172	-0.30824
DNM1L	TSR2	0.3418	0.00219331	0.33219
DNM1L	GNS	0.34169	0.00220035	0.37068
DNM1L	SMARCD1	0.34112	0.00224108	0.31484
DNM1L	SMNDC1	0.34087	0.00225858	0.33745
DNM1L	RNF182	0.33996	0.00232538	0.28965
DNM1L	TSSC1	0.33993	0.00232734	0.32111
DNM1L	NANOS1	0.33986	0.00233243	0.34873
DNM1L	C5orf22	0.33954	0.00235649	0.3533
DNM1L	CYP2D7P	-0.33916	0.00238509	-0.30495
DNM1L	DSC3	0.3391	0.00238935	0.32349
DNM1L	APTR	-0.33886	0.00240741	-0.37511
DNM1L	ASH1L-AS1	-0.33881	0.00241103	-0.34306
DNM1L	HSD17B14	0.33869	0.0024203	0.31939
DNM1L	FAM160A1	-0.33859	0.00242801	-0.34031
DNM1L	C1orf116	-0.33816	0.00246125	-0.33082
DNM1L	HRH1	-0.33784	0.00248648	-0.299
DNM1L	FAM171B	0.33764	0.00250214	0.34203
DNM1L	SH3KBP1	0.33759	0.00250574	0.35391
DNM1L	RNF2	0.33751	0.0025122	0.31168
DNM1L	SLC25A23	-0.33738	0.00252215	-0.3221
DNM1L	RASA4B	-0.33709	0.00254526	-0.34718
DNM1L	SHISA4	0.33683	0.00256641	0.3092
DNM1L	ZNF695	0.33642	0.00259935	0.30131
DNM1L	MCRS1	0.33629	0.00260998	0.32351
DNM1L	EFNB1	0.33584	0.00264726	0.31216
DNM1L	ARL8A	0.33571	0.00265795	0.35806
DNM1L	APOA1	0.33555	0.00267103	0.33871
DNM1L	CENPK	0.33494	0.00272216	0.37928
DNM1L	FIGNL2	0.33485	0.00273019	0.32012
DNM1L	KIAA1468	-0.33479	0.00273489	-0.30877
DNM1L	RANBP3	-0.33433	0.00277515	-0.40336
DNM1L	TTC22	-0.33378	0.00282273	-0.27718
DNM1L	DTX2P1-UPK3BP1-PMS2P11	-0.3336	0.0028381	-0.31701
DNM1L	GRASP	0.33342	0.0028541	0.34473
DNM1L	ITGB2-AS1	-0.33306	0.00288672	-0.30449
DNM1L	WLS	0.33277	0.00291226	0.31519
DNM1L	YTHDF3	0.33261	0.0029269	0.34539
DNM1L	ENGASE	-0.3326	0.00292774	-0.32417
DNM1L	SLC34A2	-0.33248	0.00293883	-0.30664
DNM1L	RAP1B	0.33207	0.0029764	0.38148
DNM1L	RAB22A	0.33202	0.00298081	0.31914
DNM1L	TROAP	0.33169	0.00301127	0.32786
DNM1L	UBXN6	-0.33129	0.00304857	-0.31646
DNM1L	FOXRED2	0.331	0.00307633	0.31752
DNM1L	CEP170B	-0.33083	0.00309232	-0.3222
DNM1L	TIMM17A	0.33057	0.0031171	0.31549
DNM1L	UBA2	0.3303	0.00314298	0.29966
DNM1L	CACNA1A	0.33017	0.00315585	0.31843
DNM1L	RNF144A	0.33009	0.00316299	0.26183
DNM1L	NTF3	0.33005	0.00316722	0.34471
DNM1L	CPSF3	0.32967	0.00320464	0.30378
DNM1L	PCDH17	0.32873	0.00329757	0.30513
DNM1L	SMG1P5	-0.32863	0.00330829	-0.3532
DNM1L	UBE2E4P	0.32821	0.00335021	0.32268
DNM1L	MIS18A	0.328	0.00337205	0.36145
DNM1L	KIF3C	0.32799	0.00337277	0.27859
DNM1L	KIF1C	-0.32787	0.00338524	-0.30935
DNM1L	LOC100190986	-0.32773	0.00339995	-0.314
DNM1L	CTC1	-0.32741	0.00343324	-0.3228
DNM1L	TFR2	-0.32727	0.00344795	-0.34445
DNM1L	NREP	0.32715	0.00346021	0.29205
DNM1L	MYBL2	0.32616	0.00356566	0.33545
DNM1L	DDOST	0.32592	0.00359157	0.34822
DNM1L	TSEN15	0.32592	0.00359234	0.3004
DNM1L	PRKAG1	0.32582	0.0036028	0.29696
DNM1L	MUC5B	-0.32554	0.00363377	-0.3223
DNM1L	VMAC	-0.32554	0.00363319	-0.3831
DNM1L	CD302	0.32538	0.00365168	0.29954
DNM1L	PPHLN1	0.32538	0.00365166	0.33128
DNM1L	CCT6P3	-0.3253	0.00366042	-0.36759
DNM1L	SLC30A2	0.32525	0.00366577	0.30062
DNM1L	SRGAP2D	0.32491	0.00370382	0.31223
DNM1L	SLC39A8	0.32472	0.00372462	0.27447
DNM1L	RHNO1	0.32459	0.00373881	0.34878
DNM1L	MAPRE1	0.32442	0.00375878	0.34724
DNM1L	CDKN1C	0.32441	0.00375937	0.33846
DNM1L	MVP	-0.324	0.00380652	-0.33684
DNM1L	CSTF1	0.32385	0.00382367	0.30813
DNM1L	ADIPOR1	0.32343	0.00387166	0.35287
DNM1L	WBP5	0.32327	0.00389031	0.30164
DNM1L	CTRL	-0.32313	0.00390679	-0.29056
DNM1L	PFN4	0.323	0.00392173	0.38156
DNM1L	RB1CC1	0.32288	0.00393683	0.42531
DNM1L	GPX7	0.3226	0.00396961	0.31835
DNM1L	ELOVL4	0.32258	0.00397228	0.33095
DNM1L	YWHAQ	0.32254	0.00397623	0.30808
DNM1L	ZNF544	-0.32231	0.00400394	-0.29744
DNM1L	SOS1	0.32227	0.00400875	0.29362
DNM1L	GCFC2	0.3222	0.0040173	0.31423
DNM1L	ALPL	0.32215	0.00402373	0.33204
DNM1L	VWCE	-0.32215	0.00402351	-0.32268
DNM1L	ZBTB7A	-0.32175	0.00407129	-0.3293
DNM1L	LINC00630	0.32174	0.00407251	0.21269
DNM1L	MFAP2	0.32169	0.00407873	0.32435
DNM1L	TNFAIP2	-0.32156	0.0040948	-0.31818
DNM1L	IMPG2	0.32133	0.00412324	0.23621
DNM1L	SLC46A1	-0.3213	0.00412718	-0.27235
DNM1L	EXOSC9	0.32121	0.00413793	0.35262
DNM1L	CGN	-0.32108	0.00415394	-0.27376
DNM1L	KCNH2	0.32078	0.00419136	0.33047
DNM1L	LINC01184	-0.32077	0.00419227	-0.29352
DNM1L	LOC100506844	0.32057	0.00421712	0.27179
DNM1L	SWT1	0.32057	0.00421783	0.29923
DNM1L	FCGBP	-0.32041	0.00423735	-0.34081
DNM1L	MROH1	-0.32002	0.00428649	-0.31711
DNM1L	NXNL2	-0.31988	0.00430434	-0.26372
DNM1L	CPVL	0.3194	0.00436605	0.31496
DNM1L	MYO5C	-0.31939	0.00436816	-0.31911
DNM1L	SPTBN2	-0.31929	0.004381	-0.3292
DNM1L	RNGTT	0.31928	0.00438261	0.30763
DNM1L	XPO1	0.31924	0.00438793	0.34185
DNM1L	KLF16	-0.31909	0.00440661	-0.31522
DNM1L	ZNF83	-0.31908	0.00440765	-0.35606
DNM1L	LINC00894	-0.31896	0.00442399	-0.33507
DNM1L	BTN3A2	-0.31869	0.00445918	-0.28846
DNM1L	KALRN	0.31857	0.00447551	0.33292
DNM1L	DIRC3	0.3184	0.00449748	0.25993
DNM1L	BCO2	-0.31826	0.00451564	-0.31737
DNM1L	AMY2B	-0.31788	0.00456781	-0.31299
DNM1L	CABYR	0.3178	0.00457751	0.35955
DNM1L	PTPRS	-0.31766	0.00459715	-0.35783
DNM1L	TTK	0.31761	0.00460325	0.28879
DNM1L	CRB3	-0.3175	0.00461869	-0.29746
DNM1L	NDC80	0.31719	0.0046605	0.24516
DNM1L	PPP1R26-AS1	-0.31703	0.00468348	-0.35788
DNM1L	EIF5A2	0.31693	0.004697	0.28742
DNM1L	ZBTB7C	-0.31674	0.00472284	-0.31107
DNM1L	MORN1	-0.31661	0.00474168	-0.31769
DNM1L	GATA2	0.31639	0.00477166	0.26329
DNM1L	EHF	-0.3162	0.00479876	-0.23315
DNM1L	VWA1	-0.31596	0.00483219	-0.30126
DNM1L	FAM73B	-0.31591	0.00483996	-0.32328
DNM1L	TACSTD2	-0.31579	0.0048563	-0.24331
DNM1L	SFI1	-0.31519	0.00494198	-0.30401
DNM1L	SLIT1	0.31519	0.00494215	0.27126
DNM1L	MLLT6	-0.31508	0.00495881	-0.30636
DNM1L	LGI2	0.31491	0.00498236	0.30366
DNM1L	C2CD2L	-0.31484	0.00499369	-0.303
DNM1L	ACKR3	0.31447	0.00504705	0.33429
DNM1L	GABPB2	-0.31402	0.0051138	-0.34043
DNM1L	LLPH	0.31396	0.0051222	0.31678
DNM1L	TPX2	0.31382	0.00514368	0.33659
DNM1L	MIRLET7BHG	-0.31308	0.00525595	-0.31342
DNM1L	MRGBP	0.31291	0.00528122	0.30538
DNM1L	ATP2B4	0.31274	0.00530795	0.33639
DNM1L	MAP2K7	-0.31271	0.00531255	-0.30821
DNM1L	KCNG1	0.31262	0.00532678	0.32399
DNM1L	RTFDC1	0.31232	0.00537306	0.33912
DNM1L	PPM1H	0.31231	0.00537412	0.27283
DNM1L	XPOT	0.31222	0.00538881	0.32763
DNM1L	SLC4A1AP	0.31207	0.00541145	0.29385
DNM1L	GSDMC	-0.31192	0.00543491	-0.29549
DNM1L	CCDC43	0.31187	0.00544283	0.30361
DNM1L	E2F6	0.31186	0.00544429	0.31939
DNM1L	FBLN1	0.31165	0.00547831	0.30829
DNM1L	LOC389765	-0.31154	0.00549448	-0.30864
DNM1L	CACUL1	0.31153	0.00549608	0.29708
DNM1L	SLC38A5	-0.3114	0.00551686	-0.242
DNM1L	XXYLT1	0.31132	0.00553041	0.32865
DNM1L	TFG	0.31128	0.00553708	0.41142
DNM1L	JAG2	-0.31108	0.00556879	-0.27356
DNM1L	DCLRE1A	0.31107	0.00557048	0.36152
DNM1L	EEF2	-0.31106	0.0055711	-0.29526
DNM1L	SNX25	-0.311	0.00558168	-0.29043
DNM1L	ERVMER34-1	0.31055	0.00565355	0.30022
DNM1L	UBXN2A	0.31045	0.00567091	0.29129
DNM1L	TIAL1	0.31039	0.00567944	0.32361
DNM1L	PVRL3	0.31024	0.00570477	0.27733
DNM1L	LOC100507577	-0.30999	0.00574549	-0.30454
DNM1L	LOC100133445	-0.30989	0.00576239	-0.33512
DNM1L	CSRP2	0.30986	0.00576769	0.32313
DNM1L	LINC01119	0.30982	0.00577329	0.29245
DNM1L	TTC7B	0.30976	0.00578434	0.29516
DNM1L	LRRIQ3	0.30973	0.00578956	0.25257
DNM1L	TUBA1A	0.30932	0.00585727	0.25727
DNM1L	RBBP5	0.30915	0.00588647	0.27685
DNM1L	SDCBP	0.30881	0.00594359	0.33833
DNM1L	NKAIN1	0.30875	0.00595416	0.33327
DNM1L	AURKA	0.30874	0.00595589	0.32683
DNM1L	ETNK2	0.3086	0.00597879	0.24321
DNM1L	LOC100131094	-0.30845	0.00600457	-0.37106
DNM1L	C17orf104	0.30812	0.00606173	0.35323
DNM1L	ACAP3	-0.30809	0.00606658	-0.31934
DNM1L	PPP1R15B	0.30808	0.00606923	0.28813
DNM1L	RNF207	-0.30802	0.00607857	-0.32346
DNM1L	ADRA1B	0.308	0.00608231	0.31936
DNM1L	TUBA1B	0.30778	0.00612083	0.31782
DNM1L	FBXO31	-0.30719	0.00622539	-0.28406
DNM1L	LENG8	-0.30718	0.00622667	-0.32336
DNM1L	TCF7L1	0.30697	0.00626374	0.27741
DNM1L	ZNF276	-0.30691	0.00627402	-0.30778
DNM1L	MSH2	0.30686	0.00628394	0.27859
DNM1L	MSANTD3-TMEFF1	0.30683	0.00628797	0.32718
DNM1L	PES1	-0.30676	0.00630034	-0.2923
DNM1L	SLC16A10	0.30646	0.00635458	0.32622
DNM1L	MAPK8IP3	-0.30627	0.00638971	-0.32849
DNM1L	AAAS	0.30605	0.0064298	0.27771
DNM1L	LINC01311	-0.30574	0.0064865	-0.31896
DNM1L	CDC7	0.30545	0.0065401	0.30695
DNM1L	STXBP2	-0.30532	0.00656444	-0.27412
DNM1L	SNAPC2	-0.30531	0.00656468	-0.34086
DNM1L	LOC102724814	-0.30504	0.00661619	-0.30464
DNM1L	OLFML3	0.30458	0.00670299	0.29541
DNM1L	IMPA1	0.30419	0.00677595	0.26585
DNM1L	ATP6V1H	0.30417	0.00677943	0.33679
DNM1L	DGKH	-0.30406	0.00680095	-0.20285
DNM1L	DUOXA1	0.30398	0.00681566	0.30485
DNM1L	ZNF552	-0.30392	0.00682765	-0.2658
DNM1L	NOSTRIN	-0.30383	0.00684445	-0.27283
DNM1L	STEAP3	-0.30381	0.00684852	-0.39172
DNM1L	CACYBP	0.30376	0.0068587	0.28082
DNM1L	CSE1L	0.30369	0.00687168	0.29175
DNM1L	SLC20A2	0.30352	0.00690506	0.29739
DNM1L	RASAL1	-0.30348	0.00691214	-0.31479
DNM1L	RIMKLB	0.30345	0.00691936	0.26001
DNM1L	GFRA3	0.30336	0.00693634	0.31964
DNM1L	ANKRD23	-0.30335	0.00693842	-0.32149
DNM1L	LRCH4	-0.30295	0.00701663	-0.33009
DNM1L	YAF2	0.30294	0.00701765	0.27966
DNM1L	SPSB3	-0.3027	0.0070659	-0.32435
DNM1L	TIMELESS	0.30266	0.00707337	0.30399
DNM1L	PHTF1	0.30259	0.00708844	0.28365
DNM1L	ILDR2	0.30246	0.00711276	0.28813
DNM1L	APOLD1	0.30239	0.00712753	0.29367
DNM1L	LGALSL	0.30231	0.00714366	0.2613
DNM1L	PLXNA3	-0.30193	0.00721947	-0.29936
DNM1L	SLC25A12	-0.30178	0.00725084	-0.26919
DNM1L	CLIP3	0.30163	0.00727995	0.28729
DNM1L	UCP3	-0.30145	0.00731758	-0.26694
DNM1L	LIME1	-0.3014	0.00732792	-0.28504
DNM1L	NRBP1	0.30119	0.00736997	0.23661
DNM1L	SRP9	0.30096	0.00741716	0.26218
DNM1L	SLC12A5	0.30094	0.00742133	0.24266
DNM1L	BLVRA	0.30091	0.007429	0.24352
DNM1L	BTBD11	0.3009	0.00743117	0.30029
DNM1L	RARB	0.30064	0.00748432	0.31289
DNM1L	SGTB	0.30028	0.00755997	0.27834
DNM1L	MAPK6	0.29995	0.00762858	0.28006
DNM1L	FGD3	-0.29975	0.00767244	-0.25988
DNM1L	PRSS53	-0.29961	0.0077016	-0.28922
DNM1L	GXYLT1	0.2996	0.00770281	0.2656
DNM1L	UBE2C	0.29955	0.00771342	0.31284
DNM1L	LOC441242	-0.29934	0.00775878	-0.32129
DNM1L	CYP51A1	-0.29933	0.00776222	-0.26049
DNM1L	POU5F1	-0.29922	0.0077849	-0.30601
DNM1L	NAP1L1	0.29905	0.00782226	0.30978
DNM1L	TMEM238	-0.29893	0.00784817	-0.25864
DNM1L	C9orf163	-0.29885	0.00786586	-0.31929
DNM1L	TULP3	0.29871	0.00789645	0.25712
DNM1L	FBXO16	0.29866	0.00790625	0.23734
DNM1L	CASQ1	0.29863	0.00791305	0.32169
DNM1L	MDK	0.29847	0.00794822	0.28125
DNM1L	FLYWCH1	-0.29839	0.00796661	-0.31883
DNM1L	TICAM1	-0.29833	0.00797896	-0.30093
DNM1L	SRBD1	0.29801	0.00804989	0.27285
DNM1L	AOC1	0.29796	0.00806023	0.3134
DNM1L	MUC1	-0.29767	0.0081263	-0.2095
DNM1L	SNX33	-0.29737	0.0081922	-0.21835
DNM1L	ZNF524	-0.29737	0.00819422	-0.27442
DNM1L	PDIA6	0.29724	0.00822189	0.32164
DNM1L	GOLGA7	0.29718	0.00823684	0.29746
DNM1L	BCAT1	0.29716	0.00824119	0.26289
DNM1L	GPR132	-0.29711	0.00825136	-0.31294
DNM1L	ITGB1	0.29709	0.00825713	0.31759
DNM1L	DDX1	0.29695	0.00828876	0.28502
DNM1L	RBM8A	0.29682	0.00831706	0.24281
DNM1L	CREM	0.29651	0.00838859	0.30823
DNM1L	LY75	-0.29632	0.00843285	-0.22204
DNM1L	SARNP	0.2962	0.00846159	0.35399
DNM1L	TSC22D4	-0.29593	0.00852342	-0.32043
DNM1L	CDK4	0.29549	0.00862676	0.32675
DNM1L	HAUS6	0.29536	0.00865735	0.31519
DNM1L	MLLT4-AS1	-0.29531	0.00867055	-0.26946
DNM1L	ESRRA	-0.29529	0.00867539	-0.25034
DNM1L	PDZK1IP1	-0.29523	0.00868867	-0.30037
DNM1L	CCDC87	0.29518	0.0086998	0.29106
DNM1L	CLDN6	0.29496	0.00875213	0.27235
DNM1L	PHKB	-0.29478	0.00879536	-0.2877
DNM1L	ADD2	0.29471	0.00881155	0.24825
DNM1L	LOC100289230	-0.2946	0.00883864	-0.30801
DNM1L	SNHG6	0.29432	0.00890745	0.28833
DNM1L	STAU1	0.29432	0.00890649	0.30434
DNM1L	CLUHP3	-0.29427	0.00891822	-0.29627
DNM1L	USP43	-0.29421	0.00893253	-0.27058
DNM1L	PLIN3	-0.29413	0.00895304	-0.28788
DNM1L	PRPSAP1	0.29403	0.00897709	0.2966
DNM1L	IPO9	0.2939	0.0090091	0.3028
DNM1L	MIR3648	-0.29347	0.00911506	-0.30616
DNM1L	GNAS	0.29344	0.00912282	0.30581
DNM1L	HIST1H2AC	-0.29328	0.00916305	-0.28396
DNM1L	VPS9D1-AS1	-0.29281	0.00927968	-0.28307
DNM1L	CDHR1	-0.29253	0.00935171	-0.31405
DNM1L	SGSM2	-0.29249	0.00936019	-0.25553
DNM1L	IL32	-0.29243	0.00937505	-0.27665
DNM1L	BEX4	0.29237	0.00939027	0.23036
DNM1L	PLXNA4	0.29234	0.00939923	0.25586
DNM1L	SEC61A2	0.29226	0.0094189	0.29109
DNM1L	H2AFY	0.29222	0.00942955	0.24974
DNM1L	MORF4L2	0.29214	0.00945058	0.33077
DNM1L	SLC12A9	-0.29198	0.00949083	-0.33952
DNM1L	DUS3L	-0.29195	0.00949826	-0.35409
DNM1L	NOL10	0.29194	0.00950126	0.26339
DNM1L	CCDC88A	0.29175	0.00954899	0.25133
DNM1L	NUCKS1	0.2916	0.00958756	0.24536
DNM1L	KHDRBS1	0.29156	0.00959836	0.27857
DNM1L	NUF2	0.29148	0.0096201	0.34319
DNM1L	TARBP2	0.2914	0.0096396	0.30932
DNM1L	ASMTL-AS1	-0.29132	0.00966163	-0.29749
DNM1L	DSN1	0.29126	0.00967802	0.30346
DNM1L	GSAP	-0.2912	0.00969234	-0.2489
DNM1L	TNFRSF19	0.29111	0.00971634	0.27602
DNM1L	TCF15	0.29107	0.00972713	0.21865
DNM1L	LOC613037	-0.29095	0.00975831	-0.27422
DNM1L	COPS8	0.29085	0.00978507	0.29622
DNM1L	LINC00115	-0.29076	0.00980911	-0.28654
DNM1L	OGT	-0.29075	0.00981189	-0.27617
DNM1L	HSPA2	0.29052	0.00987203	0.31312
DNM1L	RCN2	0.29048	0.00988352	0.28661
DNM1L	CLIC4	0.29009	0.00998623	0.30705
DNM1L	ADAT2	-0.28996	0.0100212	-0.32263
DNM1L	CX3CR1	-0.28983	0.0100571	-0.27604
DNM1L	CHST14	0.28965	0.0101058	0.27827
DNM1L	DESI1	-0.28965	0.0101049	-0.24025
DNM1L	SMG1P7	-0.28942	0.0101676	-0.29754
DNM1L	RAMP2	0.28938	0.0101796	0.30239
DNM1L	MYOZ1	0.28921	0.0102237	0.28009
DNM1L	WDFY1	0.28918	0.0102322	0.2896
DNM1L	CTBS	0.28915	0.0102427	0.2444
DNM1L	SEC23IP	0.28911	0.0102518	0.31352
DNM1L	KAT2A	-0.28884	0.0103265	-0.29099
DNM1L	NPIPB3	-0.28882	0.0103333	-0.25128
DNM1L	PRTFDC1	0.28867	0.0103733	0.28368
DNM1L	MICALL2	-0.28866	0.0103776	-0.32364
DNM1L	STK4-AS1	0.28865	0.0103793	0.2874
DNM1L	TTC28-AS1	-0.28861	0.0103905	-0.27779
DNM1L	NCAPH	0.28853	0.0104135	0.31385
DNM1L	METAP1D	-0.28836	0.0104592	-0.29665
DNM1L	RASA4CP	-0.28829	0.0104784	-0.31352
DNM1L	PDE3A	0.2881	0.0105335	0.28838
DNM1L	RNPC3	-0.28783	0.0106078	-0.31681
DNM1L	TJP2	-0.28757	0.0106833	-0.30184
DNM1L	MEDAG	0.28755	0.0106895	0.25158
DNM1L	NRN1	0.28749	0.0107056	0.22073
DNM1L	DLGAP3	0.28743	0.0107237	0.2577
DNM1L	PAF1	0.28742	0.0107261	0.29488
DNM1L	TMEM176A	0.28737	0.0107382	0.25586
DNM1L	LEMD3	0.28734	0.0107467	0.2968
DNM1L	PHYHIPL	0.2873	0.0107582	0.2854
DNM1L	KIF14	0.28718	0.0107951	0.31947
DNM1L	TRIM9	0.2869	0.0108753	0.23899
DNM1L	STRC	-0.28679	0.0109074	-0.25616
DNM1L	ARHGAP28	0.28655	0.0109769	0.31248
DNM1L	REEP6	-0.28647	0.0109987	-0.31334
DNM1L	FAM169A	0.28644	0.0110076	0.26256
DNM1L	MLLT11	0.28643	0.0110105	0.27182
DNM1L	IGSF1	0.28641	0.0110169	0.32202
DNM1L	NFYC-AS1	-0.2864	0.0110195	-0.32551
DNM1L	CENPL	0.28612	0.0111016	0.33891
DNM1L	ZNF816	-0.28598	0.0111443	-0.27849
DNM1L	RABIF	0.28596	0.0111487	0.25239
DNM1L	MTMR3	-0.28584	0.0111841	-0.31107
DNM1L	CRYBG3	-0.2858	0.0111956	-0.29486
DNM1L	LMAN1	-0.28563	0.0112472	-0.27258
DNM1L	PRPF40B	0.28556	0.0112672	0.27002
DNM1L	TMEM176B	0.28525	0.0113589	0.24172
DNM1L	RGAG4	0.28519	0.0113777	0.26016
DNM1L	DNAJC6	0.28512	0.011399	0.288
DNM1L	MBOAT2	0.28506	0.011417	0.30497
DNM1L	TRA2B	0.28502	0.0114292	0.3073
DNM1L	DNAJC25	-0.28491	0.0114617	-0.2512
DNM1L	EMCN	0.28491	0.0114641	0.28391
DNM1L	ST3GAL1	-0.28488	0.0114721	-0.29056
DNM1L	BEND5	0.28484	0.0114842	0.29471
DNM1L	C4B	-0.28481	0.0114928	-0.24645
DNM1L	C4B_2	-0.28481	0.0114928	-0.24645
DNM1L	RNF115	0.28465	0.0115401	0.26866
DNM1L	MARK1	0.28464	0.0115455	0.25915
DNM1L	MASTL	0.28458	0.0115631	0.32768
DNM1L	BBC3	-0.28452	0.0115816	-0.24003
DNM1L	CACNA2D2	0.28451	0.0115851	0.25454
DNM1L	TRO	0.28447	0.011596	0.22804
DNM1L	DPH1	-0.2843	0.0116476	-0.31375
DNM1L	ACBD7	0.2842	0.01168	0.28821
DNM1L	ZBTB7B	-0.28418	0.0116865	-0.31018
DNM1L	NCAPG	0.28417	0.0116892	0.31678
DNM1L	CTAGE7P	-0.28415	0.0116937	-0.26843
DNM1L	WIBG	0.28411	0.0117072	0.26365
DNM1L	CCNY	0.28406	0.0117235	0.31003
DNM1L	PCF11	-0.284	0.0117407	-0.29678
DNM1L	RBM12	0.28384	0.0117914	0.27488
DNM1L	ZCCHC6	-0.28384	0.0117907	-0.29347
DNM1L	CCDC138	0.28383	0.0117927	0.30783
DNM1L	PGAP3	-0.28376	0.0118141	-0.30844
DNM1L	SLC36A4	0.28362	0.0118597	0.25904
DNM1L	GPR143	0.2836	0.0118658	0.22475
DNM1L	CACNB1	-0.28353	0.0118876	-0.31537
DNM1L	OPRL1	0.28351	0.0118941	0.2466
DNM1L	CAPZB	0.28336	0.0119383	0.27642
DNM1L	CTNNBL1	0.28333	0.0119503	0.29787
DNM1L	BCL6	-0.28318	0.0119966	-0.33902
DNM1L	ID1	0.28309	0.0120251	0.25912
DNM1L	SPAST	0.28305	0.0120363	0.26216
DNM1L	LOC100652768	-0.28294	0.0120718	-0.29926
DNM1L	NDRG1	-0.28292	0.012079	-0.22452
DNM1L	ASCC2	-0.28284	0.0121051	-0.32872
DNM1L	AGAP5	-0.28277	0.0121258	-0.23456
DNM1L	CBX5	0.28272	0.012142	0.253
DNM1L	EXO1	0.2827	0.012147	0.29033
DNM1L	TRMT2A	-0.28259	0.0121824	-0.27083
DNM1L	ELOVL7	0.28247	0.0122212	0.3138
DNM1L	KCMF1	0.28247	0.0122229	0.28211
DNM1L	PLD2	-0.28242	0.0122367	-0.24526
DNM1L	TSC22D2	0.28231	0.0122724	0.288
DNM1L	SYNM	0.28209	0.012342	0.28183
DNM1L	CHST13	0.28205	0.0123548	0.29594
DNM1L	RAB7A	0.28202	0.0123663	0.30844
DNM1L	HHEX	0.28145	0.0125506	0.296
DNM1L	THAP8	0.28145	0.01255	0.214
DNM1L	COLGALT2	0.28144	0.0125563	0.22718
DNM1L	NELFCD	0.28132	0.0125933	0.24142
DNM1L	RASSF7	-0.28117	0.0126441	-0.30318
DNM1L	MURC	0.28115	0.0126483	0.23803
DNM1L	PQLC1	-0.28101	0.012696	-0.29197
DNM1L	DTX2	-0.28084	0.0127523	-0.25014
DNM1L	KPNA2	0.28076	0.0127805	0.2967
DNM1L	DONSON	0.28062	0.012825	0.29739
DNM1L	LARP4	0.28056	0.0128462	0.28492
DNM1L	SYT12	-0.28055	0.0128505	-0.26499
DNM1L	PAK2	0.28039	0.012903	0.26792
DNM1L	MX2	0.28029	0.0129374	0.27351
DNM1L	ACVR1B	0.28021	0.0129616	0.30505
DNM1L	ADIPOR2	0.27984	0.0130884	0.29352
DNM1L	OAT	0.2798	0.0131027	0.30442
DNM1L	CUL2	0.27974	0.0131224	0.36572
DNM1L	TUBA1C	0.27964	0.013157	0.27786
DNM1L	FGD1	0.27962	0.0131636	0.17121
DNM1L	RGL4	-0.27958	0.013178	-0.29256
DNM1L	SLC22A17	0.27953	0.0131918	0.25963
DNM1L	TFEB	-0.27947	0.013213	-0.31109
DNM1L	CHN1	0.27942	0.0132311	0.24144
DNM1L	EVC2	0.27924	0.0132937	0.24771
DNM1L	SCN8A	0.2792	0.0133056	0.27078
DNM1L	CLDN7	-0.27914	0.0133288	-0.20798
DNM1L	LYNX1	-0.27907	0.0133506	-0.30796
DNM1L	FOXM1	0.27881	0.0134408	0.25234
DNM1L	SNRPD1	0.27881	0.0134421	0.26253
DNM1L	MTIF2	0.27876	0.0134598	0.22766
DNM1L	ZNF670	0.27862	0.0135075	0.26772
DNM1L	WBP11	0.27852	0.0135436	0.34334
DNM1L	C17orf53	0.27842	0.0135781	0.24309
DNM1L	TFB1M	-0.2784	0.0135834	-0.24177
DNM1L	TMBIM4	0.27839	0.0135878	0.29875
DNM1L	MCM4	0.27826	0.0136336	0.33143
DNM1L	MEF2BNB	0.27826	0.0136347	0.25684
DNM1L	C10orf32	0.27821	0.0136518	0.24266
DNM1L	TTLL11	-0.27819	0.0136593	-0.25146
DNM1L	CALR	0.27815	0.0136712	0.29994
DNM1L	BEST4	-0.27812	0.013683	-0.2767
DNM1L	TARSL2	-0.27806	0.0137042	-0.2662
DNM1L	KIF5B	0.27789	0.013765	0.3113
DNM1L	GPC4	0.27787	0.0137704	0.27695
DNM1L	DHTKD1	0.27752	0.0138945	0.26785
DNM1L	RNF41	0.27745	0.013922	0.33633
DNM1L	GAS1	0.27742	0.0139323	0.23876
DNM1L	PIGC	0.27741	0.013936	0.2423
DNM1L	CAPN6	0.27734	0.0139598	0.28674
DNM1L	LOH12CR2	0.27696	0.0140975	0.2227
DNM1L	AHNAK	-0.27686	0.0141334	-0.31572
DNM1L	SPOCK1	0.27684	0.0141402	0.21989
DNM1L	ITPRIPL1	0.2768	0.0141544	0.31911
DNM1L	CEPT1	-0.27677	0.0141654	-0.33198
DNM1L	NOL8	-0.27656	0.0142408	-0.26603
DNM1L	AKAP11	-0.27649	0.0142689	-0.29248
DNM1L	TIPRL	0.27645	0.0142822	0.2225
DNM1L	TMEM9	0.27642	0.014294	0.30502
DNM1L	FNDC5	0.27639	0.0143033	0.22672
DNM1L	RPN2	0.27638	0.0143097	0.3313
DNM1L	MTMR2	0.27636	0.0143164	0.26575
DNM1L	ZADH2	-0.27636	0.0143142	-0.25386
DNM1L	LOC100129361	0.27625	0.0143575	0.27837
DNM1L	LINC01355	-0.27624	0.0143614	-0.29395
DNM1L	UCHL5	0.27622	0.0143659	0.26577
DNM1L	ECHDC2	-0.27615	0.014393	-0.21291
DNM1L	NME3	-0.27612	0.0144035	-0.32786
DNM1L	CENPA	0.27605	0.0144286	0.31352
DNM1L	MRPS2	-0.27595	0.0144653	-0.29352
DNM1L	EML2	-0.27565	0.0145771	-0.22862
DNM1L	GRIK5	0.27565	0.0145763	0.26506
DNM1L	FZD3	0.27558	0.0146045	0.26501
DNM1L	MROH7	-0.27546	0.0146507	-0.22816
DNM1L	ASF1B	0.27538	0.0146793	0.29974
DNM1L	RHPN1	-0.27529	0.0147142	-0.28297
DNM1L	LAMC1	0.27528	0.0147164	0.22237
DNM1L	PPP1R9A	-0.2752	0.0147482	-0.32093
DNM1L	CHST5	-0.27515	0.0147659	-0.24835
DNM1L	FAM129B	-0.27515	0.0147653	-0.30275
DNM1L	CDC27	0.27509	0.014787	0.26866
DNM1L	TLR5	-0.27494	0.0148448	-0.31651
DNM1L	CYP26B1	0.27466	0.0149522	0.24688
DNM1L	DENND1C	-0.27462	0.0149643	-0.24089
DNM1L	ERP27	-0.27453	0.0149999	-0.26848
DNM1L	C10orf88	0.27451	0.0150092	0.31909
DNM1L	BSPRY	-0.27431	0.015084	-0.24534
DNM1L	ZBTB10	0.2743	0.0150885	0.2181
DNM1L	ZWILCH	0.27429	0.0150938	0.28836
DNM1L	MORC4	0.27422	0.0151202	0.24053
DNM1L	RSRP1	-0.27421	0.0151235	-0.22862
DNM1L	LBX2-AS1	0.27415	0.0151446	0.27738
DNM1L	PEG10	0.27411	0.0151613	0.28249
DNM1L	NF2	-0.27404	0.0151873	-0.27452
DNM1L	SLC38A9	0.27402	0.0151953	0.27662
DNM1L	RFC4	0.27391	0.0152402	0.3157
DNM1L	PRKACB	0.27374	0.0153056	0.22285
DNM1L	MUC16	-0.27353	0.0153869	-0.27053
DNM1L	DAZAP2	0.27352	0.0153913	0.33426
DNM1L	LINC00957	-0.27349	0.0154034	-0.29238
DNM1L	FMO4	0.27334	0.0154611	0.24278
DNM1L	PRIM1	0.27334	0.015459	0.30695
DNM1L	NSMCE4A	0.27323	0.0155041	0.30553
DNM1L	ATHL1	-0.27311	0.0155496	-0.24941
DNM1L	SBNO2	-0.27305	0.0155743	-0.24842
DNM1L	TBC1D10A	-0.27303	0.0155832	-0.27278
DNM1L	SPDL1	0.27298	0.0156033	0.26231
DNM1L	MEST	0.27297	0.0156053	0.19837
DNM1L	SEMA3E	0.27296	0.0156115	0.27799
DNM1L	DARS2	0.27284	0.0156596	0.29799
DNM1L	LIPH	-0.27279	0.0156766	-0.23337
DNM1L	ANKRD45	0.27278	0.0156819	0.24271
DNM1L	SNAPC4	-0.2727	0.015713	-0.29175
DNM1L	TRADD	-0.27266	0.0157308	-0.21957
DNM1L	HNRNPLL	0.27251	0.0157891	0.28138
DNM1L	PPARG	0.27226	0.0158888	0.24331
DNM1L	AES	-0.27214	0.0159358	-0.27968
DNM1L	PTGES3	0.27214	0.0159377	0.28441
DNM1L	PPP1R12A	0.27195	0.0160127	0.30659
DNM1L	TM7SF2	0.27175	0.0160927	0.28717
DNM1L	ADI1	0.27154	0.0161797	0.29481
DNM1L	NPIPB5	-0.27154	0.0161811	-0.26666
DNM1L	TUBGCP6	-0.27154	0.0161787	-0.27354
DNM1L	MFSD2A	0.27153	0.0161853	0.29731
DNM1L	SREK1IP1	0.27146	0.0162136	0.27958
DNM1L	LRP6	0.27136	0.0162537	0.26334
DNM1L	GTPBP6	-0.2712	0.0163192	-0.27417
DNM1L	TMEM51-AS1	-0.2711	0.0163622	-0.27923
DNM1L	LINC00893	-0.271	0.0164033	-0.2722
DNM1L	ITPR3	-0.27098	0.0164087	-0.23224
DNM1L	EIF2S2	0.27093	0.0164319	0.32781
DNM1L	PRPF3	-0.27087	0.0164538	-0.2354
DNM1L	CCDC3	0.27081	0.0164797	0.26807
DNM1L	DDX39A	0.27081	0.0164783	0.23937
DNM1L	SP5	0.27081	0.0164785	0.25426
DNM1L	ATG16L2	-0.27072	0.0165175	-0.25998
DNM1L	SCUBE3	0.27063	0.0165536	0.20922
DNM1L	TRIP6	-0.27063	0.0165546	-0.25558
DNM1L	HOMER1	0.27061	0.0165608	0.25717
DNM1L	ZC3HAV1L	-0.27048	0.0166162	-0.27349
DNM1L	SCARNA7	-0.27046	0.0166262	-0.2095
DNM1L	RAB5B	0.27044	0.0166328	0.26246
DNM1L	SLC7A5P2	-0.27037	0.0166616	-0.2787
DNM1L	PMS2P9	-0.27034	0.0166747	-0.26501
DNM1L	TGS1	0.27032	0.0166839	0.29721
DNM1L	FKBP1AP1	-0.27025	0.0167144	-0.22083
DNM1L	FAM122A	-0.27021	0.0167298	-0.28674
DNM1L	KCNN4	-0.2702	0.0167324	-0.26767
DNM1L	STAG3L5P	-0.26991	0.0168581	-0.26873
DNM1L	GRN	0.26986	0.0168779	0.28856
DNM1L	N4BP2	0.26981	0.0168968	0.28942
DNM1L	ANK1	0.26974	0.0169294	0.25161
DNM1L	ZCRB1	0.26971	0.01694	0.29787
DNM1L	ZNF587	-0.26969	0.0169483	-0.2746
DNM1L	MTMR1	-0.26968	0.0169537	-0.2576
DNM1L	PDE6B	0.26966	0.0169623	0.28373
DNM1L	PLEKHA5	0.26932	0.0171081	0.29033
DNM1L	LINC00888	0.2693	0.0171138	0.25459
DNM1L	DPY19L3	0.26922	0.0171513	0.22576
DNM1L	GNAI3	0.26916	0.0171761	0.28626
DNM1L	C1QTNF2	0.26907	0.0172144	0.2656
DNM1L	PPAPDC1A	0.26899	0.0172465	0.26825
DNM1L	CCT6A	0.26898	0.0172518	0.26532
DNM1L	LOH12CR1	0.26892	0.0172776	0.2619
DNM1L	FYTTD1	0.26881	0.0173275	0.29208
DNM1L	ZNF800	-0.26878	0.0173384	-0.29981
DNM1L	CLDN4	-0.26873	0.0173603	-0.17912
DNM1L	FAM204A	0.26873	0.0173619	0.2615
DNM1L	GPR35	-0.26839	0.0175078	-0.22778
DNM1L	HEXDC	-0.26835	0.0175252	-0.23669
DNM1L	ZNF600	-0.26815	0.0176124	-0.24503
DNM1L	ZNF550	-0.26792	0.0177151	-0.31772
DNM1L	PI4KAP2	-0.26787	0.0177371	-0.27887
DNM1L	EZH1	-0.2678	0.0177677	-0.25108
DNM1L	PRAF2	0.26764	0.0178401	0.23982
DNM1L	NPIPB9	-0.2676	0.0178556	-0.2664
DNM1L	SFR1	0.26751	0.0178976	0.25899
DNM1L	CISH	-0.26749	0.0179052	-0.20922
DNM1L	GARS	0.26748	0.0179106	0.28881
DNM1L	ACCS	-0.26739	0.0179485	-0.25922
DNM1L	TMEM45A	0.26731	0.0179844	0.28669
DNM1L	PMPCA	-0.26724	0.0180174	-0.27779
DNM1L	IDH3G	-0.26719	0.0180387	-0.25611
DNM1L	CSRP1	0.26715	0.0180546	0.26021
DNM1L	TBL1X	-0.26697	0.0181392	-0.24013
DNM1L	TMEM167A	0.2669	0.0181679	0.2289
DNM1L	ARSB	0.26686	0.0181849	0.22657
DNM1L	STAG3L5P-PVRIG2P-PILRB	-0.26678	0.0182224	-0.27336
DNM1L	FAM86B3P	-0.26672	0.0182481	-0.31582
DNM1L	NAV1	0.26672	0.0182488	0.22561
DNM1L	LOC101927027	0.26671	0.0182553	0.25781
DNM1L	PLLP	-0.26671	0.0182527	-0.21099
DNM1L	TCTN2	0.26667	0.0182714	0.27811
DNM1L	SEC31B	-0.26663	0.0182889	-0.25386
DNM1L	DFFB	-0.26662	0.0182972	-0.27533
DNM1L	ACTR2	0.2666	0.0183063	0.2925
DNM1L	TMBIM6	0.26655	0.0183256	0.2808
DNM1L	CCNT1	0.26644	0.0183785	0.24751
DNM1L	SIRT6	-0.26644	0.018377	-0.27159
DNM1L	MMD	0.26643	0.0183811	0.255
DNM1L	ACP6	-0.26623	0.0184717	-0.23267
DNM1L	DENND2D	-0.26617	0.0185019	-0.18315
DNM1L	RNF139-AS1	-0.26613	0.0185179	-0.28876
DNM1L	TELO2	-0.26609	0.0185384	-0.31696
DNM1L	IMPDH1	-0.26608	0.018539	-0.25586
DNM1L	RYBP	0.26608	0.0185403	0.24653
DNM1L	DSTYK	0.26607	0.0185441	0.26524
DNM1L	GLRB	0.26607	0.0185441	0.23039
DNM1L	CWF19L1	0.26598	0.018585	0.27763
DNM1L	FERMT2	0.26581	0.0186642	0.19582
DNM1L	TMTC1	0.26579	0.0186757	0.26848
DNM1L	DUSP15	0.26577	0.018685	0.23917
DNM1L	COX10-AS1	-0.26558	0.0187707	-0.19536
DNM1L	LRRC8E	-0.26546	0.0188272	-0.2656
DNM1L	ACP1	0.26537	0.0188701	0.24969
DNM1L	HPN	0.26537	0.0188693	0.21865
DNM1L	ZNF624	0.26536	0.0188754	0.27667
DNM1L	DENND5B	0.26535	0.018876	0.23097
DNM1L	SYCE2	0.26534	0.018881	0.24081
DNM1L	HNRNPL	0.26533	0.0188851	0.21871
DNM1L	MPZL2	-0.26532	0.0188928	-0.23117
DNM1L	EPHB1	0.26528	0.0189117	0.29197
DNM1L	FAM81A	-0.26528	0.01891	-0.28831
DNM1L	HSD17B6	0.26523	0.0189338	0.30166
DNM1L	LRFN4	-0.26515	0.0189712	-0.25169
DNM1L	POLG	-0.26492	0.0190781	-0.24478
DNM1L	TCF25	-0.26492	0.0190809	-0.19723
DNM1L	PIGT	0.26489	0.0190936	0.26243
DNM1L	CAMSAP2	0.26467	0.0191946	0.26934
DNM1L	WNT3	0.26466	0.0191992	0.28436
DNM1L	EGFLAM	0.26448	0.0192869	0.24253
DNM1L	CAMTA2	-0.26441	0.0193192	-0.26168
DNM1L	UBXN2B	0.26437	0.0193379	0.32989
DNM1L	HMGN2	0.2642	0.0194193	0.30639
DNM1L	C12orf61	0.26409	0.019473	0.25735
DNM1L	LOC100131564	-0.26407	0.0194806	-0.25836
DNM1L	MINK1	-0.26392	0.0195516	-0.28502
DNM1L	LOC100507634	0.26378	0.0196206	0.27622
DNM1L	KIAA1524	0.26369	0.0196637	0.25234
DNM1L	HSF4	-0.26366	0.0196768	-0.23722
DNM1L	DENND4A	-0.26353	0.0197426	-0.22361
DNM1L	WASF1	0.26349	0.0197595	0.25146
DNM1L	GPAM	0.26339	0.0198098	0.25275
DNM1L	TAF9	0.2632	0.0199004	0.32657
DNM1L	THAP1	0.26315	0.0199279	0.22045
DNM1L	CIITA	-0.26308	0.0199586	-0.2463
DNM1L	MMP25	-0.26301	0.0199924	-0.27151
DNM1L	LPHN2	0.26298	0.020009	0.30758
DNM1L	TCN2	0.26292	0.0200394	0.28269
DNM1L	PTGES2	-0.26291	0.0200419	-0.2422
DNM1L	TPM3	0.26288	0.0200583	0.2685
DNM1L	COIL	0.26276	0.020117	0.25029
DNM1L	ACOT4	0.26264	0.0201758	0.236
DNM1L	TIMM44	-0.26264	0.0201768	-0.31054
DNM1L	SCARNA9	-0.26261	0.0201898	-0.24056
DNM1L	MGC16142	-0.26251	0.0202393	-0.26155
DNM1L	TEP1	-0.2623	0.0203452	-0.28231
DNM1L	PCBP2	0.26229	0.0203495	0.26284
DNM1L	UBE2J1	0.26216	0.0204123	0.29096
DNM1L	TRIM58	0.26214	0.0204232	0.2743
DNM1L	SREBF1	-0.26213	0.0204299	-0.27161
DNM1L	RBM45	0.26212	0.020433	0.26845
DNM1L	LOC400684	0.26201	0.0204899	0.24986
DNM1L	TRIP10	-0.26191	0.0205374	-0.31605
DNM1L	ATXN7L1	-0.2619	0.0205417	-0.29149
DNM1L	SGMS1	-0.26186	0.0205626	-0.24144
DNM1L	CENPW	0.26169	0.0206481	0.27516
DNM1L	SMURF1	-0.26159	0.0206966	-0.25624
DNM1L	LRRK1	-0.26149	0.0207492	-0.21314
DNM1L	ESCO2	0.26145	0.0207672	0.26269
DNM1L	MSI1	0.26145	0.0207675	0.22407
DNM1L	CCDC151	0.26141	0.0207884	0.23894
DNM1L	SPAG5-AS1	-0.26138	0.0208063	-0.16936
DNM1L	SMC3	0.26102	0.0209871	0.31866
DNM1L	DNTTIP1	0.26101	0.0209905	0.28995
DNM1L	MCM10	0.26086	0.0210702	0.24731
DNM1L	ALKBH7	-0.26084	0.0210795	-0.29529
DNM1L	RRN3P1	-0.26073	0.0211373	-0.24127
DNM1L	NACC2	-0.26064	0.0211833	-0.29324
DNM1L	MYO18A	-0.2606	0.0212001	-0.2878
DNM1L	MAP2K6	0.26059	0.021208	0.23858
DNM1L	KIF4A	0.26051	0.0212473	0.29331
DNM1L	NEK8	-0.2602	0.021409	-0.25277
DNM1L	ACTR1A	0.26018	0.0214178	0.21691
DNM1L	AGGF1	0.26018	0.0214181	0.26835
DNM1L	GABPA	0.26013	0.0214466	0.27116
DNM1L	SYK	-0.26	0.0215108	-0.21152
DNM1L	SKIL	0.25992	0.0215548	0.23239
DNM1L	FAM120A	-0.25983	0.0216027	-0.21347
DNM1L	DIP2B	0.25978	0.0216286	0.29541
DNM1L	DHFR	0.25973	0.0216541	0.26107
DNM1L	ZC3H6	-0.25973	0.0216522	-0.27174
DNM1L	CDC73	0.25971	0.0216615	0.24473
DNM1L	TRAP1	-0.25947	0.0217875	-0.25978
DNM1L	PTGER2	-0.25945	0.0217973	-0.22609
DNM1L	DYNC1I1	0.25933	0.0218633	0.26355
DNM1L	DZIP1	0.25928	0.0218885	0.21547
DNM1L	CCDC121	0.25926	0.0219025	0.22326
DNM1L	RDH14	0.2592	0.0219308	0.25366
DNM1L	KLHL7-AS1	0.25906	0.0220071	0.26896
DNM1L	MAP3K7	0.25901	0.0220317	0.26893
DNM1L	POLN	-0.25897	0.022056	-0.27086
DNM1L	BRIP1	0.25892	0.0220827	0.22005
DNM1L	HMGN1	0.25892	0.0220829	0.2461
DNM1L	ANKRD32	0.25889	0.0220938	0.25958
DNM1L	TMEM159	-0.25877	0.0221587	-0.3011
DNM1L	ADCY9	-0.25861	0.0222462	-0.25839
DNM1L	PNPLA7	-0.2586	0.0222513	-0.27667
DNM1L	VDAC3	0.25852	0.0222944	0.17824
DNM1L	CCNB2	0.25848	0.0223173	0.29387
DNM1L	FHL2	-0.25844	0.0223386	-0.27101
DNM1L	KPNB1	0.25844	0.0223387	0.26633
DNM1L	MAFK	-0.25843	0.0223404	-0.31231
DNM1L	CERS1	0.2584	0.0223564	0.21914
DNM1L	ZMYND15	-0.2584	0.0223578	-0.25604
DNM1L	REEP2	0.25828	0.0224232	0.23783
DNM1L	NONO	0.25825	0.0224415	0.17222
DNM1L	MYO5B	-0.25819	0.0224694	-0.20186
DNM1L	HSPA13	0.25815	0.0224938	0.23327
DNM1L	CAMKK1	-0.25797	0.0225931	-0.22187
DNM1L	IRAK1	-0.25782	0.0226717	-0.23327
DNM1L	ALDH1A2	0.25773	0.0227224	0.28785
DNM1L	RBMXL1	0.25771	0.0227312	0.24228
DNM1L	TBK1	0.25768	0.0227484	0.24852
DNM1L	DLGAP5	0.25763	0.0227749	0.24513
DNM1L	CCDC28B	0.25741	0.022895	0.19473
DNM1L	RPS6KC1	0.25741	0.0228976	0.26337
DNM1L	CBLC	-0.25731	0.0229489	-0.25161
DNM1L	USP5	0.25728	0.0229659	0.24784
DNM1L	PDE4D	0.25726	0.0229777	0.30143
DNM1L	PSMC6	0.25717	0.0230299	0.27359
DNM1L	CNIH2	0.25716	0.0230361	0.25887
DNM1L	PKIG	0.25695	0.0231502	0.22543
DNM1L	CCDC167	0.25693	0.0231613	0.24271
DNM1L	DNAJC1	0.25693	0.0231606	0.29797
DNM1L	ETAA1	0.25685	0.0232068	0.16094
DNM1L	GIGYF1	-0.25679	0.0232397	-0.30169
DNM1L	C21orf59	0.25678	0.0232466	0.25674
DNM1L	SMAGP	0.25667	0.0233069	0.2768
DNM1L	FZD2	0.25665	0.0233189	0.15899
DNM1L	EGFL6	0.25658	0.0233568	0.3333
DNM1L	BUB3	0.25632	0.023499	0.29534
DNM1L	GTF2A1	0.25629	0.0235161	0.25358
DNM1L	EVI5L	-0.25612	0.0236143	-0.27925
DNM1L	ATF1	0.256	0.0236831	0.262
DNM1L	RND2	0.25598	0.0236926	0.23869
DNM1L	LINC-PINT	-0.25596	0.0237051	-0.28752
DNM1L	ATXN7L3B	0.25595	0.0237114	0.24167
DNM1L	HDAC8	0.25593	0.0237202	0.27516
DNM1L	TRAF2	-0.25591	0.0237306	-0.26919
DNM1L	FAM213B	-0.2559	0.0237368	-0.26532
DNM1L	MLPH	-0.2558	0.023795	-0.24572
DNM1L	GINS1	0.25575	0.0238204	0.26868
DNM1L	LINS	-0.25575	0.0238211	-0.22086
DNM1L	NTN4	-0.25565	0.0238777	-0.2056
DNM1L	DNAJB11	0.25558	0.023918	0.29397
DNM1L	GTF2IRD2	-0.25558	0.0239212	-0.2354
DNM1L	LRSAM1	-0.25557	0.0239246	-0.25262
DNM1L	PDRG1	0.25547	0.0239813	0.30877
DNM1L	ERCC6L	0.25545	0.0239904	0.283
DNM1L	RGS2	0.25534	0.024056	0.20932
DNM1L	PRCC	0.25523	0.0241212	0.23183
DNM1L	PER2	-0.2552	0.0241385	-0.25017
DNM1L	DDX23	0.25518	0.0241463	0.28188
DNM1L	PITRM1-AS1	-0.25512	0.0241799	-0.18929
DNM1L	FXN	-0.25504	0.0242296	-0.2838
DNM1L	MDM2	0.255	0.0242498	0.27738
DNM1L	PLEKHN1	-0.25499	0.0242543	-0.25796
DNM1L	FHOD1	-0.25493	0.0242937	-0.28732
DNM1L	AFF2	0.25491	0.0243035	0.2531
DNM1L	GID8	0.25491	0.0243009	0.26749
DNM1L	CA9	-0.25478	0.0243769	-0.2265
DNM1L	DNMT3A	0.25478	0.0243785	0.15588
DNM1L	NKAP	0.25476	0.0243909	0.29061
DNM1L	CCNA2	0.25475	0.0243948	0.29766
DNM1L	OVOL2	-0.25472	0.0244125	-0.19789
DNM1L	IL1RL2	-0.25469	0.0244322	-0.22832
DNM1L	POLB	0.25462	0.024472	0.28386
DNM1L	BTN3A1	-0.25445	0.024569	-0.29683
DNM1L	LINC00284	-0.25443	0.0245807	-0.24936
DNM1L	MRPS25	-0.25437	0.0246146	-0.24422
DNM1L	ACRC	-0.2543	0.0246557	-0.23679
DNM1L	DCLK1	0.25427	0.024676	0.23992
DNM1L	PVT1	-0.25415	0.0247463	-0.24663
DNM1L	RASSF2	-0.25415	0.024746	-0.25093
DNM1L	NFIC	-0.25382	0.0249363	-0.27935
DNM1L	DPF1	0.25378	0.0249645	0.27837
DNM1L	DCTN2	0.25376	0.0249746	0.30487
DNM1L	CENPE	0.25369	0.0250156	0.27
DNM1L	SLC2A10	0.25339	0.0251936	0.20535
DNM1L	PRKX	-0.25325	0.0252768	-0.22402
DNM1L	FAM46B	0.25323	0.0252873	0.25604
DNM1L	HHAT	0.25322	0.0252961	0.23353
DNM1L	APBA3	-0.25319	0.0253119	-0.26792
DNM1L	EID2	0.25316	0.0253301	0.23697
DNM1L	BAG1	-0.25314	0.0253407	-0.28542
DNM1L	POLDIP2	-0.25314	0.025343	-0.21974
DNM1L	ADRA1D	0.25306	0.0253935	0.25115
DNM1L	PRKDC	0.25296	0.0254536	0.2619
DNM1L	BMP7	0.25277	0.0255642	0.3073
DNM1L	GTF2IRD2B	-0.25248	0.0257427	-0.21423
DNM1L	CEP55	0.25247	0.0257474	0.24969
DNM1L	ZNF101	0.25243	0.0257686	0.18694
DNM1L	ADRM1	0.25242	0.0257792	0.26878
DNM1L	ARHGEF10L	-0.25239	0.0257967	-0.22174
DNM1L	NBEAL2	-0.2523	0.0258513	-0.22971
DNM1L	ZNF767P	-0.2523	0.0258492	-0.23871
DNM1L	GRTP1	-0.25222	0.025899	-0.16873
DNM1L	LYRM2	0.2522	0.0259112	0.22786
DNM1L	PLEKHA1	0.25219	0.0259185	0.25507
DNM1L	CLSTN2	0.25217	0.0259281	0.23489
DNM1L	MCOLN3	0.25215	0.0259397	0.22809
DNM1L	E2F5	0.25208	0.0259854	0.23732
DNM1L	ASB8	0.25199	0.0260393	0.27113
DNM1L	HVCN1	0.25171	0.0262105	0.28593
DNM1L	LRIG3	0.25164	0.0262528	0.2664
DNM1L	TMEM108	0.25135	0.0264306	0.2642
DNM1L	SGOL1	0.25124	0.0264983	0.26509
DNM1L	ZMIZ1-AS1	-0.25117	0.026546	-0.2534
DNM1L	SLMO2	0.25112	0.0265762	0.2204
DNM1L	GNLY	-0.25109	0.0265921	-0.23284
DNM1L	AMN	-0.25108	0.0266027	-0.26926
DNM1L	KANK4	0.25106	0.0266155	0.1969
DNM1L	BCL3	-0.25101	0.026646	-0.25626
DNM1L	AKR1B1	0.251	0.0266476	0.26238
DNM1L	TMEM237	0.25087	0.0267335	0.2743
DNM1L	IKBIP	0.25085	0.0267432	0.23464
DNM1L	ZNF213-AS1	-0.25084	0.0267526	-0.30416
DNM1L	TOP2B	0.25082	0.0267625	0.25968
DNM1L	KHDC1	0.25076	0.0267978	0.25328
DNM1L	CDC123	0.25068	0.0268495	0.31049
DNM1L	MEOX1	0.25065	0.0268711	0.24023
DNM1L	ZNF714	0.25063	0.0268841	0.23747
DNM1L	CRAMP1L	-0.25061	0.0268919	-0.26699
DNM1L	SYBU	-0.25061	0.0268935	-0.21529
DNM1L	IVD	-0.25049	0.026972	-0.22594
DNM1L	CBX3	0.25039	0.0270321	0.25083
DNM1L	FKBP1B	0.25032	0.0270783	0.19819
DNM1L	MERTK	0.25023	0.0271359	0.25042
DNM1L	AGPAT6	0.25011	0.0272081	0.22005
DNM1L	C5orf15	0.25008	0.0272322	0.21577
DNM1L	PHACTR1	0.25005	0.0272471	0.19506
DNM1L	SERPING1	0.25004	0.0272533	0.21476
DNM1L	SLC35B1	0.25004	0.0272539	0.27602
DNM1L	GDPGP1	-0.24997	0.0273002	-0.20485
DNM1L	WAC	0.24997	0.0273018	0.31815
DNM1L	GLRX3	0.24992	0.0273342	0.2747
DNM1L	MOCS3	0.24989	0.027349	0.24197
DNM1L	ACSL5	-0.24983	0.027389	-0.23138
DNM1L	PBX1	0.24983	0.0273906	0.25047
DNM1L	ZNF274	-0.24975	0.0274396	-0.26878
DNM1L	SCGB1B2P	0.24967	0.0274918	0.27192
DNM1L	SNAP25	0.24965	0.0275051	0.20712
DNM1L	C1QTNF3	0.24964	0.0275098	0.25166
DNM1L	CXCL16	-0.24951	0.0275966	-0.1768
DNM1L	MRRF	-0.24947	0.0276188	-0.23509
DNM1L	RP1	0.24946	0.0276287	0.26183
DNM1L	NR1D1	-0.24945	0.0276353	-0.26049
DNM1L	KIAA0101	0.2494	0.0276658	0.26739
DNM1L	IDNK	-0.24939	0.0276715	-0.22607
DNM1L	LINC00857	0.24923	0.027777	0.26903
DNM1L	SCAI	-0.24905	0.0278902	-0.316
DNM1L	PA2G4	0.24902	0.0279137	0.26817
DNM1L	C1orf27	0.24897	0.0279433	0.23016
DNM1L	GRAMD1C	-0.24887	0.0280069	-0.23231
DNM1L	LONP2	-0.24885	0.0280189	-0.24756
DNM1L	PILRB	-0.24881	0.0280501	-0.26878
DNM1L	DTNA	0.24879	0.0280588	0.24703
DNM1L	ST8SIA1	0.24863	0.0281666	0.21683
DNM1L	PCSK5	0.24861	0.0281764	0.21501
DNM1L	CORO2A	-0.2486	0.0281836	-0.24799
DNM1L	STAMBP	0.24847	0.0282725	0.18426
DNM1L	CRYZL1	0.24844	0.0282887	0.27546
DNM1L	RAD51-AS1	-0.24843	0.028297	-0.22232
DNM1L	MLXIPL	-0.24838	0.0283318	-0.21286
DNM1L	SLC22A4	-0.24835	0.0283513	-0.24921
DNM1L	AGBL5	0.24827	0.028404	0.23009
DNM1L	RALGAPA2	-0.24823	0.0284276	-0.2396
DNM1L	RBM26-AS1	-0.24821	0.0284396	-0.31036
DNM1L	DCP1B	0.24819	0.0284526	0.29941
DNM1L	IL12A	-0.24811	0.0285065	-0.1947
DNM1L	MTA1	-0.24808	0.0285287	-0.22938
DNM1L	PPIP5K1	-0.248	0.0285804	-0.21261
DNM1L	PTTG1	0.24791	0.0286423	0.24493
DNM1L	TRMT1L	0.24784	0.0286867	0.25353
DNM1L	GPR63	0.24774	0.0287537	0.2313
DNM1L	KLHL12	0.24772	0.0287678	0.22609
DNM1L	DHX57	0.24771	0.0287739	0.23489
DNM1L	TC2N	-0.24768	0.0287904	-0.20732
DNM1L	WDR53	0.24758	0.0288558	0.25454
DNM1L	LOC644656	-0.24757	0.0288647	-0.30169
DNM1L	PDPK1	-0.24752	0.0288959	-0.29777
DNM1L	ADAMTSL2	0.24732	0.0290334	0.16337
DNM1L	MYC	-0.24732	0.0290332	-0.18838
DNM1L	SRGAP3	-0.24731	0.0290409	-0.25639
DNM1L	RRN3P3	-0.2473	0.0290433	-0.35611
DNM1L	ASPM	0.24722	0.0290998	0.28993
DNM1L	N4BP2L2-IT2	-0.24711	0.0291768	-0.22055
DNM1L	PTCH1	-0.24707	0.029203	-0.26228
DNM1L	LAMTOR5-AS1	0.24704	0.0292214	0.25816
DNM1L	NHSL2	0.24704	0.0292227	0.19258
DNM1L	PIGX	0.24702	0.0292368	0.26494
DNM1L	FAM86FP	-0.24694	0.0292902	-0.2751
DNM1L	NMU	0.24675	0.0294168	0.22257
DNM1L	RPL23A	-0.24663	0.029498	-0.23514
DNM1L	BUB1	0.2466	0.0295187	0.23965
DNM1L	TOB2P1	0.24653	0.0295671	0.22035
DNM1L	PPP1R26	-0.24652	0.0295758	-0.21071
DNM1L	ERBB2IP	0.24649	0.0295945	0.24751
DNM1L	KIF18B	0.24645	0.0296249	0.28201
DNM1L	ANO2	0.24644	0.0296272	0.26231
DNM1L	PRR11	0.24642	0.0296395	0.2597
DNM1L	ARG2	0.24634	0.0296934	0.22422
DNM1L	ENAH	0.24633	0.0297046	0.23274
DNM1L	RASSF3	0.24626	0.0297526	0.19936
DNM1L	MAPK8	0.24621	0.0297868	0.30548
DNM1L	RNASEH2A	0.24615	0.0298258	0.2614
DNM1L	WNK1	0.24615	0.0298252	0.27298
DNM1L	SLC25A53	0.24603	0.0299067	0.20619
DNM1L	C10orf54	-0.24594	0.0299703	-0.22556
DNM1L	CD248	0.24591	0.0299919	0.23186
DNM1L	RIMS4	0.24591	0.0299922	0.24913
DNM1L	LARP6	0.24574	0.0301094	0.20125
DNM1L	ZNF839	-0.2457	0.0301399	-0.24362
DNM1L	SGOL2	0.24567	0.0301557	0.23479
DNM1L	EVA1B	0.24565	0.0301689	0.25469
DNM1L	PIPSL	0.24564	0.0301792	0.26216
DNM1L	SV2A	0.24564	0.0301794	0.19058
DNM1L	MAMDC4	-0.24557	0.0302256	-0.24114
DNM1L	LOC728819	0.24545	0.030311	0.26092
DNM1L	NCAPD2	0.24543	0.0303263	0.25528
DNM1L	FAM86DP	-0.24539	0.0303507	-0.21319
DNM1L	RPF1	0.24539	0.030353	0.22447
DNM1L	LSM14A	0.2452	0.0304831	0.20426
DNM1L	DEAF1	-0.24517	0.0305064	-0.23876
DNM1L	PMS2P3	-0.24515	0.0305225	-0.22827
DNM1L	SNPH	0.24515	0.03052	0.26438
DNM1L	ZP3	-0.24512	0.0305406	-0.26415
DNM1L	MND1	0.24507	0.030579	0.20093
DNM1L	PRKAG2-AS1	-0.24507	0.0305772	-0.22713
DNM1L	ZNF850	0.24507	0.0305757	0.2053
DNM1L	IFRD2	-0.24501	0.0306154	-0.20844
DNM1L	MXRA8	0.24483	0.0307413	0.20535
DNM1L	SYN2	0.24479	0.0307729	0.26107
DNM1L	FIP1L1	0.24477	0.030789	0.26719
DNM1L	VAX2	0.24475	0.0308019	0.22859
DNM1L	ZNF202	-0.24471	0.0308283	-0.25705
DNM1L	AGAP2-AS1	-0.24463	0.0308865	-0.25409
DNM1L	AZI2	0.24462	0.0308904	0.23777
DNM1L	BCDIN3D	0.24461	0.0308978	0.26203
DNM1L	RAI14	0.24453	0.0309536	0.27245
DNM1L	KIFC2	-0.24448	0.0309923	-0.25313
DNM1L	LIMD2	0.24447	0.0309997	0.26046
DNM1L	RAB2A	0.24445	0.0310149	0.27204
DNM1L	BCL2L2	-0.24441	0.0310447	-0.2399
DNM1L	WDR59	-0.24433	0.0311004	-0.14326
DNM1L	BZW1	0.24424	0.0311604	0.266
DNM1L	TBCK	0.2441	0.0312619	0.21119
DNM1L	FHL1	0.24405	0.031296	0.22341
DNM1L	RASA4	-0.24394	0.0313769	-0.22321
DNM1L	HEXB	0.24391	0.0313948	0.21008
DNM1L	CPSF3L	-0.24389	0.03141	-0.22801
DNM1L	ORC3	0.24385	0.0314399	0.24708
DNM1L	ARPC5	0.2438	0.0314776	0.26082
DNM1L	B3GNT5	0.2438	0.0314783	0.25765
DNM1L	DNMT3B	0.24378	0.0314893	0.26041
DNM1L	ADAMTSL1	0.24377	0.0315006	0.19612
DNM1L	SELO	-0.24377	0.031501	-0.26127
DNM1L	CENPO	0.24372	0.0315364	0.20581
DNM1L	CCNJ	0.24351	0.0316872	0.20745
DNM1L	RPAP3	0.2435	0.0316913	0.24776
DNM1L	IER5L	-0.24328	0.03185	-0.23848
DNM1L	MRPL39	0.24308	0.0319963	0.24713
DNM1L	NGFRAP1	0.24304	0.0320249	0.24154
DNM1L	CTCFL	0.243	0.0320532	0.22662
DNM1L	TGIF1	0.24295	0.0320922	0.22541
DNM1L	UGP2	0.24292	0.0321163	0.25146
DNM1L	FSTL1	0.24291	0.0321211	0.21666
DNM1L	LOC100133091	-0.24288	0.0321436	-0.24142
DNM1L	CABLES2	0.2427	0.0322745	0.26484
DNM1L	CSTF2	0.24267	0.0322987	0.2359
DNM1L	PSMB10	-0.24265	0.0323145	-0.20861
DNM1L	LDLR	-0.24251	0.0324128	-0.2355
DNM1L	ARHGAP12	0.24241	0.0324889	0.23239
DNM1L	LINC01106	-0.2424	0.032496	-0.28671
DNM1L	CCDC74B	0.24238	0.0325143	0.22758
DNM1L	ESPL1	0.24238	0.0325126	0.26046
DNM1L	MED21	0.24237	0.0325149	0.28656
DNM1L	FEM1A	-0.2423	0.0325663	-0.27887
DNM1L	GOLGA7B	0.24219	0.0326532	0.22738
DNM1L	SNRPG	0.24212	0.0327044	0.29728
DNM1L	MGARP	-0.24208	0.0327291	-0.24529
DNM1L	RAB18	0.24204	0.0327646	0.27465
DNM1L	GPR19	0.24203	0.0327709	0.26393
DNM1L	DDR2	0.24201	0.0327826	0.19873
DNM1L	KNSTRN	0.24199	0.0328	0.26987
DNM1L	ANKRD37	-0.24198	0.0328099	-0.19928
DNM1L	GOLT1B	0.24194	0.0328354	0.26291
DNM1L	DDX27	0.2418	0.0329389	0.20022
DNM1L	NEAT1	-0.24179	0.032949	-0.25313
DNM1L	NRAS	0.24175	0.0329817	0.29665
DNM1L	UBE2V1	0.2417	0.033013	0.20864
DNM1L	SARM1	-0.24166	0.0330495	-0.11162
DNM1L	PTPN18	-0.24164	0.0330636	-0.23689
DNM1L	PITPNM3	-0.24162	0.0330724	-0.27379
DNM1L	RPL36	-0.24154	0.0331319	-0.24868
DNM1L	DUOX1	0.24147	0.0331876	0.26425
DNM1L	KIF3B	0.24124	0.0333611	0.26241
DNM1L	TARBP1	-0.24122	0.0333792	-0.23375
DNM1L	GTF2F1	-0.24121	0.0333814	-0.30791
DNM1L	DLL1	0.24108	0.0334787	0.2029
DNM1L	DPP9	-0.24098	0.0335554	-0.21175
DNM1L	RNFT2	0.2408	0.0336925	0.2461
DNM1L	CEP112	0.24077	0.033721	0.20816
DNM1L	LGALS9	-0.24071	0.0337596	-0.12417
DNM1L	SLC8B1	-0.24069	0.0337812	-0.23087
DNM1L	PNMAL1	0.24064	0.0338182	0.26203
DNM1L	TRMT10B	-0.24063	0.0338211	-0.23912
DNM1L	LEMD1	0.24057	0.0338678	0.21663
DNM1L	LRRN1	0.24051	0.0339147	0.24941
DNM1L	GDF1	0.2404	0.0340009	0.21977
DNM1L	HSF2BP	0.24033	0.0340546	0.21613
DNM1L	FABP5	0.24032	0.0340644	0.25454
DNM1L	SNAI3-AS1	-0.24032	0.0340603	-0.25899
DNM1L	POTEE	0.24029	0.034087	0.21726
DNM1L	COPS5	0.24028	0.0340894	0.25042
DNM1L	ARHGAP22	0.2402	0.0341508	0.21094
DNM1L	PLEKHA7	-0.24018	0.0341686	-0.26795
DNM1L	FAM102A	-0.24008	0.034244	-0.23327
DNM1L	ERCC6L2	-0.24004	0.0342769	-0.23967
DNM1L	GUSBP11	-0.24003	0.0342812	-0.26286
DNM1L	TBCA	0.24003	0.0342849	0.23335
DNM1L	MFSD5	0.23996	0.0343357	0.25184
DNM1L	TMEM189	0.23988	0.0343987	0.24127
DNM1L	PRSS36	-0.23984	0.0344296	-0.24534
DNM1L	F2R	0.23974	0.0345115	0.23557
DNM1L	TSC2	-0.23973	0.0345184	-0.21241
DNM1L	CDK7	0.23971	0.0345305	0.23388
DNM1L	YME1L1	0.23966	0.034568	0.30644
DNM1L	MID2	0.23962	0.0346013	0.28024
DNM1L	ZFP64	0.2396	0.0346139	0.23365
DNM1L	PHYH	0.23958	0.0346354	0.2267
DNM1L	RARS2	0.23958	0.0346363	0.25917
DNM1L	APCDD1	0.23954	0.0346679	0.18967
DNM1L	FLOT2	-0.23952	0.0346797	-0.12295
DNM1L	CLSPN	0.23947	0.034717	0.25351
DNM1L	EIF4G2	0.23937	0.0347997	0.25482
DNM1L	ISY1	0.23934	0.0348196	0.25146
DNM1L	AGFG2	-0.23933	0.0348263	-0.23884
DNM1L	UBAC1	-0.23933	0.0348288	-0.23112
DNM1L	H6PD	-0.23927	0.0348723	-0.20611
DNM1L	STRAP	0.23921	0.034919	0.27981
DNM1L	ULK3	-0.2392	0.0349324	-0.21868
DNM1L	CCDC104	0.23918	0.034949	0.2139
DNM1L	STK38L	0.23917	0.034951	0.24519
DNM1L	PKP3	-0.23914	0.0349759	-0.15125
DNM1L	GNB1L	-0.23912	0.0349921	-0.25335
DNM1L	AACS	-0.23902	0.0350678	-0.21147
DNM1L	DYNLT3	0.23887	0.0351853	0.24946
DNM1L	PLXNB1	-0.23885	0.0352054	-0.27607
DNM1L	LOC728554	0.23884	0.0352153	0.21226
DNM1L	CAPN2	-0.23868	0.0353398	-0.28067
DNM1L	LINC00476	-0.23852	0.0354653	-0.25654
DNM1L	RAD1	0.23848	0.0354961	0.26393
DNM1L	STAM	0.23845	0.035524	0.25553
DNM1L	PLEKHG2	0.23843	0.0355401	0.20705
DNM1L	SHE	0.23837	0.0355861	0.15629
DNM1L	ITIH4	-0.23827	0.035667	-0.23603
DNM1L	ROR2	0.23819	0.0357292	0.23102
DNM1L	COMT	-0.23817	0.035746	-0.20512
DNM1L	RBCK1	-0.2381	0.0358035	-0.22629
DNM1L	EEF2K	-0.23809	0.0358117	-0.24903
DNM1L	PRKAR1B	-0.23804	0.0358517	-0.23401
DNM1L	LINC00310	0.23797	0.0359009	0.18555
DNM1L	TCEB1	0.23797	0.0359031	0.25824
DNM1L	SPDYE5	-0.23794	0.0359285	-0.19311
DNM1L	IQCA1	0.23789	0.0359708	0.19334
DNM1L	B4GALT1-AS1	-0.23785	0.036001	-0.25204
DNM1L	ZNF587B	-0.23776	0.0360769	-0.23325
DNM1L	IGFBPL1	0.23766	0.0361568	0.26329
DNM1L	SNHG11	0.23762	0.0361845	0.23666
DNM1L	SDCCAG3	-0.23748	0.0363005	-0.23583
DNM1L	CLPP	-0.23744	0.0363302	-0.24997
DNM1L	MAP2K3	-0.23744	0.0363319	-0.19139
DNM1L	HIST1H4E	-0.23738	0.0363773	-0.18739
DNM1L	WHAMM	-0.23737	0.0363925	-0.1925
DNM1L	CRY1	0.23736	0.0363984	0.24491
DNM1L	DES	0.23736	0.0363956	0.21615
DNM1L	PDIA3P1	0.23735	0.0364071	0.30318
DNM1L	ZCCHC9	0.23727	0.036467	0.22619
DNM1L	MSH6	0.23723	0.036501	0.22048
DNM1L	RRAGB	0.23722	0.0365075	0.21787
DNM1L	IER5	0.23719	0.0365343	0.20007
DNM1L	KDM4D	0.23719	0.0365357	0.20507
DNM1L	USP39	0.23719	0.0365369	0.25404
DNM1L	FAM45B	0.23713	0.03658	0.24926
DNM1L	ITM2C	0.23706	0.0366385	0.21059
DNM1L	CDKL2	0.23705	0.0366458	0.24392
DNM1L	PRSS16	-0.23703	0.0366676	-0.20373
DNM1L	SPC25	0.23703	0.0366675	0.26099
DNM1L	TNKS1BP1	-0.23691	0.0367595	-0.19321
DNM1L	KIAA0100	-0.23681	0.0368464	-0.20904
DNM1L	EPHB6	-0.23671	0.0369276	-0.22786
DNM1L	SYNE2	-0.23671	0.0369256	-0.25798
DNM1L	PDXDC2P	-0.23667	0.0369635	-0.23616
DNM1L	NSL1	0.23663	0.036992	0.21147
DNM1L	CDCA3	0.23662	0.0370038	0.23504
DNM1L	ZNF841	-0.23659	0.037028	-0.26241
DNM1L	LOC729970	0.23654	0.0370659	0.21185
DNM1L	GSDMB	-0.23652	0.03708	-0.24794
DNM1L	CRIP2	-0.23647	0.0371268	-0.26377
DNM1L	ALKBH6	0.23644	0.0371502	0.24296
DNM1L	FZD10	0.23641	0.037175	0.16901
DNM1L	DIAPH3	0.23638	0.0372008	0.22665
DNM1L	ZGLP1	-0.23633	0.0372441	-0.23183
DNM1L	SPDYE8P	-0.23622	0.0373318	-0.2207
DNM1L	RRM2	0.2362	0.0373506	0.23502
DNM1L	CEP57L1	0.23619	0.0373568	0.22402
DNM1L	LINGO1	0.23617	0.0373725	0.23593
DNM1L	SERPINI1	0.23605	0.0374688	0.21876
DNM1L	GNRHR2	-0.23594	0.0375624	-0.2246
DNM1L	NUFIP2	-0.23593	0.0375764	-0.18815
DNM1L	PWP1	0.23593	0.0375748	0.24013
DNM1L	CCNYL1	0.23592	0.0375815	0.23858
DNM1L	ADCY5	0.23591	0.0375898	0.24731
DNM1L	HSD17B10	0.23579	0.0376919	0.27564
DNM1L	TCEA3	-0.23576	0.0377155	-0.21511
DNM1L	AGAP3	-0.23567	0.0377935	-0.27768
DNM1L	AKR7A3	-0.23565	0.0378029	-0.20373
DNM1L	DNMBP	0.23562	0.0378315	0.25788
DNM1L	ENTPD7	0.2354	0.038013	0.18919
DNM1L	AUNIP	0.23539	0.038026	0.23461
DNM1L	ZNF256	-0.23533	0.0380767	-0.19819
DNM1L	KCNMB4	0.23511	0.0382568	0.21736
DNM1L	IBTK	0.2351	0.0382703	0.22505
DNM1L	DPH6	0.23503	0.0383303	0.24215
DNM1L	HSPA14	0.23501	0.0383442	0.30472
DNM1L	KCNK2	0.23496	0.0383885	0.29397
DNM1L	NCOA3	0.23484	0.0384903	0.22442
DNM1L	TWSG1	0.23483	0.0385009	0.20401
DNM1L	CCDC57	-0.23471	0.0385998	-0.1791
DNM1L	GPR89A	0.23469	0.0386137	0.19402
DNM1L	MAN2C1	-0.23465	0.0386513	-0.25366
DNM1L	ANKRD10	-0.23464	0.0386563	-0.31904
DNM1L	SMG1P1	-0.23461	0.0386815	-0.19539
DNM1L	ACOT7	0.23457	0.0387201	0.25277
DNM1L	ZNF761	-0.2345	0.0387791	-0.23552
DNM1L	MFAP1	0.23449	0.0387903	0.16939
DNM1L	LRRC4C	0.23442	0.0388472	0.22821
DNM1L	ACADVL	-0.23435	0.0389078	-0.22725
DNM1L	GABBR1	-0.23435	0.0389056	-0.22569
DNM1L	DDX47	0.2343	0.0389538	0.2575
DNM1L	POLA2	0.23415	0.0390774	0.26769
DNM1L	MAP7D2	0.23409	0.039129	0.24129
DNM1L	PLD3	0.23409	0.0391319	0.24066
DNM1L	C9orf69	-0.23406	0.0391536	-0.25641
DNM1L	QSOX2	-0.23402	0.0391941	-0.26974
DNM1L	LIMA1	0.23396	0.039246	0.20224
DNM1L	HOMEZ	-0.23392	0.0392775	-0.28651
DNM1L	APOL2	-0.23385	0.0393399	-0.15778
DNM1L	PGGT1B	-0.2338	0.0393782	-0.27381
DNM1L	PARD6A	-0.23378	0.0394007	-0.25502
DNM1L	MARS	0.23377	0.0394075	0.2967
DNM1L	UBE2N	0.23375	0.0394264	0.20955
DNM1L	MZF1	-0.23373	0.039444	-0.24587
DNM1L	WBP1L	0.23368	0.0394891	0.23117
DNM1L	SNX16	0.23355	0.0395959	0.20305
DNM1L	CENPU	0.23353	0.0396145	0.21274
DNM1L	DDX59	0.23351	0.0396295	0.23724
DNM1L	USP33	0.23346	0.0396764	0.22257
DNM1L	ALG10	0.23344	0.0396928	0.25692
DNM1L	LINC00950	-0.23344	0.0396931	-0.24137
DNM1L	FAM90A1	0.23343	0.0397052	0.18742
DNM1L	ZBTB39	0.23341	0.039722	0.22682
DNM1L	LOC441204	0.2334	0.0397309	0.21413
DNM1L	FAM185A	-0.23339	0.0397422	-0.25601
DNM1L	TMEM70	0.23325	0.0398598	0.23307
DNM1L	PDGFC	0.23319	0.0399175	0.23259
DNM1L	MSTO2P	-0.23318	0.0399241	-0.18846
DNM1L	MFGE8	-0.23316	0.0399375	-0.2445
DNM1L	ALDOA	-0.23314	0.0399593	-0.19572
DNM1L	C16orf58	-0.23313	0.0399631	-0.24761
DNM1L	LPAR6	-0.23313	0.039967	-0.2202
DNM1L	PVRL4	-0.23312	0.0399773	-0.16838
DNM1L	BLOC1S6	0.23309	0.0400009	0.16807
DNM1L	CKAP2	0.23309	0.040003	0.22495
DNM1L	GPR137C	0.23309	0.0400035	0.17961
DNM1L	SGK494	-0.23301	0.0400709	-0.17546
DNM1L	ARHGAP8	-0.233	0.0400826	-0.12136
DNM1L	C10orf35	0.23295	0.0401226	0.2164
DNM1L	C4orf27	0.23286	0.0402019	0.24852
DNM1L	GLO1	0.23281	0.0402493	0.20257
DNM1L	HIST1H4H	-0.23281	0.0402473	-0.27222
DNM1L	CCT4	0.23279	0.0402621	0.24013
DNM1L	KDM1A	0.23274	0.0403073	0.20894
DNM1L	CECR6	-0.23271	0.0403389	-0.25077
DNM1L	CPNE1	0.23269	0.0403492	0.26185
DNM1L	SLC1A1	-0.23267	0.0403685	-0.21387
DNM1L	ACBD6	0.23259	0.0404441	0.18173
DNM1L	MAMSTR	0.23255	0.0404728	0.20113
DNM1L	SERGEF	-0.23248	0.0405431	-0.24058
DNM1L	EME1	0.23244	0.040577	0.22748
DNM1L	FANCD2	0.23243	0.0405875	0.24298
DNM1L	FADS1	0.23241	0.0405972	0.21044
DNM1L	SFXN2	0.23239	0.0406234	0.23659
DNM1L	RYR1	0.23235	0.0406546	0.21135
DNM1L	SMAP1	0.23229	0.0407049	0.20715
DNM1L	PPP1R16A	-0.23226	0.0407356	-0.24071
DNM1L	MEPCE	-0.23223	0.040762	-0.21651
DNM1L	SLC25A14	0.2322	0.0407869	0.1991
DNM1L	ARHGEF16	-0.23216	0.0408254	-0.18165
DNM1L	FAM32A	0.2321	0.0408771	0.24177
DNM1L	ZCCHC2	-0.23206	0.0409106	-0.25702
DNM1L	TSSK3	-0.23203	0.0409445	-0.21944
DNM1L	LOC100507642	-0.23196	0.0410016	-0.21367
DNM1L	HJURP	0.23194	0.0410165	0.23707
DNM1L	HCG8	-0.23192	0.0410411	-0.25573
DNM1L	WDR90	-0.23191	0.0410487	-0.25492
DNM1L	HAGHL	-0.2319	0.0410543	-0.25869
DNM1L	RTKN2	0.23188	0.0410768	0.22738
DNM1L	MICAL2	0.23187	0.0410816	0.25105
DNM1L	LOC155060	-0.23186	0.0410954	-0.2486
DNM1L	CNDP2	-0.23182	0.0411269	-0.14741
DNM1L	PRPS1	0.23179	0.0411548	0.2554
DNM1L	CENPF	0.2317	0.0412318	0.24964
DNM1L	SLX1A-SULT1A3	-0.23162	0.0413072	-0.26259
DNM1L	SLX1B-SULT1A4	-0.23162	0.0413072	-0.26259
DNM1L	ILDR1	-0.23159	0.0413361	-0.13873
DNM1L	NANS	-0.23149	0.0414223	-0.17202
DNM1L	NEK2	0.23144	0.0414663	0.24362
DNM1L	CPNE3	0.23136	0.0415449	0.22513
DNM1L	RAB39B	0.23117	0.0417179	0.1751
DNM1L	MAPK1IP1L	0.23116	0.0417239	0.17877
DNM1L	PRSS1	0.23116	0.0417251	0.2447
DNM1L	FAM98B	0.23115	0.0417317	0.19751
DNM1L	HERC2P7	-0.23114	0.0417447	-0.23173
DNM1L	LOXL3	0.23112	0.0417585	0.17627
DNM1L	TRABD	-0.23107	0.0418096	-0.25667
DNM1L	SCD5	-0.231	0.0418715	-0.18133
DNM1L	GPX8	0.23092	0.0419413	0.2439
DNM1L	TYMS	0.23081	0.0420457	0.22412
DNM1L	DKK2	0.23074	0.0421068	0.21281
DNM1L	SNHG20	-0.23074	0.0421033	-0.15545
DNM1L	ZNF154	-0.23067	0.042176	-0.22569
DNM1L	AKIRIN2	0.23066	0.0421852	0.25232
DNM1L	MYO7B	0.23065	0.0421924	0.31666
DNM1L	CKAP4	0.23056	0.0422697	0.22015
DNM1L	CSAD	-0.23043	0.0423931	-0.26931
DNM1L	CCNJL	0.23041	0.0424104	0.1898
DNM1L	SUPT3H	0.23041	0.0424108	0.17834
DNM1L	GUSBP4	-0.23036	0.0424587	-0.25254
DNM1L	KIAA0907	-0.23035	0.0424682	-0.20942
DNM1L	LYSMD2	-0.23032	0.0424911	-0.17376
DNM1L	KCNMA1	-0.23018	0.0426254	-0.20313
DNM1L	ANKRD53	0.23014	0.0426624	0.25449
DNM1L	ZNF358	-0.23014	0.0426586	-0.24721
DNM1L	ARRDC2	-0.2301	0.0427002	-0.26097
DNM1L	MSS51	-0.23004	0.0427487	-0.21367
DNM1L	PRSS23	0.23004	0.0427567	0.18901
DNM1L	BNIP3	0.23001	0.0427782	0.26934
DNM1L	MATN3	0.22987	0.0429099	0.23302
DNM1L	PDE4C	-0.22986	0.0429237	-0.22627
DNM1L	TP53RK	0.22983	0.0429435	0.22834
DNM1L	C8orf58	0.22979	0.0429847	0.27867
DNM1L	KCTD13	-0.22977	0.043002	-0.26678
DNM1L	LOC101929718	-0.22976	0.0430092	-0.25169
DNM1L	PLEKHG6	0.22974	0.0430275	0.21587
DNM1L	BLOC1S2	0.22971	0.0430573	0.22409
DNM1L	GALNT12	-0.22971	0.0430578	-0.16575
DNM1L	SAFB2	-0.22965	0.0431196	-0.26762
DNM1L	ZNF671	-0.22959	0.0431752	-0.2269
DNM1L	MIER3	0.22958	0.043177	0.20737
DNM1L	FXYD6	0.22953	0.0432238	0.2158
DNM1L	KIAA1875	-0.22937	0.0433795	-0.21195
DNM1L	COL26A1	0.22935	0.0433956	0.21592
DNM1L	ACSF3	-0.22934	0.0434093	-0.19938
DNM1L	TRIM52-AS1	0.22933	0.0434188	0.22065
DNM1L	MGME1	0.2293	0.0434451	0.23208
DNM1L	OSTM1	0.22926	0.0434856	0.23294
DNM1L	ZNF547	-0.22918	0.0435591	-0.20816
DNM1L	DHX29	0.22914	0.0435916	0.22106
DNM1L	LOC100506123	-0.22912	0.0436155	-0.24797
DNM1L	BHLHE41	-0.22904	0.0436861	-0.25877
DNM1L	NELL2	0.22898	0.0437483	0.22766
DNM1L	TMSB15B	0.22892	0.0437975	0.17897
DNM1L	PDDC1	-0.2289	0.0438256	-0.25712
DNM1L	SPICE1	0.22874	0.043974	0.21291
DNM1L	TRAF4	-0.22869	0.0440207	-0.23788
DNM1L	RGMB-AS1	-0.22867	0.0440384	-0.23522
DNM1L	NRIP3	0.22858	0.0441282	0.21102
DNM1L	PLAA	0.22857	0.0441371	0.26274
DNM1L	LOC652276	-0.22856	0.0441429	-0.24071
DNM1L	HSF2	0.22855	0.0441532	0.21691
DNM1L	WDHD1	0.22852	0.0441825	0.23011
DNM1L	SYT13	0.22851	0.0441893	0.23497
DNM1L	C2orf40	0.22849	0.0442095	0.23659
DNM1L	BCDIN3D-AS1	0.22848	0.0442232	0.23241
DNM1L	P4HTM	-0.22823	0.0444622	-0.25029
DNM1L	SEPHS1	0.2281	0.044585	0.25581
DNM1L	LDB3	0.22803	0.0446538	0.19038
DNM1L	HEY1	0.22801	0.0446721	0.26046
DNM1L	HEATR3	-0.22788	0.0447993	-0.25391
DNM1L	CCDC94	-0.22787	0.0448077	-0.20093
DNM1L	CCDC59	0.22785	0.0448222	0.22872
DNM1L	MAP1A	0.22784	0.0448371	0.23168
DNM1L	STAU2	0.22781	0.0448661	0.24445
DNM1L	ITGB8	-0.2278	0.0448716	-0.23004
DNM1L	NLRC5	-0.22775	0.0449183	-0.18879
DNM1L	ZHX2	0.22765	0.0450167	0.19268
DNM1L	MYBBP1A	-0.22764	0.0450274	-0.29023
DNM1L	GMNN	0.22763	0.0450338	0.25968
DNM1L	LAD1	-0.22763	0.0450385	-0.15178
DNM1L	CLN8	-0.22761	0.0450559	-0.23626
DNM1L	RAB1A	0.2276	0.0450702	0.20141
DNM1L	EPB41L5	0.22744	0.0452187	0.22179
DNM1L	LAMA2	-0.22737	0.0452899	-0.23373
DNM1L	LRRC8B	-0.22732	0.0453419	-0.23489
DNM1L	CARNS1	0.2273	0.0453619	0.2052
DNM1L	ARRDC4	-0.22726	0.0453959	-0.1941
DNM1L	NAB2	0.22723	0.0454223	0.17399
DNM1L	ST13P4	0.22723	0.0454262	0.19233
DNM1L	FGF18	0.22721	0.0454469	0.20963
DNM1L	BMF	0.22696	0.0456852	0.24273
DNM1L	IFI6	0.22694	0.0457077	0.24685
DNM1L	PARL	0.2269	0.0457509	0.25386
DNM1L	E2F1	0.2268	0.0458435	0.2681
DNM1L	ZNF540	-0.2268	0.045842	-0.24698
DNM1L	PRDX3	0.2267	0.0459477	0.23302
DNM1L	ZNF862	-0.22667	0.0459769	-0.19738
DNM1L	HMMR	0.22666	0.0459879	0.25373
DNM1L	LOC100996609	0.22658	0.0460603	0.23904
DNM1L	TIAF1	-0.22655	0.046091	-0.22887
DNM1L	ZNF710	-0.22655	0.046096	-0.20439
DNM1L	RDH10	0.22647	0.0461705	0.207
DNM1L	HERC2P2	-0.22644	0.0462006	-0.21481
DNM1L	AP1M1	0.22632	0.0463178	0.14665
DNM1L	RBFA	-0.22632	0.0463224	-0.26481
DNM1L	BLACAT1	0.2263	0.0463348	0.12004
DNM1L	KCNJ8	0.22626	0.0463796	0.25389
DNM1L	BAG2	0.22617	0.0464735	0.20859
DNM1L	RPL10	-0.22609	0.046545	-0.22531
DNM1L	FUBP1	0.22608	0.0465601	0.25424
DNM1L	RAB40B	-0.22608	0.0465594	-0.23656
DNM1L	TLK2	0.22603	0.0466081	0.21876
DNM1L	KATNAL1	0.22599	0.0466492	0.20366
DNM1L	GPR156	0.22592	0.0467211	0.21066
DNM1L	NCKAP5L	0.2259	0.0467381	0.20222
DNM1L	PGPEP1	-0.22582	0.0468196	-0.2161
DNM1L	KLHL17	-0.2258	0.0468332	-0.17515
DNM1L	IFT140	-0.22576	0.046874	-0.25563
DNM1L	MAGEH1	0.22571	0.0469322	0.19205
DNM1L	C6orf165	0.22562	0.0470203	0.24071
DNM1L	LOC101927550	-0.22548	0.0471621	-0.24248
DNM1L	TBC1D15	0.22545	0.0471921	0.30768
DNM1L	MRPS28	0.22539	0.0472528	0.2311
DNM1L	TXNIP	-0.22535	0.047293	-0.1682
DNM1L	BUB1B	0.22532	0.0473224	0.22273
DNM1L	SMARCA2	-0.22521	0.0474336	-0.21529
DNM1L	USP14	0.22518	0.0474569	0.20505
DNM1L	SGCE	0.2251	0.0475411	0.20563
DNM1L	AADAT	0.22508	0.0475666	0.19941
DNM1L	GPC3	0.22506	0.0475838	0.17457
DNM1L	ZNF416	-0.22506	0.0475822	-0.22252
DNM1L	MDM1	0.22505	0.0475891	0.2551
DNM1L	ZFP82	0.22503	0.0476085	0.20963
DNM1L	SHOC2	0.22502	0.0476193	0.2337
DNM1L	ZNF525	-0.22501	0.0476374	-0.23305
DNM1L	RGS19	0.22496	0.0476816	0.21668
DNM1L	UBAP1L	-0.22495	0.0476929	-0.22761
DNM1L	LOC440300	-0.22479	0.0478609	-0.22561
DNM1L	ZNF639	0.22473	0.0479181	0.24599
DNM1L	FAM110B	0.2247	0.0479447	0.22194
DNM1L	GMDS	-0.2247	0.0479458	-0.2031
DNM1L	AGAP6	-0.22469	0.0479562	-0.21127
DNM1L	MYCN	0.22469	0.0479565	0.1592
DNM1L	NAPEPLD	-0.22469	0.0479559	-0.25545
DNM1L	C11orf84	0.22465	0.0480032	0.21193
DNM1L	PHF2	-0.22461	0.0480378	-0.2205
DNM1L	SERINC5	0.22455	0.0480999	0.20419
DNM1L	TMEM56	0.22455	0.0481041	0.17207
DNM1L	ABCC3	-0.22449	0.0481638	-0.18965
DNM1L	MICAL3	-0.22449	0.0481668	-0.30166
DNM1L	SSH3	-0.22448	0.0481741	-0.17483
DNM1L	SKP2	0.22442	0.0482379	0.21135
DNM1L	SAE1	0.22438	0.0482711	0.21615
DNM1L	DCAF4	-0.22437	0.0482905	-0.24329
DNM1L	KIF27	-0.22428	0.0483729	-0.26398
DNM1L	SLC4A8	0.22421	0.0484502	0.17766
DNM1L	HSPA4	0.22419	0.0484722	0.24825
DNM1L	RAD18	0.22407	0.0485902	0.16913
DNM1L	IFT52	0.22405	0.0486117	0.21516
DNM1L	LGI4	0.22395	0.0487166	0.19223
DNM1L	MATK	-0.22392	0.0487481	-0.18575
DNM1L	C9orf16	-0.22389	0.0487844	-0.22483
DNM1L	MGAT1	0.22387	0.0488027	0.23886
DNM1L	FLRT3	0.22386	0.0488147	0.13934
DNM1L	ARHGAP11A	0.22377	0.0489046	0.25151
DNM1L	KAL1	0.22377	0.0489007	0.21185
DNM1L	PRKD1	0.22373	0.0489473	0.20555
DNM1L	LOC101928378	-0.22371	0.0489619	-0.21466
DNM1L	FBXW5	-0.22362	0.049061	-0.22214
DNM1L	BID	-0.22361	0.0490701	-0.20237
DNM1L	PAIP2	0.22359	0.0490866	0.17639
DNM1L	ZSWIM8-AS1	-0.22355	0.0491319	-0.19847
DNM1L	CTHRC1	0.22352	0.0491608	0.20796
DNM1L	CTU1	-0.22351	0.0491728	-0.21317
DNM1L	PSME4	0.22348	0.0492046	0.23681
DNM1L	TTI1	0.22347	0.0492129	0.26188
DNM1L	KLHL21	-0.22342	0.0492699	-0.21984
DNM1L	ANXA1	-0.22339	0.0492949	-0.20285
DNM1L	TAF5	0.22335	0.049342	0.22389
DNM1L	EXOC5	0.22333	0.0493584	0.21183
DNM1L	SGK3	0.22327	0.0494285	0.25867
DNM1L	ERLEC1	0.22317	0.0495339	0.23618
DNM1L	SCN1B	0.22314	0.049564	0.20462
DNM1L	BABAM1	0.22311	0.0495907	0.27637
DNM1L	GATAD1	-0.22308	0.0496238	-0.28474
DNM1L	TMEM68	0.22306	0.049643	0.2577
DNM1L	BMS1P4	-0.22304	0.0496604	-0.17161
DNM1L	GLUL	0.22299	0.0497223	0.24716
DNM1L	SNX2	0.22299	0.0497143	0.23542
DNM1L	B3GALTL	0.22297	0.0497379	0.18218
DNM1L	CYYR1	0.22297	0.0497343	0.26489
DNM1L	PPM1L	-0.22296	0.0497469	-0.20171
DNM1L	LDLRAD4	-0.2229	0.0498107	-0.20952
DNM1L	INSR	-0.22284	0.0498779	-0.28689
DNM1L	PPP6R2	-0.2228	0.0499211	-0.22541
DNM1L	NR1H2	-0.22279	0.049932	-0.23633
DNM1L	RALGPS1	-0.22278	0.049941	-0.23697
DNM1L	SLC26A11	0.22268	0.0500473	0.22842
DNM1L	ERICH1	-0.22266	0.0500628	-0.26954
DNM1L	SERPINF1	0.22266	0.0500618	0.1858
DNM1L	C5orf51	0.22264	0.050087	0.23034
DNM1L	LGALS3	-0.22253	0.0502067	-0.19837
DNM1L	RAB10	0.22251	0.050229	0.24438
DNM1L	SHMT2	0.22245	0.0502846	0.22665
DNM1L	GLB1L	0.22239	0.0503489	0.23745
DNM1L	PRMT6	0.22239	0.0503465	0.23074
DNM1L	PYROXD2	-0.22233	0.0504103	-0.27245
DNM1L	PMEL	0.22232	0.0504211	0.25115
DNM1L	ERICH5	0.22229	0.0504561	0.17141
DNM1L	RRP7B	-0.22221	0.0505376	-0.28558
DNM1L	DHX9	0.22211	0.050653	0.18269
DNM1L	CTBP1-AS	-0.2221	0.0506612	-0.21858
DNM1L	LOC102724827	-0.22198	0.0507927	-0.21608
DNM1L	KCNJ14	-0.22195	0.0508247	-0.2183
DNM1L	NUSAP1	0.22195	0.0508195	0.2334
DNM1L	PNPLA6	-0.22192	0.0508543	-0.27174
DNM1L	SLC35A5	0.22189	0.0508801	0.21203
DNM1L	VRK2	0.22187	0.0509056	0.23638
DNM1L	AP3B1	0.22176	0.0510231	0.22457
DNM1L	ZNF260	0.22174	0.0510463	0.17857
DNM1L	EBF1	0.22166	0.0511347	0.23631
DNM1L	SYT11	0.22165	0.0511435	0.22298
DNM1L	NOL6	-0.22163	0.051163	-0.19865
DNM1L	TSPAN7	0.22163	0.0511674	0.18153
DNM1L	SORBS2	-0.22162	0.0511765	-0.22819
DNM1L	CRABP2	0.22158	0.0512164	0.16524
DNM1L	SLC16A1	0.22158	0.0512153	0.18082
DNM1L	C5orf34	0.22152	0.0512788	0.20487
DNM1L	FYN	0.22152	0.0512836	0.21613
DNM1L	TMEM81	0.22152	0.051281	0.22177
DNM1L	PRKAR2A-AS1	0.22151	0.0512971	0.19536
DNM1L	COPE	0.22144	0.0513676	0.21734
DNM1L	SOD1	0.22141	0.0514047	0.22943
DNM1L	CEBPG	0.22135	0.05147	0.31003
DNM1L	NAPSB	-0.22134	0.0514725	-0.19278
DNM1L	ZNF516	-0.22131	0.0515077	-0.22938
DNM1L	CASP8AP2	0.22129	0.0515315	0.25722
DNM1L	EFEMP2	0.2212	0.0516228	0.15173
DNM1L	GAS8	-0.22117	0.0516547	-0.17806
DNM1L	LINC01138	-0.22109	0.0517417	-0.20861
DNM1L	RRAD	-0.22106	0.0517825	-0.19873
DNM1L	DHODH	-0.22104	0.0517989	-0.23846
DNM1L	CEACAM19	-0.22097	0.0518744	-0.2662
DNM1L	PQLC2	0.22097	0.0518777	0.21319
DNM1L	TFAP4	-0.22093	0.0519226	-0.27038
DNM1L	PIEZO2	0.2209	0.051953	0.19486
DNM1L	CES2	-0.22088	0.05197	-0.19556
DNM1L	LRRC40	0.22088	0.0519793	0.25052
DNM1L	SCNN1A	-0.22065	0.052221	-0.10978
DNM1L	KRR1	0.22059	0.0522924	0.28466
DNM1L	RNF39	-0.22059	0.0522933	-0.21008
DNM1L	ZNF843	-0.22057	0.0523156	-0.29094
DNM1L	C19orf70	-0.22055	0.0523364	-0.24979
DNM1L	SYT1	0.22043	0.0524659	0.19526
DNM1L	NMNAT1	-0.22041	0.052489	-0.23686
DNM1L	TRMU	-0.22041	0.0524838	-0.25381
DNM1L	LOC100499484	-0.22039	0.0525161	-0.18451
DNM1L	SLC1A4	0.22034	0.0525703	0.22141
DNM1L	ITSN1	0.22027	0.0526383	0.21886
DNM1L	UBE2E3	0.22026	0.0526506	0.20543
DNM1L	STAR	-0.2202	0.0527242	-0.22295
DNM1L	ZNF788	0.22018	0.0527407	0.13734
DNM1L	XAB2	-0.22012	0.0528134	-0.28659
DNM1L	TPK1	-0.22009	0.0528434	-0.22257
DNM1L	ESR1	-0.22002	0.0529239	-0.09093
DNM1L	FUK	-0.22	0.0529455	-0.2049
DNM1L	WDR54	0.21998	0.0529612	0.19498
DNM1L	SNF8	0.21994	0.05301	0.21731
DNM1L	PSMD12	0.21989	0.0530579	0.25363
DNM1L	ARHGEF12	-0.21983	0.0531348	-0.21114
DNM1L	NDFIP1	0.2197	0.0532733	0.21064
DNM1L	RAD51	0.2197	0.0532752	0.22609
DNM1L	MANSC1	0.21962	0.0533659	0.19435
DNM1L	FBXO27	0.2196	0.0533868	0.14018
DNM1L	PTK6	-0.21959	0.0533913	-0.21767
DNM1L	B4GALNT4	-0.21951	0.0534861	-0.21256
DNM1L	SULT1C2	0.21941	0.0535923	0.2009
DNM1L	NRTN	-0.21931	0.0537045	-0.23251
DNM1L	LZTS1	0.21907	0.0539779	0.18408
DNM1L	SLC27A1	-0.21907	0.0539829	-0.24986
DNM1L	HAT1	0.21897	0.0540849	0.24109
DNM1L	PRRX2	0.21897	0.054087	0.22796
DNM1L	DTL	0.21886	0.0542116	0.19617
DNM1L	PIGP	0.21884	0.0542422	0.25242
DNM1L	BACH2	0.2188	0.0542777	0.22847
DNM1L	FGFR1	0.21879	0.0542946	0.22521
DNM1L	MAT2A	-0.21877	0.0543135	-0.20323
DNM1L	ATXN7	-0.21873	0.0543622	-0.2141
DNM1L	NLRC3	-0.21867	0.0544308	-0.15543
DNM1L	KIF11	0.21862	0.054487	0.24367
DNM1L	MARCKS	0.21858	0.0545293	0.22129
DNM1L	MOCS2	0.21858	0.0545339	0.16519
DNM1L	SUPT7L	0.21858	0.0545341	0.10368
DNM1L	WDR27	-0.21849	0.0546348	-0.18851
DNM1L	KDM5A	0.21846	0.0546714	0.23869
DNM1L	SMAD4	-0.21842	0.0547089	-0.24928
DNM1L	BIRC5	0.2183	0.0548484	0.23846
DNM1L	SSSCA1-AS1	-0.21821	0.054946	-0.23188
DNM1L	PSMD5-AS1	-0.21818	0.0549899	-0.21726
DNM1L	HTATSF1	0.21801	0.0551782	0.18616
DNM1L	TSNARE1	-0.21794	0.0552583	-0.23661
DNM1L	KIAA0368	-0.21786	0.0553462	-0.20998
DNM1L	ELP3	0.21772	0.0555148	0.17475
DNM1L	FAM84B	0.21771	0.055528	0.23469
DNM1L	ZNF660	0.21769	0.0555454	0.15414
DNM1L	LOC101928062	0.21767	0.05557	0.18143
DNM1L	ARL5B	0.21766	0.05558	0.26135
DNM1L	GRK5	0.21764	0.0556064	0.16306
DNM1L	CYTL1	0.21762	0.05563	0.20093
DNM1L	MAVS	-0.21761	0.0556381	-0.23355
DNM1L	RGMB	-0.2176	0.055654	-0.21663
DNM1L	GBA	0.21751	0.0557506	0.19824
DNM1L	NCCRP1	0.21748	0.0557853	0.23866
DNM1L	TWIST1	0.21748	0.0557846	0.18972
DNM1L	ARV1	-0.21741	0.055866	-0.21757
DNM1L	SUGCT	0.21738	0.0559033	0.26259
DNM1L	LPAR1	0.21737	0.0559178	0.16744
DNM1L	RAB3D	-0.21735	0.0559369	-0.18181
DNM1L	PSD	0.21732	0.0559783	0.21489
DNM1L	SLC9A3R2	-0.21727	0.0560263	-0.21064
DNM1L	HIST2H2BF	-0.21726	0.0560468	-0.22394
DNM1L	N4BP1	-0.21721	0.0560981	-0.17791
DNM1L	KDM4B	-0.2172	0.0561124	-0.28282
DNM1L	SPNS1	0.21719	0.0561261	0.20394
DNM1L	ZNF787	-0.21714	0.0561848	-0.20194
DNM1L	NADK2	0.21712	0.0562	0.23555
DNM1L	MTA3	0.21709	0.0562436	0.27252
DNM1L	FAM104B	0.21698	0.0563661	0.19602
DNM1L	TMEM206	0.21697	0.056381	0.20449
DNM1L	PAIP1	0.21687	0.0564919	0.24771
DNM1L	GUCA1B	-0.21685	0.0565236	-0.22523
DNM1L	KLHL36	-0.21683	0.0565438	-0.15963
DNM1L	ST14	-0.21682	0.056557	-0.10965
DNM1L	KIF5C	-0.21678	0.0566011	-0.21865
DNM1L	RBPMS2	0.21678	0.0566044	0.20555
DNM1L	C3	-0.21674	0.0566501	-0.17629
DNM1L	DEGS1	0.2167	0.0566909	0.19468
DNM1L	ASCC1	0.21667	0.0567349	0.21724
DNM1L	THOP1	-0.21664	0.0567684	-0.20186
DNM1L	SARDH	0.21659	0.0568195	0.1896
DNM1L	HMGN3	0.21653	0.056898	0.19389
DNM1L	DAGLB	-0.21652	0.056908	-0.21843
DNM1L	B3GNT8	0.2165	0.0569294	0.20156
DNM1L	ADAM17	0.21647	0.0569691	0.20399
DNM1L	CUBN	-0.21646	0.0569744	-0.22685
DNM1L	GMFB	0.21644	0.0569972	0.18408
DNM1L	PPAPDC3	-0.21642	0.057019	-0.17758
DNM1L	TLR3	-0.21639	0.0570598	-0.16587
DNM1L	HSD3B7	-0.21637	0.0570812	-0.22207
DNM1L	INTS3	-0.21627	0.0571997	-0.2352
DNM1L	PARP3	-0.21626	0.0572084	-0.22187
DNM1L	DNHD1	-0.21617	0.0573214	-0.21441
DNM1L	CERS6	0.21609	0.0574104	0.18957
DNM1L	ZNF781	0.21592	0.0576149	0.18105
DNM1L	LYPD3	0.21576	0.0577991	0.21919
DNM1L	TNK1	-0.21575	0.0578123	-0.19794
DNM1L	GGCX	0.2157	0.0578695	0.24703
DNM1L	PIGL	-0.21561	0.0579811	-0.19253
DNM1L	ACBD5	0.21557	0.058027	0.24306
DNM1L	BRCC3	-0.21556	0.0580391	-0.17771
DNM1L	SLC25A1	-0.21551	0.0580986	-0.19584
DNM1L	TDG	0.21548	0.0581378	0.22703
DNM1L	NEURL1	0.21544	0.0581787	0.19956
DNM1L	2016-09-06	0.21541	0.0582231	0.18954
DNM1L	H2AFV	0.21517	0.0585062	0.25975
DNM1L	CNOT6	0.2151	0.058597	0.20396
DNM1L	TPT1-AS1	-0.21507	0.0586277	-0.25126
DNM1L	L3MBTL4	0.21506	0.0586442	0.21873
DNM1L	EPB41L4A-AS2	-0.21504	0.0586656	-0.23148
DNM1L	C6orf132	-0.21497	0.0587432	-0.14334
DNM1L	DNAJC22	0.21494	0.0587838	0.21678
DNM1L	KDM7A	-0.21492	0.058803	-0.20431
DNM1L	NEURL4	-0.21492	0.0588071	-0.21792
DNM1L	GOLGA2P5	-0.21483	0.0589195	-0.20265
DNM1L	NEBL	0.21482	0.05893	0.21949
DNM1L	ARL2	0.21478	0.0589759	0.19564
DNM1L	UCN	-0.21476	0.0589967	-0.21881
DNM1L	C1orf95	0.21469	0.0590883	0.22189
DNM1L	PI4KAP1	-0.21466	0.0591193	-0.24883
DNM1L	TMCC2	0.21464	0.0591406	0.19185
DNM1L	TPTE2P5	-0.21463	0.0591605	-0.25824
DNM1L	MBD2	-0.21458	0.0592249	-0.16286
DNM1L	SLC25A37	-0.21452	0.0592889	-0.20727
DNM1L	POLR3F	0.21449	0.0593315	0.24154
DNM1L	SYNCRIP	0.21449	0.0593295	0.1991
DNM1L	LOC729683	0.21446	0.0593677	0.2027
DNM1L	LYPD6	0.21445	0.0593806	0.26772
DNM1L	LRRC58	0.21443	0.0593977	0.20055
DNM1L	PKD1	-0.21435	0.0594931	-0.25525
DNM1L	PTP4A1	0.2143	0.0595622	0.16539
DNM1L	MAD2L2	0.21425	0.0596204	0.21848
DNM1L	C3orf67	0.21424	0.0596305	0.21537
DNM1L	MORC2	-0.21417	0.0597156	-0.25325
DNM1L	SLC16A9	-0.21414	0.0597582	-0.16006
DNM1L	KDSR	-0.21412	0.0597765	-0.16721
DNM1L	GLYCTK	0.2141	0.0598019	0.22518
DNM1L	NDRG3	0.21406	0.0598532	0.22758
DNM1L	IL11RA	0.214	0.0599241	0.13312
DNM1L	MYL6B	0.21398	0.0599554	0.26307
DNM1L	TRIM4	-0.21389	0.0600556	-0.25055
DNM1L	MZT1	0.21384	0.0601216	0.22151
DNM1L	TMEM106C	0.21379	0.0601814	0.18947
DNM1L	PSMG3-AS1	-0.21378	0.0602	-0.19217
DNM1L	RBM5	-0.21377	0.0602025	-0.21021
DNM1L	FAM117A	0.21372	0.0602713	0.2094
DNM1L	C19orf33	-0.21369	0.0603034	-0.17753
DNM1L	MAP4K4	0.21364	0.0603721	0.18264
DNM1L	HSBP1L1	-0.2136	0.0604212	-0.15773
DNM1L	FOXO6	0.21352	0.060516	0.17156
DNM1L	PPAP2A	0.21351	0.0605269	0.20897
DNM1L	PDGFD	0.2135	0.0605429	0.24372
DNM1L	IMMP2L	-0.21344	0.0606123	-0.25523
DNM1L	SLC25A6	-0.21343	0.0606285	-0.23598
DNM1L	BTG3	0.21339	0.0606738	0.27579
DNM1L	AKAP9	-0.21337	0.0606999	-0.22713
DNM1L	SPIN4	0.21334	0.0607328	0.20176
DNM1L	RAP2C	0.21332	0.0607655	0.21522
DNM1L	C9orf41	-0.21331	0.0607738	-0.27338
DNM1L	KIAA1598	0.2133	0.0607907	0.24602
DNM1L	DAG1	0.21324	0.0608637	0.19647
DNM1L	MCCC2	0.2132	0.0609081	0.26011
DNM1L	TMEM26	0.21319	0.0609289	0.16838
DNM1L	C7orf63	-0.21316	0.0609565	-0.21653
DNM1L	PLA2G7	0.21311	0.0610207	0.20439
DNM1L	BBS10	0.21306	0.0610867	0.21648
DNM1L	LOC100128398	-0.21304	0.0611101	-0.22134
DNM1L	TMEM87B	-0.21298	0.0611785	-0.17222
DNM1L	CTDP1	-0.21297	0.0611977	-0.22877
DNM1L	SCAF4	0.21295	0.0612261	0.19873
DNM1L	LZTR1	-0.21289	0.0612963	-0.26661
DNM1L	THEM6	-0.21287	0.0613225	-0.25308
DNM1L	TMEM117	0.21274	0.061488	0.22093
DNM1L	AKR7A2	0.21272	0.0615125	0.16777
DNM1L	RNF122	0.21264	0.0616074	0.22882
DNM1L	BTBD2	-0.21261	0.0616415	-0.16648
DNM1L	ISYNA1	0.21259	0.0616727	0.1621
DNM1L	DBIL5P	0.21254	0.0617315	0.19683
DNM1L	PCSK7	-0.21249	0.0617952	-0.23603
DNM1L	PREX1	0.21247	0.0618221	0.18868
DNM1L	LOC100129534	-0.21245	0.0618472	-0.23628
DNM1L	DMTF1	-0.21242	0.0618861	-0.23315
DNM1L	NUCB2	0.21239	0.0619164	0.19822
DNM1L	HDAC10	-0.21233	0.0620019	-0.20057
DNM1L	MAP7	-0.21225	0.0620981	-0.14969
DNM1L	PAPOLG	0.21225	0.0620974	0.17389
DNM1L	MAP4K1	0.21214	0.0622336	0.16865
DNM1L	PSMG1	0.21213	0.0622453	0.19683
DNM1L	PGM3	0.21206	0.0623374	0.2271
DNM1L	TPI1P2	0.21206	0.0623317	0.19807
DNM1L	CHPF	0.21205	0.0623525	0.21549
DNM1L	H2AFZ	0.21205	0.0623487	0.23211
DNM1L	ARMCX3	0.212	0.0624106	0.17665
DNM1L	ERGIC2	0.21198	0.0624406	0.2489
DNM1L	KDM4A-AS1	-0.21195	0.0624771	-0.22796
DNM1L	SUMO1P3	0.21195	0.0624823	0.22811
DNM1L	EPS15L1	0.21191	0.0625267	0.16438
DNM1L	NFXL1	-0.21181	0.0626526	-0.13755
DNM1L	NLE1	-0.21179	0.0626811	-0.19984
DNM1L	CPLX1	-0.21173	0.0627527	-0.20158
DNM1L	RASSF5	-0.21169	0.0628024	-0.21003
DNM1L	AR	-0.21167	0.0628295	-0.19524
DNM1L	C12orf4	0.21157	0.062964	0.21208
DNM1L	ZNF160	-0.21155	0.0629814	-0.24362
DNM1L	LOC100240735	0.21153	0.0630046	0.20586
DNM1L	INPP5A	0.21143	0.0631416	0.21109
DNM1L	GPR3	0.21139	0.0631917	0.18499
DNM1L	CMTM4	-0.21138	0.0631968	-0.22409
DNM1L	IFT81	0.21135	0.0632436	0.21049
DNM1L	ADAP1	-0.21132	0.0632738	-0.2443
DNM1L	ZNF808	-0.21122	0.0634091	-0.26157
DNM1L	MTPAP	0.21119	0.0634474	0.24465
DNM1L	ERBB2	-0.21118	0.0634577	-0.18011
DNM1L	CYLD	-0.21114	0.0635036	-0.151
DNM1L	LLGL2	-0.21109	0.0635697	-0.11749
DNM1L	SLC25A29	-0.21104	0.063641	-0.22356
DNM1L	FZD7	0.21097	0.0637333	0.17789
DNM1L	ZFP30	0.21097	0.0637261	0.23871
DNM1L	NFE2L1	0.21086	0.0638724	0.20993
DNM1L	CHCHD10	-0.21085	0.0638789	-0.18932
DNM1L	TMX3	-0.21081	0.0639345	-0.18542
DNM1L	DPY19L1	0.21079	0.0639547	0.19632
DNM1L	CYP27A1	0.21078	0.0639672	0.10833
DNM1L	KIAA1211	0.21075	0.0640169	0.19549
DNM1L	SNRPB2	0.21074	0.064019	0.23575
DNM1L	EPS8L2	-0.21059	0.0642211	-0.21071
DNM1L	TPM2	0.21056	0.0642546	0.22877
DNM1L	SGPP1	0.21054	0.0642855	0.14425
DNM1L	LEPRE1	0.21053	0.0642948	0.18016
DNM1L	ZRANB1	0.21052	0.0643099	0.26916
DNM1L	MORN2	0.21048	0.0643622	0.18203
DNM1L	IPPK	-0.21046	0.0643812	-0.20654
DNM1L	PHLDA1	0.21042	0.0644335	0.20727
DNM1L	PIR	0.21024	0.0646678	0.22708
DNM1L	TACC3	0.21023	0.0646825	0.22591
DNM1L	PHF12	-0.21022	0.0647027	-0.15636
DNM1L	HACE1	0.21019	0.0647362	0.20897
DNM1L	INHBA	0.21019	0.0647366	0.14397
DNM1L	AMOTL1	0.21015	0.0647881	0.18269
DNM1L	GPR133	0.21015	0.0647848	0.15624
DNM1L	LDHB	0.21014	0.0648078	0.25773
DNM1L	KIF18A	0.21013	0.0648145	0.22338
DNM1L	TNFSF4	0.20989	0.0651224	0.17816
DNM1L	GPATCH1	0.20985	0.0651837	0.1816
DNM1L	CEP19	0.20967	0.0654214	0.19159
DNM1L	NCKIPSD	-0.20967	0.0654192	-0.17789
DNM1L	FAM46A	0.20962	0.0654851	0.20242
DNM1L	C11orf74	0.20954	0.0655934	0.1923
DNM1L	USF2	0.20953	0.0656027	0.1595
DNM1L	MNAT1	0.20951	0.0656328	0.15945
DNM1L	ROMO1	0.20948	0.0656666	0.24822
DNM1L	SLC35F6	0.20944	0.0657207	0.19594
DNM1L	LCLAT1	0.20941	0.0657593	0.22973
DNM1L	MKNK2	-0.2094	0.0657743	-0.23148
DNM1L	SCARF1	-0.20934	0.0658463	-0.18836
DNM1L	FAT2	-0.20932	0.0658812	-0.1878
DNM1L	CNPY4	0.20926	0.0659553	0.15649
DNM1L	CAPN1	-0.20924	0.065985	-0.2034
DNM1L	CCDC61	-0.20917	0.0660763	-0.23016
DNM1L	FAM13A-AS1	-0.20914	0.066119	-0.19928
DNM1L	HLA-F-AS1	-0.20914	0.0661124	-0.15978
DNM1L	PDLIM7	0.20908	0.0661946	0.12131
DNM1L	PRKRA	0.20907	0.0662076	0.19847
DNM1L	TBC1D4	-0.20906	0.0662217	-0.18206
DNM1L	POR	-0.20903	0.0662678	-0.2099
DNM1L	DDX31	-0.20901	0.0662924	-0.20745
DNM1L	LOC389641	-0.20901	0.0662829	-0.13742
DNM1L	TIMP3	0.20899	0.0663099	0.20596
DNM1L	LRRTM1	0.20897	0.0663429	0.1943
DNM1L	HSPA12A	0.20896	0.0663606	0.17842
DNM1L	NINL	0.20896	0.0663491	0.18522
DNM1L	CCDC150	0.20892	0.0664074	0.19824
DNM1L	SNX11	0.20877	0.0666089	0.17718
DNM1L	SNX14	0.2087	0.0667038	0.21681
DNM1L	PCOLCE	0.20863	0.0667896	0.1532
DNM1L	ZNF137P	-0.20863	0.0667911	-0.23057
DNM1L	RHBDF1	-0.20861	0.0668204	-0.20715
DNM1L	SLC47A1	0.20861	0.0668267	0.22877
DNM1L	HAAO	0.20857	0.0668707	0.16709
DNM1L	ANKRD65	-0.20856	0.0668829	-0.20664
DNM1L	LOC100131655	-0.2085	0.0669687	-0.2265
DNM1L	NCBP2	0.20849	0.0669825	0.17834
DNM1L	RNF170	0.20833	0.067199	0.13744
DNM1L	KIAA1324L	0.20832	0.0672059	0.17632
DNM1L	HSPB7	0.20828	0.0672676	0.14326
DNM1L	DGCR8	-0.20825	0.0673029	-0.23322
DNM1L	BBX	0.20821	0.0673615	0.22263
DNM1L	PVRIG2P	-0.20821	0.0673605	-0.30859
DNM1L	SOCS5	0.20821	0.0673581	0.13982
DNM1L	DNAJC8	0.20813	0.0674654	0.17895
DNM1L	PRSS22	-0.20813	0.0674625	-0.1531
DNM1L	HGSNAT	0.20812	0.0674798	0.20866
DNM1L	PNPLA4	-0.20799	0.0676484	-0.21883
DNM1L	PSMC1	0.20796	0.0676947	0.20219
DNM1L	CWC15	0.20793	0.0677405	0.1984
DNM1L	WDPCP	0.20793	0.0677312	0.16456
DNM1L	NACAD	0.2079	0.0677704	0.17113
DNM1L	CPE	0.20787	0.067822	0.19908
DNM1L	SOX13	0.20785	0.0678473	0.19524
DNM1L	TMED9	0.20784	0.067859	0.16984
DNM1L	CLCNKB	0.20782	0.0678887	0.17986
DNM1L	FEN1	0.20779	0.0679231	0.20128
DNM1L	TPP1	0.2077	0.0680499	0.20677
DNM1L	ZNF93	0.20769	0.0680592	0.16921
DNM1L	ZNF324B	-0.20764	0.0681235	-0.22328
DNM1L	ZNF418	-0.2076	0.0681834	-0.21471
DNM1L	VRK1	0.20745	0.0683804	0.16478
DNM1L	TSPAN13	0.20743	0.06841	0.20606
DNM1L	TMEM120B	-0.20739	0.068475	-0.22073
DNM1L	LPIN3	-0.20737	0.0684896	-0.24607
DNM1L	HOXD10	-0.20732	0.0685704	-0.19754
DNM1L	SPAG4	0.20712	0.068844	0.19665
DNM1L	PARP1	0.20711	0.0688561	0.21812
DNM1L	PERM1	-0.20702	0.0689722	-0.20042
DNM1L	LINC00865	0.20697	0.0690458	0.20538
DNM1L	BST2	0.20696	0.0690625	0.18345
DNM1L	AFAP1L2	0.20695	0.0690759	0.17379
DNM1L	RPS26P11	0.20688	0.0691622	0.20796
DNM1L	TGIF2	0.20682	0.0692549	0.23618
DNM1L	RBM42	0.20678	0.0692981	0.13562
DNM1L	SORBS3	0.20668	0.069445	0.1834
DNM1L	TAF11	0.20667	0.0694585	0.12283
DNM1L	GLUD1P3	-0.20661	0.0695395	-0.1618
DNM1L	CNN1	0.2065	0.0696868	0.18418
DNM1L	COQ9	-0.2065	0.0696903	-0.16782
DNM1L	CD36	0.20644	0.0697717	0.21367
DNM1L	ZNF205	-0.20644	0.0697675	-0.21243
DNM1L	GNB2	-0.20637	0.0698729	-0.18358
DNM1L	PCED1B	-0.20634	0.069907	-0.17273
DNM1L	MOXD1	0.20632	0.0699374	0.1728
DNM1L	DVL1	-0.2063	0.0699654	-0.24731
DNM1L	C9orf89	-0.20629	0.0699853	-0.17212
DNM1L	BAZ1A	-0.20618	0.070129	-0.19675
DNM1L	MBLAC1	-0.20615	0.0701788	-0.23684
DNM1L	2016-09-02	0.20613	0.0701975	0.20578
DNM1L	TMEM43	-0.20613	0.0702093	-0.23082
DNM1L	QTRT1	-0.20611	0.0702315	-0.18545
DNM1L	STAT3	-0.20602	0.07035	-0.22032
DNM1L	C17orf85	-0.20599	0.0703987	-0.19903
DNM1L	NR6A1	-0.20593	0.0704792	-0.21188
DNM1L	RPL13	-0.20592	0.0704999	-0.25902
DNM1L	COQ10A	0.2059	0.0705291	0.21018
DNM1L	ZNF207	0.20589	0.0705329	0.20958
DNM1L	TRIM37	0.20585	0.0705956	0.20482
DNM1L	TREX2	-0.20581	0.0706551	-0.20163
DNM1L	CDS2	-0.20578	0.0706982	-0.18987
DNM1L	CNOT7	0.20573	0.0707627	0.23021
DNM1L	SDCBP2	-0.20573	0.0707662	-0.14157
DNM1L	GDI1	-0.20572	0.0707719	-0.1663
[truncated: 12,653 more rows]
