# Supplementary material for: Crosstalk between the mitochondrial fission protein, Drp1, and the cell cycle is identified across various cancer types and can impact survival of epithelial ovarian cancer patients
Source: Oncotarget. 2016 Aug 4;7(37):60021–37. doi: 10.18632/oncotarget.11047 (PMC5312366; doi:10.18632/oncotarget.11047)
Supplement: Supplementary file 5 [file oncotarget-07-60021-s005.xlsx]

## Sheet: Drp1-MAD1-REACTOME
Suppl. Table.4A. Summary of GSEA analyses of Drp1 co-expressing genes in EOC patients within Drp1-MAD1 group using REACTOME.
Pathways within the p anf q value cut off (< 0.05) shaded and those plotted in the figure are bolded.
Pathways with "REACT" ids are part of MsigDB but not currently present in Reactome database.
* Refer to Materials and Methods
Pattway IDs	Top Levels (Reassignments*)	Pathway Names	Normalized Enrichment Scores (NES)	Nominal p-vals	FDR q-vals
R-HSA-69278	CELL_CYCLE	REACTOME_CELL_CYCLE_MITOTIC	3.81951	0.000186567	0
R-HSA-1640170	CELL_CYCLE	REACTOME_CELL_CYCLE	3.73831	0.000186567	0
R-HSA-69306	DNA_REPLICATION (CELL CYCLE)	REACTOME_DNA_REPLICATION	3.57654	0.000186567	0
REACT_21300	CELL_CYCLE	REACTOME_MITOTIC_M_M_G1_PHASES	3.11299	0.000186567	0
R-HSA-453276	CELL_CYCLE	REACTOME_REGULATION_OF_MITOTIC_CELL_CYCLE	2.73942	0.000186567	0.00035625
R-HSA-453279	CELL_CYCLE	REACTOME_MITOTIC_G1_G1_S_PHASES	2.70992	0.000186567	0.000296875
REACT_21257	METABOLISM (METABOLISM OF PROTEINS)	REACTOME_METABOLISM_OF_RNA	2.6728	0.000186567	0.000254464
R-HSA-187577	CELL_CYCLE	REACTOME_SCFSKP2_MEDIATED_DEGRADATION_OF_P27_P21	2.58933	0.000186567	0.000420573
R-HSA-174178	CELL_CYCLE	REACTOME_APC_C_CDH1_MEDIATED_DEGRADATION_OF_CDC20_AND_OTHER_APC_C_CDH1_TARGETED_PROTEINS_IN_LATE_MITOSIS_EARLY_G1	2.57369	0.000186567	0.000373843
R-HSA-69206	CELL_CYCLE	REACTOME_G1_S_TRANSITION	2.53813	0.000186567	0.000504105
R-HSA-69620	CELL_CYCLE	REACTOME_CELL_CYCLE_CHECKPOINTS	2.52473	0.000186567	0.000591145
R-HSA-69242	CELL_CYCLE	REACTOME_S_PHASE	2.46315	0.000186567	0.000795622
R-HSA-69239	DNA_REPLICATION (CELL CYCLE)	REACTOME_SYNTHESIS_OF_DNA	2.45076	0.000186567	0.000846846
R-HSA-983169	IMMUNE_SYSTEM	REACTOME_CLASS_I_MHC_MEDIATED_ANTIGEN_PROCESSING_PRESENTATION	2.37206	0.000186567	0.00135269
R-HSA-174084	CELL_CYCLE	REACTOME_AUTODEGRADATION_OF_CDH1_BY_CDH1_APC_C	2.36626	0.000186567	0.00153896
R-HSA-68877	CELL_CYCLE	REACTOME_MITOTIC_PROMETAPHASE	2.36301	0.000186567	0.00156562
R-HSA-1236974	IMMUNE_SYSTEM	REACTOME_ER_PHAGOSOME_PATHWAY	2.32107	0.000186567	0.00211066
R-HSA-1236975	IMMUNE_SYSTEM	REACTOME_ANTIGEN_PROCESSING_CROSS_PRESENTATION	2.3029	0.00193424	0.00254254
R-HSA-176409	CELL_CYCLE	REACTOME_APC_C_CDC20_MEDIATED_DEGRADATION_OF_MITOTIC_PROTEINS	2.3	0.000186567	0.00240872
R-HSA-983168	IMMUNE_SYSTEM	REACTOME_ANTIGEN_PROCESSING_UBIQUITINATION_PROTEASOME_DEGRADATION	2.2962	0.000186567	0.00228829
R-HSA-162909	DISEASE	REACTOME_HOST_INTERACTIONS_OF_HIV_FACTORS	2.29035	0.000186567	0.00234315
R-HSA-1168372	IMMUNE_SYSTEM	REACTOME_DOWNSTREAM_SIGNALING_EVENTS_OF_B_CELL_RECEPTOR_BCR	2.28588	0.003861	0.00230142
R-HSA-349425	CELL_CYCLE	REACTOME_AUTODEGRADATION_OF_THE_E3_UBIQUITIN_LIGASE_COP1	2.26965	0.000186567	0.0023539
R-HSA-69613	CELL_CYCLE	REACTOME_P53_INDEPENDENT_G1_S_DNA_DAMAGE_CHECKPOINT	2.26956	0.000186567	0.00225582
R-HSA-174113	CELL_CYCLE	REACTOME_SCF_BETA_TRCP_MEDIATED_DEGRADATION_OF_EMI1	2.26565	0.000186567	0.00222892
R-HSA-983705	IMMUNE_SYSTEM	REACTOME_SIGNALING_BY_THE_B_CELL_RECEPTOR_BCR	2.26163	0.00186567	0.0021432
R-HSA-69563	CELL_CYCLE	REACTOME_P53_DEPENDENT_G1_DNA_DAMAGE_RESPONSE	2.25195	0.000186567	0.00206382
R-HSA-350562	METABOLISM	REACTOME_REGULATION_OF_ORNITHINE_DECARBOXYLASE_ODC	2.25127	0.000186567	0.00199011
R-HSA-169911	PROGRAMMED_CELL_DEATH	REACTOME_REGULATION_OF_APOPTOSIS	2.24129	0.000186567	0.0020875
R-HSA-1280218	IMMUNE_SYSTEM	REACTOME_ADAPTIVE_IMMUNE_SYSTEM	2.23942	0.000186567	0.00201792
R-HSA-69202	CELL_CYCLE	REACTOME_CYCLIN_E_ASSOCIATED_EVENTS_DURING_G1_S_TRANSITION_	2.23734	0.00202429	0.00195282
REACT_20605	METABOLISM	REACTOME_METABOLISM_OF_MRNA	2.23691	0.000186567	0.0018918
R-HSA-1169091	IMMUNE_SYSTEM	REACTOME_ACTIVATION_OF_NF_KAPPAB_IN_B_CELLS	2.19607	0.000186567	0.0029415
R-HSA-68874	DNA_REPLICATION (CELL CYCLE)	REACTOME_M_G1_TRANSITION	2.18842	0.00204082	0.0031037
R-HSA-195721	SIGNAL_TRANSDUCTION	REACTOME_SIGNALING_BY_WNT	2.18449	0.00378788	0.00311583
R-HSA-1236978	IMMUNE_SYSTEM	REACTOME_CROSS_PRESENTATION_OF_SOLUBLE_EXOGENOUS_ANTIGENS_ENDOSOMES	2.16622	0.00614754	0.0032419
R-HSA-450531	GENE_EXPRESSION	REACTOME_REGULATION_OF_MRNA_STABILITY_BY_PROTEINS_THAT_BIND_AU_RICH_ELEMENTS	2.16454	0.00197239	0.00319707
R-HSA-180585	DISEASE	REACTOME_VIF_MEDIATED_DEGRADATION_OF_APOBEC3G	2.11547	0.00395257	0.00423042
R-HSA-69017	DNA_REPLICATION (CELL CYCLE)	REACTOME_CDK_MEDIATED_PHOSPHORYLATION_AND_REMOVAL_OF_CDC6	2.05171	0.00201207	0.00558442
R-HSA-68949	DNA_REPLICATION (CELL CYCLE)	REACTOME_ORC1_REMOVAL_FROM_CHROMATIN	2.01929	0.00606061	0.00697307
R-HSA-162906	DISEASE	REACTOME_HIV_INFECTION	2.01474	0.00625	0.006967
R-HSA-749499	METABOLISM	REACTOME_DESTABILIZATION_OF_MRNA_BY_AUF1_HNRNP_D0	1.93745	0.0039604	0.010265
R-HSA-68867	DNA_REPLICATION (CELL CYCLE)	REACTOME_ASSEMBLY_OF_THE_PRE_REPLICATIVE_COMPLEX	1.90796	0.0116505	0.0113906
R-HSA-71291	METABOLISM	REACTOME_METABOLISM_OF_AMINO_ACIDS_AND_DERIVATIVES	1.90289	0.0146138	0.0115927
R-HSA-68827	DNA_REPLICATION (CELL CYCLE)	REACTOME_CDT1_ASSOCIATION_WITH_THE_CDC6_ORC_ORIGIN_COMPLEX	1.86328	0.0113852	0.0146356
R-HSA-392499	METABOLISM_OF_PROTEINS	REACTOME_METABOLISM_OF_PROTEINS	1.82934	0.0130597	0.0176046
R-HSA-109581	PROGRAMMED_CELL_DEATH	REACTOME_APOPTOSIS	1.74714	0.0152381	0.026096
R-HSA-453274	CELL_CYCLE	REACTOME_MITOTIC_G2_G2_M_PHASES	1.69369	0.0330578	0.0325347
R-HSA-168256	IMMUNE_SYSTEM	REACTOME_IMMUNE_SYSTEM	1.56376	0.0407725	0.0613635
R-HSA-69481	CELL_CYCLE	REACTOME_G2_M_CHECKPOINTS	1.42199	0.0916335	0.111444
R-HSA-597592	METABOLISM_OF_PROTEINS	REACTOME_POST_TRANSLATIONAL_PROTEIN_MODIFICATION	1.41235	0.102249	0.113898
R-HSA-73886	CELL_CYCLE	REACTOME_CHROMOSOME_MAINTENANCE	1.39459	0.119675	0.120497
R-HSA-73894	DNA_REPAIR	REACTOME_DNA_REPAIR	1.26833	0.170732	0.195466
R-HSA-71387	METABOLISM	REACTOME_METABOLISM_OF_CARBOHYDRATES	0.956779	0.499055	0.520711
R-HSA-556833	METABOLISM	REACTOME_METABOLISM_OF_LIPIDS_AND_LIPOPROTEINS	0.851592	0.672691	0.66093
R-HSA-535734	METABOLISM	REACTOME_FATTY_ACID_TRIACYLGLYCEROL_AND_KETONE_BODY_METABOLISM	0.836562	0.662791	0.671217
R-HSA-382551	TRANSMEMBRANE_TRANSPORT_OF_SMALL_MOLECULES	REACTOME_TRANSMEMBRANE_TRANSPORT_OF_SMALL_MOLECULES	0.779618	0.730841	0.73855
Negative correlation
Pattway IDs	Top Levels (Reassignments*)	Pathway Names	Normalized Enrichment Scores (NES)	Nominal p-vals	FDR q-vals
R-HSA-212436	GENE_EXPRESSION	REACTOME_GENERIC_TRANSCRIPTION_PATHWAY	-2.5611	0.000397614	0.000294118
R-HSA-168249	IMMUNE_SYSTEM	REACTOME_INNATE_IMMUNE_SYSTEM	-2.31753	0.00397614	0.00443336
R-HSA-388396	SIGNAL_TRANSDUCTION	REACTOME_GPCR_DOWNSTREAM_SIGNALING	-1.26718	0.188825	0.612079
R-HSA-372790	SIGNAL_TRANSDUCTION	REACTOME_SIGNALING_BY_GPCR	-1.17058	0.25969	0.640215
R-HSA-166520	SIGNAL_TRANSDUCTION	REACTOME_SIGNALLING_BY_NGF	-1.09696	0.327623	0.656316
REACT_1788	GENE_EXPRESSION	REACTOME_TRANSCRIPTION	-1.06061	0.351406	0.61353
R-HSA-1266738	DEVELOPMENTAL_BIOLOGY	REACTOME_DEVELOPMENTAL_BIOLOGY	-1.0265	0.410359	0.581846
R-HSA-422475	DEVELOPMENTAL_BIOLOGY	REACTOME_AXON_GUIDANCE	-0.987067	0.471513	0.569908
R-HSA-109582	HEMOSTASIS	REACTOME_HEMOSTASIS	-0.844118	0.652174	0.719035
R-HSA-1280215	IMMUNE_SYSTEM	REACTOME_CYTOKINE_SIGNALING_IN_IMMUNE_SYSTEM	-0.680765	0.852295	0.864615

## Sheet: Drp1-MAD1-KEGG
Suppl. Table.4B. Summary of GSEA analyses of Drp1 co-expressing genes in EOC patients within Drp1-MAD1 group using KEGG.
Pathways within the p anf q value cut off (< 0.05) shaded.
Pattway IDs	Pathway Names	No. of Genes identified	Normalized Enrichment Scores (NES)	Nominal p-vals	FDR q-vals
hsa04110	KEGG_CELL_CYCLE	35	2.21283	0.00204918	0.0119584
hsa03050	KEGG_PROTEASOME	16	2.15282	0.000204918	0.0140927
hsa04114	KEGG_OOCYTE_MEIOSIS	21	1.75142	0.0162602	0.0594011
hsa04914	KEGG_PROGESTERONE_MEDIATED_OOCYTE_MATURATION	17	1.65811	0.0310559	0.074697
hsa03040	KEGG_SPLICEOSOME	18	1.58536	0.0437262	0.0884506
hsa04810	KEGG_REGULATION_OF_ACTIN_CYTOSKELETON	15	1.33579	0.125498	0.21341
hsa04120	KEGG_UBIQUITIN_MEDIATED_PROTEOLYSIS	15	1.00247	0.406439	0.552525
hsa05200	KEGG_PATHWAYS_IN_CANCER	33	0.883893	0.588	0.669159
hsa04722	KEGG_NEUROTROPHIN_SIGNALING_PATHWAY	15	0.740334	0.794411	0.788008
hsa04010	KEGG_MAPK_SIGNALING_PATHWAY	27	-1.04096	0.380859	0.39111

## Sheet: Drp1-MAD1-Gistic-0-REACTOME
Suppl. Table.4C. Summary of GSEA analyses of Drp1 co-expressing genes in EOC patients within Drp1-MAD1-Gistic-0 group using REACTOME.
Pathways within the p anf q value cut off (< 0.05) shaded and those plotted in the figure are bolded.
Pathways with "REACT" ids are part of MsigDB but not currently present in Reactome database.
* Refer to Materials and Methods
Pattway IDs	Top Levels (Reassignments*)	Pathway Names	Normalized Enrichment Scores (NES)	Nominal p-vals	FDR q-vals
R-HSA-69278	CELL_CYCLE	REACTOME_CELL_CYCLE_MITOTIC	3.29107	0.000203252	0
R-HSA-1640170	CELL_CYCLE	REACTOME_CELL_CYCLE	3.10508	0.000203252	0
R-HSA-69306	DNA_REPLICATION (CELL_CYCLE)	REACTOME_DNA_REPLICATION	2.87173	0.000203252	0
REACT_21300	CELL_CYCLE	REACTOME_MITOTIC_M_M_G1_PHASES	2.67155	0.000203252	0.000402174
R-HSA-68877	CELL_CYCLE	REACTOME_MITOTIC_PROMETAPHASE	2.52699	0.000203252	0.000321739
R-HSA-1280218	IMMUNE_SYSTEM	REACTOME_ADAPTIVE_IMMUNE_SYSTEM	2.2572	0.00203252	0.00618298
R-HSA-69620	CELL_CYCLE	REACTOME_CELL_CYCLE_CHECKPOINTS	2.13012	0.000203252	0.0107364
REACT_1675	GENE_EXPRESSION	REACTOME_MRNA_PROCESSING	2.10062	0.00583658	0.0118783
R-HSA-168256	IMMUNE_SYSTEM	REACTOME_IMMUNE_SYSTEM	2.08293	0.00403226	0.0116201
R-HSA-72203	GENE_EXPRESSION	REACTOME_PROCESSING_OF_CAPPED_INTRON_CONTAINING_PRE_MRNA	1.95433	0.0133843	0.0222944
R-HSA-162906	DISEASE	REACTOME_HIV_INFECTION	1.89478	0.00411523	0.0296852
R-HSA-162909	DISEASE	REACTOME_HOST_INTERACTIONS_OF_HIV_FACTORS	1.84866	0.000203252	0.0340451
R-HSA-453279	CELL_CYCLE	REACTOME_MITOTIC_G1_G1_S_PHASES	1.84322	0.0117188	0.0328761
R-HSA-109582	HEMOSTASIS	REACTOME_HEMOSTASIS	1.8049	0.014553	0.0383361
R-HSA-73857	GENE_EXPRESSION	REACTOME_RNA_POL_II_TRANSCRIPTION	1.67313	0.028169	0.0730659
R-HSA-69206	CELL_CYCLE	REACTOME_G1_S_TRANSITION	1.64542	0.0386965	0.079701
R-HSA-382551	TRANSMEMBRANE_TRANSPORT_OF_SMALL_MOLECULES	REACTOME_TRANSMEMBRANE_TRANSPORT_OF_SMALL_MOLECULES	1.62619	0.0258449	0.0829304
R-HSA-1266738	DEVELOPMENTAL_BIOLOGY	REACTOME_DEVELOPMENTAL_BIOLOGY	1.54931	0.061144	0.113271
REACT_21257	METABOLISM	REACTOME_METABOLISM_OF_RNA	1.54001	0.0596708	0.111305
R-HSA-194315	SIGNAL_TRANSDUCTION	REACTOME_SIGNALING_BY_RHO_GTPASES	1.52106	0.0747475	0.116566
R-HSA-983169	IMMUNE_SYSTEM	REACTOME_CLASS_I_MHC_MEDIATED_ANTIGEN_PROCESSING_PRESENTATION	1.50184	0.0754717	0.1205
R-HSA-69242	CELL_CYCLE	REACTOME_S_PHASE	1.42203	0.11583	0.165855
R-HSA-422475	DEVELOPMENTAL_BIOLOGY	REACTOME_AXON_GUIDANCE	1.39156	0.106122	0.182701
R-HSA-392499	METABOLISM_OF_PROTEINS	REACTOME_METABOLISM_OF_PROTEINS	1.33878	0.126923	0.215006
R-HSA-1280215	IMMUNE_SYSTEM	REACTOME_CYTOKINE_SIGNALING_IN_IMMUNE_SYSTEM	1.31073	0.162835	0.230642
R-HSA-71387	METABOLISM	REACTOME_METABOLISM_OF_CARBOHYDRATES	1.21177	0.244813	0.32357
R-HSA-597592	METABOLISM_OF_PROTEINS	REACTOME_POST_TRANSLATIONAL_PROTEIN_MODIFICATION	1.20604	0.230143	0.318012
R-HSA-73886	CELL_CYCLE	REACTOME_CHROMOSOME_MAINTENANCE	1.17842	0.266	0.336569
R-HSA-983168	IMMUNE_SYSTEM	REACTOME_ANTIGEN_PROCESSING_UBIQUITINATION_PROTEASOME_DEGRADATION	1.16451	0.238889	0.341276
REACT_1788	GENE_EXPRESSION	REACTOME_TRANSCRIPTION	1.05299	0.382	0.467748
R-HSA-71291	METABOLISM	REACTOME_METABOLISM_OF_AMINO_ACIDS_AND_DERIVATIVES	0.905694	0.562264	0.670503
R-HSA-881907	SIGNAL_TRANSDUCTION	REACTOME_GASTRIN_CREB_SIGNALLING_PATHWAY_VIA_PKC_AND_MAPK	0.81144	0.706458	0.806709
R-HSA-166520	SIGNAL_TRANSDUCTION	REACTOME_SIGNALLING_BY_NGF	0.786255	0.722868	0.819794
R-HSA-112316	NEURONAL_SYSTEM	REACTOME_NEURONAL_SYSTEM	0.755593	0.747664	0.841191
R-HSA-535734	METABOLISM	REACTOME_FATTY_ACID_TRIACYLGLYCEROL_AND_KETONE_BODY_METABOLISM	0.667878	0.874755	0.929872
R-HSA-556833	METABOLISM	REACTOME_METABOLISM_OF_LIPIDS_AND_LIPOPROTEINS	0.619115	0.931373	0.953417
R-HSA-372790	SIGNAL_TRANSDUCTION	REACTOME_SIGNALING_BY_GPCR	0.565964	0.961924	0.962476
Negative correlation
Pattway IDs	Top Levels (Reassignments*)	Pathway Names	Normalized Enrichment Scores (NES)	Nominal p-vals	FDR q-vals
R-HSA-212436	GENE_EXPRESSION	REACTOME_GENERIC_TRANSCRIPTION_PATHWAY	-1.43343	0.104418	0.650581
R-HSA-168249	IMMUNE_SYSTEM	REACTOME_INNATE_IMMUNE_SYSTEM	-1.28308	0.174419	0.603794
R-HSA-112315	NEURONAL_SYSTEM	REACTOME_TRANSMISSION_ACROSS_CHEMICAL_SYNAPSES	-0.905682	0.557114	1
R-HSA-109581	PROGRAMMED_CELL_DEATH	REACTOME_APOPTOSIS	-0.764939	0.765784	1
R-HSA-500792	SIGNAL_TRANSDUCTION	REACTOME_GPCR_LIGAND_BINDING	-0.683996	0.839458	1
R-HSA-1483257	METABOLISM	REACTOME_PHOSPHOLIPID_METABOLISM	-0.661816	0.890595	1
R-HSA-388396	SIGNAL_TRANSDUCTION	REACTOME_GPCR_DOWNSTREAM_SIGNALING	-0.468645	0.987603	0.995156
