# Supplementary material for: Crosstalk between the mitochondrial fission protein, Drp1, and the cell cycle is identified across various cancer types and can impact survival of epithelial ovarian cancer patients
Source: Oncotarget. 2016 Aug 4;7(37):60021–37. doi: 10.18632/oncotarget.11047 (PMC5312366; doi:10.18632/oncotarget.11047)
Supplement: Supplementary file 6 [file oncotarget-07-60021-s006.xlsx]

## Sheet: Drp1 correlated pathways
Supplementary TableS5: Top level Reactome categpries categories positively (up) or negatively (down) correlating with Drp1 expression
Highlighted (red) candidates have been depricated from the current Reactome database
Cell Cycle phase has been assigned based on the hierrarchical information from REACTOME
Genes	Core Enrichment	DNA Replication Up	Immune System Up	Metabolism Up	Gene Expression Down	Immune System Down	Cell Cycle phase
ACTR1A	Yes	NA	NA	NA	NA	NA	G2-M
AKAP9	No	NA	NA	NA	NA	NA	G2-M
APITD1	Yes	DNA_REPLICATION	NA	NA	NA	NA	M
AURKA	Yes	NA	NA	NA	NA	NA	G2-M
AURKB	Yes	DNA_REPLICATION	NA		NA	NA	G2-M
BIRC5	Yes	DNA_REPLICATION	NA	NA	NA	NA	M
BUB1	Yes	DNA_REPLICATION	NA	NA	NA	NA	M
BUB1B	No	DNA_REPLICATION	NA	NA	NA	NA	M
BUB3	Yes	DNA_REPLICATION	NA	NA	NA	NA	M
C3	Yes	NA	NA	NA	NA	IMMUNE_SYSTEM
CALR	Yes	NA	IMMUNE_SYSTEM	NA	NA	NA
CCNA1	Yes	DNA_REPLICATION	NA	NA	NA	NA	S + G2/M
CCNA2	Yes	DNA_REPLICATION	NA	NA	NA	NA	S + G2/M
CCNB1	Yes	NA	NA	NA	NA	NA	G2-M
CCNB2	Yes	NA	NA	NA	NA	NA	G2-M
CDC20	Yes	DNA_REPLICATION	IMMUNE_SYSTEM	NA	NA	NA	S, G2-M
CDC25A	Yes	NA	NA	NA	NA	NA	G2-M
CDC25B	Yes	NA	NA	NA	NA	NA	G2-M
CDC25C	Yes	NA	NA	NA	NA	NA	G2-M
CDC34	No	NA	IMMUNE_SYSTEM	NA	NA	NA
CDC45	Yes	DNA_REPLICATION	NA	NA	NA	NA	S,G2-M
CDC6	No	DNA_REPLICATION	NA	NA	NA	NA	S
CDC7	Yes	DNA_REPLICATION	NA	NA	NA	NA	S, G2-M
CDCA8	Yes	DNA_REPLICATION	NA	NA	NA	NA	M
CDK1	Yes	NA	NA	NA	NA	IMMUNE_SYSTEM
CDK2	Yes	DNA_REPLICATION	NA	NA	NA		G1, G1/S
CDK4	Yes	NA	NA	NA	NA	NA	G1, G1/S
CENPA	Yes	DNA_REPLICATION	NA	NA	NA	NA	M
CENPH	Yes	DNA_REPLICATION	NA	NA	NA	NA	M
CENPI	No	DNA_REPLICATION	NA	NA	NA	NA	M
CENPK	Yes	DNA_REPLICATION	NA	NA	NA	NA	M
CENPL	Yes	DNA_REPLICATION	NA	NA	NA	NA	M
CENPM	Yes	DNA_REPLICATION	NA	NA	NA	NA	M
CENPN	Yes	DNA_REPLICATION	NA	NA	NA	NA	M
CENPO	No	DNA_REPLICATION	NA	NA	NA	NA	M
CENPQ	No	DNA_REPLICATION	NA	NA	NA	NA	M
CEP72	No	NA	NA	NA	NA	NA	G2-M
CEP76	Yes	NA	NA	NA	NA	NA	G2-M
CKS1B	Yes	NA	NA	NA	NA	NA	G1, G1-S
CNOT2	Yes	NA	NA	METABOLISM	NA	NA
CSNK1D	No	NA	NA	NA	NA	NA	S and G2-M
CUL2	Yes	NA	IMMUNE_SYSTEM	NA	NA	NA
DCTN2	Yes	NA	NA	NA	NA	NA	G2-M
DDOST	Yes	NA	NA	NA	NA	IMMUNE_SYSTEM
DNA2	Yes	DNA_REPLICATION	NA	NA	NA	NA	S
DSN1	Yes	DNA_REPLICATION	NA	NA	NA	NA	M
E2F1	Yes	DNA_REPLICATION	NA	NA	NA	NA	G1, G1-S, S
ERCC6L	Yes	DNA_REPLICATION	NA	NA	NA	NA	M
EXOSC1	Yes	NA	NA	METABOLISM	NA	NA
EXOSC9	Yes	NA	NA	METABOLISM	NA	NA
FEN1	Yes	DNA_REPLICATION	NA	NA	NA	NA	S
GEMIN2	Yes	NA	NA	METABOLISM	NA	NA
GINS1	Yes	DNA_REPLICATION	NA	NA	NA	NA	S
GINS2	Yes	DNA_REPLICATION	NA	NA	NA	NA	S
GINS4	Yes	DNA_REPLICATION	NA	NA	NA	NA	S
GMNN	Yes	DNA_REPLICATION	NA	NA	NA	NA	S
H2AFZ	Yes	NA	NA	NA	NA	NA	S
HIST1H4C	No	NA	NA	NA	NA	NA	S
HJURP	Yes	NA	NA	NA	NA	NA	S, G2-M
HSPA2	Yes	NA	NA	NA	NA	NA
KAT2A	Yes	NA	NA	NA	GENE_EXPRESSION	NA
LGALS3	Yes	NA	NA	NA	NA	IMMUNE_SYSTEM
LIN9	Yes	NA	NA	NA	NA	NA	G1-S
LMNB1	No	NA	NA	NA	NA	NA	M
MAML2	Yes	NA	NA	NA	GENE_EXPRESSION	NA
MAP2K7	Yes	NA	NA	NA	NA	IMMUNE_SYSTEM
MAPK3	Yes	NA	NA	NA	NA	IMMUNE_SYSTEM
MAPRE1	Yes	DNA_REPLICATION	NA	NA	NA	NA	M
MAX	No	NA	NA	NA	NA	NA	G1-G1/S
MCM10	Yes	DNA_REPLICATION	NA	NA	NA	NA	S, G2-M
MCM3	No	DNA_REPLICATION	NA	NA	NA	NA	S, G2-M
MCM4	Yes	DNA_REPLICATION	NA	NA	NA	NA	S, G2-M
MCM6	Yes	DNA_REPLICATION	NA	NA	NA	NA	S, G2-M
MCM8	Yes	DNA_REPLICATION	NA	NA	NA	NA	S, G2-M
MED20	No	NA	NA	NA	GENE_EXPRESSION	NA
MIS12	Yes	DNA_REPLICATION	NA	NA	NA	NA	M
MIS18A	Yes	NA	NA	NA	NA	NA	M
MYBL2	Yes	NA	NA	NA	NA	NA	G2-M
MYC	Yes	NA	NA	NA	GENE_EXPRESSION	NA
NDC80	Yes	DNA_REPLICATION	NA	NA	NA	NA	M
NEK2	Yes	NA	NA	NA	NA	NA	G2-M
NINL	No	NA	NA	NA	NA	NA	G2-M
NR1D1	Yes	NA	NA	NA	GENE_EXPRESSION	NA
NR1H2	Yes	NA	NA	NA	GENE_EXPRESSION	NA
NUF2	Yes	DNA_REPLICATION	NA	NA	NA	NA	M
NUP107	Yes	DNA_REPLICATION	NA	METABOLISM	NA	NA	M
ORC6	Yes	DNA_REPLICATION	NA	NA	NA	NA	S, G2-M
PABPC1	No	NA	NA	METABOLISM	NA	NA
PAIP1	Yes	NA	NA	METABOLISM	NA	NA
PARP1	No	NA	NA	NA	GENE_EXPRESSION	NA
PCNA	Yes	DNA_REPLICATION	NA	NA	NA	NA	G1-S, S
PLK1	Yes	DNA_REPLICATION	NA	NA	NA	NA	M
POLA2	No	DNA_REPLICATION	NA	NA	NA	NA	S
POLE2	Yes	DNA_REPLICATION	NA	NA	NA	NA	S
PRIM1	Yes	DNA_REPLICATION	NA	NA	NA	NA	S
PSMA2	Yes	DNA_REPLICATION	IMMUNE_SYSTEM	METABOLISM	NA	NA	G1, S, M
PSMA3	Yes	DNA_REPLICATION	IMMUNE_SYSTEM	METABOLISM	NA	NA	G1, S, M
PSMA6	Yes	DNA_REPLICATION	IMMUNE_SYSTEM	METABOLISM	NA	NA	G1, S, M
PSMB5	Yes	DNA_REPLICATION	IMMUNE_SYSTEM	METABOLISM	NA	NA	G1, S, M
PSMB6	Yes	DNA_REPLICATION	IMMUNE_SYSTEM	METABOLISM	NA	NA	G1, S, M
PSMC1	Yes	DNA_REPLICATION	IMMUNE_SYSTEM	METABOLISM	NA	NA	G1, S, M
PSMC4	Yes	DNA_REPLICATION	IMMUNE_SYSTEM	METABOLISM	NA	NA	G1, S, M
PSMC6	Yes	DNA_REPLICATION	IMMUNE_SYSTEM	METABOLISM	NA	NA	G1, S, M
PSMD1	Yes	DNA_REPLICATION	IMMUNE_SYSTEM	METABOLISM	NA	NA	G1, S, M
PSMD11	Yes	DNA_REPLICATION	IMMUNE_SYSTEM	METABOLISM	NA	NA	G1, S, M
PSMD13	Yes	DNA_REPLICATION	IMMUNE_SYSTEM	METABOLISM	NA	NA	G1, S, M
PSMD14	Yes	DNA_REPLICATION	IMMUNE_SYSTEM	METABOLISM	NA	NA	G1, S, M
PSMD2	Yes	DNA_REPLICATION	IMMUNE_SYSTEM	METABOLISM	NA	NA	G1, S, M
PSMD6	Yes	DNA_REPLICATION	IMMUNE_SYSTEM	METABOLISM	NA	NA	G1, S, M
PSMD7	Yes	DNA_REPLICATION	IMMUNE_SYSTEM	METABOLISM	NA	NA	G1, S, M
PSME4	Yes	DNA_REPLICATION	IMMUNE_SYSTEM	METABOLISM	NA	NA	G1, S, M
PTTG1	Yes	NA	NA	NA	NA	NA	M
RAD1	Yes	NA	NA	NA	NA	NA	S, G2-M
RAE1	Yes	NA	NA	METABOLISM	NA	NA
RFC4	Yes	DNA_REPLICATION	NA	NA	NA	NA	S, G2-M
RFWD2	Yes	NA	NA	NA	NA	NA	G1-S
RNF182	Yes	NA	IMMUNE_SYSTEM	NA	NA	NA
RPS6KA2	Yes	NA	NA	NA	NA	IMMUNE_SYSTEM
RPS6KA5	Yes	NA	NA	NA	NA	IMMUNE_SYSTEM
RRM2	Yes	NA	NA	NA	NA	NA
SEC31A	No	NA	IMMUNE_SYSTEM	NA	NA	NA
SEC61A2	Yes	NA	IMMUNE_SYSTEM	NA	NA	NA
SEC61G	Yes	NA	IMMUNE_SYSTEM	NA	NA	NA
SGOL1	Yes	DNA_REPLICATION	NA	NA	NA	NA	M
SGOL2	Yes	DNA_REPLICATION	NA	NA	NA	NA	M
SIKE1	Yes	NA	NA	NA	NA	IMMUNE_SYSTEM
SKIL	No	NA	NA	NA	GENE_EXPRESSION	NA
SKP2	Yes	NA	IMMUNE_SYSTEM	NA	NA	NA	G1
SMC3	Yes	DNA_REPLICATION	NA	NA	NA	NA	M
SNRPD1	Yes	NA	NA	METABOLISM	NA	NA
SNRPE	Yes	NA	NA	METABOLISM	NA	NA
SNRPG	Yes	NA	NA	METABOLISM	NA	NA
SPC25	Yes	DNA_REPLICATION	NA	NA	NA	NA	M
SPSB2	Yes	NA	IMMUNE_SYSTEM	NA	NA	NA
SYNE2	No	NA	NA	NA	NA	NA
TBK1	Yes	NA	NA	NA	NA	IMMUNE_SYSTEM
TBL1X	Yes	NA	NA	NA	GENE_EXPRESSION	NA
TCEB1	Yes	NA	IMMUNE_SYSTEM	NA	NA	NA
TIRAP	Yes	NA	NA	NA	NA	IMMUNE_SYSTEM
TLR5	Yes	NA	NA	NA	NA	IMMUNE_SYSTEM
TRAF6	Yes	NA	NA	NA	NA	IMMUNE_SYSTEM
TXNIP	Yes	NA	NA	NA	NA	IMMUNE_SYSTEM
TYMS	Yes	NA	NA	NA	NA	NA	G1/S
UBA2	Yes	NA	IMMUNE_SYSTEM	NA	NA	NA
UBE2C	Yes	NA	IMMUNE_SYSTEM	NA	NA	NA	S, G2-M
UBE2E3	Yes	NA	IMMUNE_SYSTEM	NA	NA	NA
UBE2F	Yes	NA	IMMUNE_SYSTEM	NA	NA	NA
UBE2G1	Yes	NA	IMMUNE_SYSTEM	NA	NA	NA
UBE2N	Yes	NA	IMMUNE_SYSTEM	NA	NA	IMMUNE_SYSTEM
UBE2V2	Yes	NA	IMMUNE_SYSTEM	NA	NA	NA
XPO1	Yes	DNA_REPLICATION	NA	METABOLISM	NA	NA	M
YWHAE	Yes	NA	NA	NA	NA	NA
ZNF154	Yes	NA	NA	NA	GENE_EXPRESSION	NA
ZNF202	Yes	NA	NA	NA	GENE_EXPRESSION	NA
ZNF213	Yes	NA	NA	NA	GENE_EXPRESSION	NA
ZNF227	Yes	NA	NA	NA	GENE_EXPRESSION	NA
ZNF230	Yes	NA	NA	NA	GENE_EXPRESSION	NA
ZNF234	Yes	NA	NA	NA	GENE_EXPRESSION	NA
ZNF264	Yes	NA	NA	NA	GENE_EXPRESSION	NA
ZNF382	No	NA	NA	NA	GENE_EXPRESSION	NA
ZNF567	No	NA	NA	NA	GENE_EXPRESSION	NA
ZNF577	Yes	NA	NA	NA	GENE_EXPRESSION	NA
ZNF615	Yes	NA	NA	NA	GENE_EXPRESSION	NA
ZWINT	Yes	DNA_REPLICATION	NA	NA	NA	NA	M
