# Supplementary material for: Crosstalk between the mitochondrial fission protein, Drp1, and the cell cycle is identified across various cancer types and can impact survival of epithelial ovarian cancer patients
Source: Oncotarget. 2016 Aug 4;7(37):60021–37. doi: 10.18632/oncotarget.11047 (PMC5312366; doi:10.18632/oncotarget.11047)
Supplement: Supplementary file 7 [file oncotarget-07-60021-s007.xlsx]

## Sheet: FIS1
Suppl. Table.6A. Summary of GSEA analyses of FIS1 co-expressing genes in EOC patients wihtin FIS1-Gistic0 group.
Pathways within the p anf q value cut off (< 0.05) shaded.
Pathways with "REACT" ids are part of MsigDB but not currently present in Reactome database.
* Refer to Materials and Methods
Positive correlation
Pattway IDs	Top Levels (Reassignments*)	Pathway Names	Normalized Enrichment Scores (NES)	Nominal p-vals	FDR q-vals
R-HSA-156902	RIBOSOMES*	REACTOME_PEPTIDE_CHAIN_ELONGATION	6.0586	0.000959693	0
R-HSA-1799339	RIBOSOMES*	REACTOME_SRP_DEPENDENT_COTRANSLATIONAL_PROTEIN_TARGETING_TO_MEMBRANE	6.01154	0.000959693	0
R-HSA-168273	DISEASE	REACTOME_INFLUENZA_VIRAL_RNA_TRANSCRIPTION_AND_REPLICATION	5.93387	0.000959693	0
R-HSA-392499	RIBOSOMES*	REACTOME_METABOLISM_OF_PROTEINS	5.88148	0.000959693	0
R-HSA-157279	GENE_EXPRESSION	REACTOME_3_UTR_MEDIATED_TRANSLATIONAL_REGULATION	5.85077	0.000959693	0
R-HSA-72766	RIBOSOMES*	REACTOME_TRANSLATION	5.83604	0.000959693	0
REACT_20605	RIBOSOMES*	REACTOME_METABOLISM_OF_MRNA	5.59105	0.000959693	0
R-HSA-975957	GENE_EXPRESSION	REACTOME_NONSENSE_MEDIATED_DECAY_ENHANCED_BY_THE_EXON_JUNCTION_COMPLEX	5.53525	0.000959693	0
R-HSA-168255	DISEASE	REACTOME_INFLUENZA_LIFE_CYCLE	5.42856	0.000959693	0
REACT_21257	RIBOSOMES*	REACTOME_METABOLISM_OF_RNA	5.30904	0.000959693	0
R-HSA-72695	RIBOSOMES*	REACTOME_FORMATION_OF_THE_TERNARY_COMPLEX_AND_SUBSEQUENTLY_THE_43S_COMPLEX	3.55574	0.000959693	0
R-HSA-72662	RIBOSOMES*	REACTOME_ACTIVATION_OF_THE_MRNA_UPON_BINDING_OF_THE_CAP_BINDING_COMPLEX_AND_EIFS_AND_SUBSEQUENT_BINDING_TO_43S	3.53327	0.000959693	0
R-HSA-1428517	METABOLISM	REACTOME_TCA_CYCLE_AND_RESPIRATORY_ELECTRON_TRANSPORT	2.92773	0.000959693	0
R-HSA-71291	METABOLISM	REACTOME_METABOLISM_OF_AMINO_ACIDS_AND_DERIVATIVES	2.36197	0.000959693	0.000820041
R-HSA-450531	GENE_EXPRESSION	REACTOME_REGULATION_OF_MRNA_STABILITY_BY_PROTEINS_THAT_BIND_AU_RICH_ELEMENTS	1.90451	0.00959693	0.0243555
R-HSA-1168372	IMMUNE_SYSTEM	REACTOME_DOWNSTREAM_SIGNALING_EVENTS_OF_B_CELL_RECEPTOR_BCR	1.81824	0.0120724	0.0359269
R-HSA-2132295	IMMUNE_SYSTEM	REACTOME_MHC_CLASS_II_ANTIGEN_PRESENTATION	1.81198	0.020202	0.0349956
R-HSA-597592	METABOLISM_OF_PROTEINS	REACTOME_POST_TRANSLATIONAL_PROTEIN_MODIFICATION	1.73471	0.0169811	0.0510103
R-HSA-199991	VESICLE_MEDIATED_TRANSPORT	REACTOME_MEMBRANE_TRAFFICKING	1.66414	0.0380762	0.0712157
R-HSA-983705	IMMUNE_SYSTEM	REACTOME_SIGNALING_BY_THE_B_CELL_RECEPTOR_BCR	1.5932	0.0394477	0.0965642
R-HSA-1280218	IMMUNE_SYSTEM	REACTOME_ADAPTIVE_IMMUNE_SYSTEM	1.58242	0.0433145	0.0967781
R-HSA-76002	HEMOSTASIS	REACTOME_PLATELET_ACTIVATION_SIGNALING_AND_AGGREGATION	1.55365	0.0707457	0.107027
R-HSA-162909	DISEASE	REACTOME_HOST_INTERACTIONS_OF_HIV_FACTORS	1.52804	0.0603291	0.114633
R-HSA-69620	CELL_CYCLE	REACTOME_CELL_CYCLE_CHECKPOINTS	1.42	0.0983936	0.172553
R-HSA-109582	HEMOSTASIS	REACTOME_HEMOSTASIS	1.23218	0.20983	0.339129
R-HSA-168256	IMMUNE_SYSTEM	REACTOME_IMMUNE_SYSTEM	1.22825	0.19883	0.330896
R-HSA-983169	IMMUNE_SYSTEM	REACTOME_CLASS_I_MHC_MEDIATED_ANTIGEN_PROCESSING_PRESENTATION	1.0992	0.310838	0.498554
R-HSA-372790	SIGNAL_TRANSDUCTION	REACTOME_SIGNALING_BY_GPCR	1.08785	0.338462	0.497956
R-HSA-162906	DISEASE	REACTOME_HIV_INFECTION	1.07928	0.336714	0.493096
R-HSA-168249	IMMUNE_SYSTEM	REACTOME_INNATE_IMMUNE_SYSTEM	1.01688	0.39	0.568908
R-HSA-168898	IMMUNE_SYSTEM	REACTOME_TOLL_RECEPTOR_CASCADES	0.977364	0.46281	0.616769
R-HSA-187037	SIGNAL_TRANSDUCTION	REACTOME_NGF_SIGNALLING_VIA_TRKA_FROM_THE_PLASMA_MEMBRANE	0.963328	0.482966	0.621612
R-HSA-109581	PROGRAMMED_CELL_DEATH	REACTOME_APOPTOSIS	0.943003	0.51004	0.635495
R-HSA-983168	IMMUNE_SYSTEM	REACTOME_ANTIGEN_PROCESSING_UBIQUITINATION_PROTEASOME_DEGRADATION	0.934778	0.536539	0.630588
R-HSA-166520	SIGNAL_TRANSDUCTION	REACTOME_SIGNALLING_BY_NGF	0.921229	0.513359	0.63431
R-HSA-166054	IMMUNE_SYSTEM	REACTOME_ACTIVATED_TLR4_SIGNALLING	0.884803	0.610338	0.673966
R-HSA-69306	CELL_CYCLE	REACTOME_DNA_REPLICATION	0.843663	0.655556	0.716598
R-HSA-388396	SIGNAL_TRANSDUCTION	REACTOME_GPCR_DOWNSTREAM_SIGNALING	0.748869	0.767442	0.844051
R-HSA-382551	TRANSMEMBRANE_TRANSPORT_OF_SMALL_MOLECULES	REACTOME_TRANSMEMBRANE_TRANSPORT_OF_SMALL_MOLECULES	0.668507	0.900398	0.923064
REACT_21300	CELL_CYCLE	REACTOME_MITOTIC_M_M_G1_PHASES	0.642786	0.917148	0.926473
R-HSA-1483257	METABOLISM	REACTOME_PHOSPHOLIPID_METABOLISM	0.465637	0.990253	0.99484
Negative correlation
Pattway IDs	Top Levels (Reassignments*)	Pathway Names	Normalized Enrichment Scores (NES)	Nominal p-vals	FDR q-vals
R-HSA-212436	GENE_EXPRESSION	REACTOME_GENERIC_TRANSCRIPTION_PATHWAY	-3.62034	0.000210084	0
R-HSA-453274	CELL_CYCLE	REACTOME_MITOTIC_G2_G2_M_PHASES	-2.05785	0.00395257	0.0438746
R-HSA-72203	GENE_EXPRESSION	REACTOME_PROCESSING_OF_CAPPED_INTRON_CONTAINING_PRE_MRNA	-2.05247	0.00210084	0.030697
REACT_1675	GENE_EXPRESSION	REACTOME_MRNA_PROCESSING	-2.03736	0.00404858	0.0255252
REACT_1788	GENE_EXPRESSION	REACTOME_TRANSCRIPTION	-1.89722	0.0101833	0.0492701
R-HSA-72172	GENE_EXPRESSION	REACTOME_MRNA_SPLICING	-1.67382	0.0368932	0.139323
R-HSA-1266738	DEVELOPMENTAL_BIOLOGY	REACTOME_DEVELOPMENTAL_BIOLOGY	-1.57557	0.0614754	0.189844
R-HSA-162599	DISEASE	REACTOME_LATE_PHASE_OF_HIV_LIFE_CYCLE	-1.44323	0.0853659	0.296078
R-HSA-162587	DISEASE	REACTOME_HIV_LIFE_CYCLE	-1.34613	0.115079	0.38988
R-HSA-73857	GENE_EXPRESSION	REACTOME_RNA_POL_II_TRANSCRIPTION	-1.32321	0.15121	0.383217
R-HSA-535734	METABOLISM	REACTOME_FATTY_ACID_TRIACYLGLYCEROL_AND_KETONE_BODY_METABOLISM	-1.31855	0.161355	0.354618
R-HSA-69278	CELL_CYCLE	REACTOME_CELL_CYCLE_MITOTIC	-1.22354	0.233266	0.462539
R-HSA-170834	SIGNAL_TRANSDUCTION	REACTOME_SIGNALING_BY_TGF_BETA_RECEPTOR_COMPLEX	-1.15849	0.28327	0.532016
R-HSA-1640170	CELL_CYCLE	REACTOME_CELL_CYCLE	-1.14843	0.281513	0.511132
R-HSA-449147	IMMUNE_SYSTEM	REACTOME_SIGNALING_BY_ILS	-1.07853	0.346693	0.600267
R-HSA-68877	CELL_CYCLE	REACTOME_MITOTIC_PROMETAPHASE	-1.07692	0.354701	0.565856
R-HSA-422475	DEVELOPMENTAL_BIOLOGY	REACTOME_AXON_GUIDANCE	-1.04043	0.380567	0.594903
R-HSA-73894	DNA_REPAIR	REACTOME_DNA_REPAIR	-1.01219	0.40239	0.612819
R-HSA-1280215	IMMUNE_SYSTEM	REACTOME_CYTOKINE_SIGNALING_IN_IMMUNE_SYSTEM	-1.00443	0.443089	0.59322
R-HSA-913531	IMMUNE_SYSTEM	REACTOME_INTERFERON_SIGNALING	-0.963503	0.480573	0.632368
R-HSA-425407	TRANSMEMBRANE_TRANSPORT_OF_SMALL_MOLECULES	REACTOME_SLC_MEDIATED_TRANSMEMBRANE_TRANSPORT	-0.956395	0.487448	0.61384
R-HSA-1643713	DISEASE	REACTOME_SIGNALING_BY_EGFR_IN_CANCER	-0.766137	0.750958	0.895547
R-HSA-556833	METABOLISM	REACTOME_METABOLISM_OF_LIPIDS_AND_LIPOPROTEINS	-0.706158	0.814583	0.945053
R-HSA-1226099	DISEASE	REACTOME_SIGNALING_BY_FGFR_IN_DISEASE	-0.688422	0.83368	0.928117
R-HSA-186797	SIGNAL_TRANSDUCTION	REACTOME_SIGNALING_BY_PDGF	-0.632966	0.923848	0.951159
R-HSA-71387	METABOLISM	REACTOME_METABOLISM_OF_CARBOHYDRATES	-0.620347	0.905544	0.924984

## Sheet: MFF
Suppl. Table.6B. Summary of GSEA analyses of MFF co-expressing genes in EOC patients wihtin MFF-Gistic0 group.
Pathways within the p anf q value cut off (< 0.05) shaded.
Pathways with "REACT" ids are part of MsigDB but not currently present in Reactome database.
* Refer to Materials and Methods
Positive correlation
Pattway IDs	Top Levels (Reassignments*)	Pathway Names	Normalized Enrichment Scores (NES)	Nominal p-vals	FDR q-vals
R-HSA-157279	GENE_EXPRESSION	REACTOME_3_UTR_MEDIATED_TRANSLATIONAL_REGULATION	2.87786	0.000203666	0
REACT_21257	METABOLISM	REACTOME_METABOLISM_OF_RNA	2.81491	0.000203666	0
R-HSA-69306	CELL_CYCLE*	REACTOME_DNA_REPLICATION	2.78701	0.000203666	0
REACT_20605	METABOLISM	REACTOME_METABOLISM_OF_MRNA	2.74387	0.000203666	0
R-HSA-69278	CELL_CYCLE	REACTOME_CELL_CYCLE_MITOTIC	2.70309	0.000203666	0
R-HSA-975957	GENE_EXPRESSION	REACTOME_NONSENSE_MEDIATED_DECAY_ENHANCED_BY_THE_EXON_JUNCTION_COMPLEX	2.68322	0.000203666	0
R-HSA-72766	RIBOSOMES*	REACTOME_TRANSLATION	2.66162	0.000203666	0
R-HSA-1799339	RIBOSOMES*	REACTOME_SRP_DEPENDENT_COTRANSLATIONAL_PROTEIN_TARGETING_TO_MEMBRANE	2.64647	0.000203666	0
REACT_21300	CELL_CYCLE	REACTOME_MITOTIC_M_M_G1_PHASES	2.62837	0.000203666	0
R-HSA-156902	RIBOSOMES*	REACTOME_PEPTIDE_CHAIN_ELONGATION	2.61153	0.000203666	0
R-HSA-1640170	CELL_CYCLE	REACTOME_CELL_CYCLE	2.59719	0.000203666	0
R-HSA-168273	DISEASE	REACTOME_INFLUENZA_VIRAL_RNA_TRANSCRIPTION_AND_REPLICATION	2.35749	0.000203666	0.00102035
R-HSA-69620	CELL_CYCLE	REACTOME_CELL_CYCLE_CHECKPOINTS	2.3416	0.000203666	0.000941865
R-HSA-68877	CELL_CYCLE	REACTOME_MITOTIC_PROMETAPHASE	2.2313	0.000203666	0.00190447
R-HSA-168255	DISEASE	REACTOME_INFLUENZA_LIFE_CYCLE	2.20298	0.000203666	0.00243821
R-HSA-69206	CELL_CYCLE	REACTOME_G1_S_TRANSITION	2.1686	0.000203666	0.00276682
R-HSA-453279	CELL_CYCLE	REACTOME_MITOTIC_G1_G1_S_PHASES	2.10576	0.00203666	0.00401663
R-HSA-453276	CELL_CYCLE	REACTOME_REGULATION_OF_MITOTIC_CELL_CYCLE	1.96635	0.00397614	0.00936572
REACT_1675	GENE_EXPRESSION	REACTOME_MRNA_PROCESSING	1.91411	0.0095057	0.0123997
R-HSA-392499	RIBOSOMES*	REACTOME_METABOLISM_OF_PROTEINS	1.91337	0.00423729	0.0117797
REACT_1788	GENE_EXPRESSION	REACTOME_TRANSCRIPTION	1.84891	0.0126316	0.0167825
R-HSA-176409	CELL_CYCLE	REACTOME_APC_C_CDC20_MEDIATED_DEGRADATION_OF_MITOTIC_PROTEINS	1.77273	0.012848	0.0247335
R-HSA-72203	GENE_EXPRESSION	REACTOME_PROCESSING_OF_CAPPED_INTRON_CONTAINING_PRE_MRNA	1.75725	0.0272904	0.0255576
R-HSA-983169	IMMUNE_SYSTEM	REACTOME_CLASS_I_MHC_MEDIATED_ANTIGEN_PROCESSING_PRESENTATION	1.67733	0.0306748	0.0373014
R-HSA-983168	IMMUNE_SYSTEM	REACTOME_ANTIGEN_PROCESSING_UBIQUITINATION_PROTEASOME_DEGRADATION	1.62391	0.034	0.0499932
R-HSA-71291	METABOLISM	REACTOME_METABOLISM_OF_AMINO_ACIDS_AND_DERIVATIVES	1.47148	0.0853175	0.0940914
R-HSA-73894	DNA_REPAIR	REACTOME_DNA_REPAIR	1.33388	0.137577	0.160214
R-HSA-162906	DISEASE	REACTOME_HIV_INFECTION	1.17384	0.245681	0.280112
R-HSA-1280218	IMMUNE_SYSTEM	REACTOME_ADAPTIVE_IMMUNE_SYSTEM	1.05416	0.384458	0.401241
R-HSA-453274	CELL_CYCLE	REACTOME_MITOTIC_G2_G2_M_PHASES	0.788739	0.721344	0.752922
R-HSA-109581	PROGRAMMED_CELL_DEATH	REACTOME_APOPTOSIS	0.501645	0.99211	0.988404
Negative correlation
Pattway IDs	Top Levels (Reassignments*)	Pathway Names	Normalized Enrichment Scores (NES)	Nominal p-vals	FDR q-vals
R-HSA-388396	SIGNAL_TRANSDUCTION	REACTOME_GPCR_DOWNSTREAM_SIGNALING	-2.2036	0.000555556	0.0183505
R-HSA-372790	SIGNAL_TRANSDUCTION	REACTOME_SIGNALING_BY_GPCR	-1.91859	0.00959693	0.0553793
R-HSA-382551	TRANSMEMBRANE_TRANSPORT_OF_SMALL_MOLECULES	REACTOME_TRANSMEMBRANE_TRANSPORT_OF_SMALL_MOLECULES	-1.89176	0.00555556	0.0435705
R-HSA-109582	HEMOSTASIS	REACTOME_HEMOSTASIS	-1.82153	0.0119284	0.0463118
R-HSA-1266738	DEVELOPMENTAL_BIOLOGY	REACTOME_DEVELOPMENTAL_BIOLOGY	-1.81303	0.0120724	0.0390599
R-HSA-166520	SIGNAL_TRANSDUCTION	REACTOME_SIGNALLING_BY_NGF	-1.65666	0.0220884	0.0745132
R-HSA-597592	METABOLISM_OF_PROTEINS	REACTOME_POST_TRANSLATIONAL_PROTEIN_MODIFICATION	-1.56196	0.0402414	0.100883
R-HSA-168249	IMMUNE_SYSTEM	REACTOME_INNATE_IMMUNE_SYSTEM	-1.44767	0.0806452	0.146809
R-HSA-194315	SIGNAL_TRANSDUCTION	REACTOME_SIGNALING_BY_RHO_GTPASES	-1.43324	0.0884086	0.138857
R-HSA-1280215	IMMUNE_SYSTEM	REACTOME_CYTOKINE_SIGNALING_IN_IMMUNE_SYSTEM	-1.33337	0.144309	0.18554
R-HSA-168256	IMMUNE_SYSTEM	REACTOME_IMMUNE_SYSTEM	-1.28318	0.151452	0.203493
R-HSA-556833	METABOLISM	REACTOME_METABOLISM_OF_LIPIDS_AND_LIPOPROTEINS	-1.18315	0.236	0.264483
R-HSA-71387	METABOLISM	REACTOME_METABOLISM_OF_CARBOHYDRATES	-0.91625	0.558091	0.54877

## Sheet: MFN2
Suppl. Table.S6C. Summary of GSEA analyses of MFN2 co-expressing genes in EOC patients wihtin MFN2-Gistic0 group.
Pathways within the p anf q value cut off (< 0.05) shaded.
Pathways with "REACT" ids are part of MsigDB but not currently present in Reactome database.
* Refer to Materials and Methods
Positive correlation
Pattway IDs	Top Levels (Reassignments*)	Pathway Names	Normalized Enrichment Scores (NES)	Nominal p-vals	FDR q-vals
REACT_1675	GENE_EXPRESSION	REACTOME_MRNA_PROCESSING	2.24691	0.00261682	0.0120812
R-HSA-72203	GENE_EXPRESSION	REACTOME_PROCESSING_OF_CAPPED_INTRON_CONTAINING_PRE_MRNA	2.15282	0.00261682	0.0142288
R-HSA-72172	GENE_EXPRESSION	REACTOME_MRNA_SPLICING	1.71191	0.0261682	0.103201
R-HSA-1640170	CELL_CYCLE	REACTOME_CELL_CYCLE	1.53581	0.0607966	0.186918
R-HSA-162599	DISEASE	REACTOME_LATE_PHASE_OF_HIV_LIFE_CYCLE	1.41226	0.0993915	0.243831
R-HSA-162587	DISEASE	REACTOME_HIV_LIFE_CYCLE	1.40891	0.124224	0.205801
R-HSA-69278	CELL_CYCLE	REACTOME_CELL_CYCLE_MITOTIC	1.40826	0.0914397	0.177107
R-HSA-69306	CELL_CYCLE	REACTOME_DNA_REPLICATION	1.28083	0.180915	0.260454
R-HSA-168256	IMMUNE_SYSTEM	REACTOME_IMMUNE_SYSTEM	1.24945	0.20284	0.258431
REACT_21300	CELL_CYCLE	REACTOME_MITOTIC_M_M_G1_PHASES	1.23202	0.204819	0.249334
R-HSA-1280218	IMMUNE_SYSTEM	REACTOME_ADAPTIVE_IMMUNE_SYSTEM	0.927909	0.534517	0.584536
R-HSA-162906	DISEASE	REACTOME_HIV_INFECTION	0.8936	0.563353	0.57958
Negative correlation
Pattway IDs	Top Levels (Reassignments*)	Pathway Names	Normalized Enrichment Scores (NES)	Nominal p-vals	FDR q-vals
R-HSA-157279	GENE_EXPRESSION	REACTOME_3_UTR_MEDIATED_TRANSLATIONAL_REGULATION	-5.24374	0	0
R-HSA-72766	RIBOSOME*	REACTOME_TRANSLATION	-5.24362	0	0
R-HSA-1799339	RIBOSOME*	REACTOME_SRP_DEPENDENT_COTRANSLATIONAL_PROTEIN_TARGETING_TO_MEMBRANE	-5.21939	0	0
R-HSA-392499	RIBOSOME*	REACTOME_METABOLISM_OF_PROTEINS	-5.18314	0	0
R-HSA-156902	RIBOSOME*	REACTOME_PEPTIDE_CHAIN_ELONGATION	-5.1595	0	0
R-HSA-168273	DISEASE	REACTOME_INFLUENZA_VIRAL_RNA_TRANSCRIPTION_AND_REPLICATION	-5.10707	0	0
REACT_20605	RIBOSOME*	REACTOME_METABOLISM_OF_MRNA	-4.88881	0	0
R-HSA-975957	GENE_EXPRESSION	REACTOME_NONSENSE_MEDIATED_DECAY_ENHANCED_BY_THE_EXON_JUNCTION_COMPLEX	-4.86905	0	0
R-HSA-168255	DISEASE	REACTOME_INFLUENZA_LIFE_CYCLE	-4.59453	0	0
REACT_21257	METABOLISM	REACTOME_METABOLISM_OF_RNA	-4.37688	0	0
R-HSA-72695	RIBOSOME*	REACTOME_FORMATION_OF_THE_TERNARY_COMPLEX_AND_SUBSEQUENTLY_THE_43S_COMPLEX	-3.12651	0	0
R-HSA-72662	RIBOSOME*	REACTOME_ACTIVATION_OF_THE_MRNA_UPON_BINDING_OF_THE_CAP_BINDING_COMPLEX_AND_EIFS_AND_SUBSEQUENT_BINDING_TO_43S	-3.1186	0	0

## Sheet: DNM1L_FIS1
Suppl. Table.S6D. Summary of GSEA analyses of DNM1L-FIS1 co-expressing genes in EOC patients wihtin DNM1L-FIS1-Gistic0 group.
Pathways within the p anf q value cut off (< 0.05) shaded.
Pathways with "REACT" ids are part of MsigDB but not currently present in Reactome database.
* Refer to Materials and Methods
Positive correlation
Pattway IDs	Top Levels (Reassignments*)	Pathway Names	Normalized Enrichment Scores (NES)	Nominal p-vals	FDR q-vals
R-HSA-212436	GENE_EXPRESSION	REACTOME_GENERIC_TRANSCRIPTION_PATHWAY	3.377	0.000591716	0
R-HSA-72203	GENE_EXPRESSION	REACTOME_PROCESSING_OF_CAPPED_INTRON_CONTAINING_PRE_MRNA	2.62932	0.000591716	0.000435484
REACT_1675	GENE_EXPRESSION	REACTOME_MRNA_PROCESSING	2.52758	0.000591716	0.000580645
R-HSA-72172	GENE_EXPRESSION	REACTOME_MRNA_SPLICING	2.4376	0.000591716	0.000786666
R-HSA-69278	CELL_CYCLE	REACTOME_CELL_CYCLE_MITOTIC	2.03556	0.00591716	0.0228841
R-HSA-1640170	CELL_CYCLE	REACTOME_CELL_CYCLE	1.86446	0.00763359	0.0485554
R-HSA-453274	CELL_CYCLE	REACTOME_MITOTIC_G2_G2_M_PHASES	1.86191	0.0121457	0.0422511
R-HSA-68877	CELL_CYCLE	REACTOME_MITOTIC_PROMETAPHASE	1.54693	0.0601504	0.199714
REACT_21300	CELL_CYCLE	REACTOME_MITOTIC_M_M_G1_PHASES	1.47518	0.0770713	0.241459
R-HSA-425407	TRANSMEMBRANE_TRANSPORT_OF_SMALL_MOLECULES	REACTOME_SLC_MEDIATED_TRANSMEMBRANE_TRANSPORT	1.47097	0.0689655	0.221006
R-HSA-983168	IMMUNE_SYSTEM	REACTOME_ANTIGEN_PROCESSING_UBIQUITINATION_PROTEASOME_DEGRADATION	1.42121	0.0903846	0.246339
R-HSA-73894	DNA_REPAIR	REACTOME_DNA_REPAIR	1.39627	0.114458	0.248408
R-HSA-73857	GENE_EXPRESSION	REACTOME_RNA_POL_II_TRANSCRIPTION	1.38457	0.111111	0.241811
REACT_1788	GENE_EXPRESSION	REACTOME_TRANSCRIPTION	1.37591	0.137525	0.232914
R-HSA-69306	CELL_CYCLE	REACTOME_DNA_REPLICATION	1.33845	0.12963	0.250962
R-HSA-69620	CELL_CYCLE	REACTOME_CELL_CYCLE_CHECKPOINTS	1.17891	0.269076	0.426085
R-HSA-983169	IMMUNE_SYSTEM	REACTOME_CLASS_I_MHC_MEDIATED_ANTIGEN_PROCESSING_PRESENTATION	1.16516	0.255624	0.420132
R-HSA-162587	DISEASE	REACTOME_HIV_LIFE_CYCLE	1.09283	0.328629	0.502825
R-HSA-162599	DISEASE	REACTOME_LATE_PHASE_OF_HIV_LIFE_CYCLE	1.05522	0.370079	0.531724
R-HSA-913531	IMMUNE_SYSTEM	REACTOME_INTERFERON_SIGNALING	1.02468	0.39726	0.550412
R-HSA-170834	SIGNAL_TRANSDUCTION	REACTOME_SIGNALING_BY_TGF_BETA_RECEPTOR_COMPLEX	1.02076	0.392405	0.529798
R-HSA-1280215	IMMUNE_SYSTEM	REACTOME_CYTOKINE_SIGNALING_IN_IMMUNE_SYSTEM	0.868547	0.616142	0.753592
R-HSA-162909	DISEASE	REACTOME_HOST_INTERACTIONS_OF_HIV_FACTORS	0.866247	0.621572	0.724689
R-HSA-71387	METABOLISM	REACTOME_METABOLISM_OF_CARBOHYDRATES	0.856609	0.641326	0.708218
R-HSA-109581	PROGRAMMED_CELL_DEATH	REACTOME_APOPTOSIS	0.737033	0.819277	0.860903
R-HSA-162906	DISEASE	REACTOME_HIV_INFECTION	0.683875	0.874239	0.894282
R-HSA-449147	IMMUNE_SYSTEM	REACTOME_SIGNALING_BY_ILS	0.570099	0.972056	0.959137
Negative correlation
Pattway IDs	Top Levels (Reassignments*)	Pathway Names	Normalized Enrichment Scores (NES)	Nominal p-vals	FDR q-vals
R-HSA-72766	RIBOSOMES*	REACTOME_TRANSLATION	-4.95312	0.00019802	0
R-HSA-1799339	RIBOSOMES*	REACTOME_SRP_DEPENDENT_COTRANSLATIONAL_PROTEIN_TARGETING_TO_MEMBRANE	-4.94004	0.00019802	0
R-HSA-156902	RIBOSOMES*	REACTOME_PEPTIDE_CHAIN_ELONGATION	-4.9119	0.00019802	0
R-HSA-168273	DISEASE	REACTOME_INFLUENZA_VIRAL_RNA_TRANSCRIPTION_AND_REPLICATION	-4.80666	0.00019802	0
R-HSA-157279	GENE_EXPRESSION	REACTOME_3_UTR_MEDIATED_TRANSLATIONAL_REGULATION	-4.76657	0.00019802	0
R-HSA-392499	RIBOSOMES*	REACTOME_METABOLISM_OF_PROTEINS	-4.60462	0.00019802	0
R-HSA-975957	GENE_EXPRESSION	REACTOME_NONSENSE_MEDIATED_DECAY_ENHANCED_BY_THE_EXON_JUNCTION_COMPLEX	-4.37597	0.00019802	0
R-HSA-168255	DISEASE	REACTOME_INFLUENZA_LIFE_CYCLE	-4.29737	0.00019802	0
REACT_20605	RIBOSOMES*	REACTOME_METABOLISM_OF_MRNA	-3.79327	0.00019802	0
REACT_21257	RIBOSOMES*	REACTOME_METABOLISM_OF_RNA	-3.42849	0.00019802	0
R-HSA-72662	RIBOSOMES*	REACTOME_ACTIVATION_OF_THE_MRNA_UPON_BINDING_OF_THE_CAP_BINDING_COMPLEX_AND_EIFS_AND_SUBSEQUENT_BINDING_TO_43S	-2.62363	0.00019802	0.000113636
R-HSA-72695	RIBOSOMES*	REACTOME_FORMATION_OF_THE_TERNARY_COMPLEX_AND_SUBSEQUENTLY_THE_43S_COMPLEX	-2.62155	0.00019802	0.000104167
R-HSA-76002	HEMOSTASIS	REACTOME_PLATELET_ACTIVATION_SIGNALING_AND_AGGREGATION	-2.38803	0.00019802	0.000591198
R-HSA-1428517	METABOLISM	REACTOME_TCA_CYCLE_AND_RESPIRATORY_ELECTRON_TRANSPORT	-2.25404	0.0019802	0.00183643
R-HSA-2132295	IMMUNE_SYSTEM	REACTOME_MHC_CLASS_II_ANTIGEN_PRESENTATION	-2.02217	0.00594059	0.0115323
R-HSA-109582	HEMOSTASIS	REACTOME_HEMOSTASIS	-1.94526	0.00424628	0.018206
R-HSA-187037	SIGNAL_TRANSDUCTION	REACTOME_NGF_SIGNALLING_VIA_TRKA_FROM_THE_PLASMA_MEMBRANE	-1.47507	0.0718563	0.187367
R-HSA-422475	DEVELOPMENTAL_BIOLOGY	REACTOME_AXON_GUIDANCE	-1.46846	0.0850202	0.181602
R-HSA-186797	SIGNAL_TRANSDUCTION	REACTOME_SIGNALING_BY_PDGF	-1.45493	0.0741483	0.181934
R-HSA-372790	SIGNAL_TRANSDUCTION	REACTOME_SIGNALING_BY_GPCR	-1.41391	0.113761	0.205057
R-HSA-199991	VESICLE_MEDIATED_TRANSPORT	REACTOME_MEMBRANE_TRAFFICKING	-1.38533	0.127745	0.219595
R-HSA-1266738	DEVELOPMENTAL_BIOLOGY	REACTOME_DEVELOPMENTAL_BIOLOGY	-1.26505	0.182377	0.332247
R-HSA-388396	SIGNAL_TRANSDUCTION	REACTOME_GPCR_DOWNSTREAM_SIGNALING	-1.17887	0.243802	0.431549
R-HSA-597592	METABOLISM_OF_PROTEINS	REACTOME_POST_TRANSLATIONAL_PROTEIN_MODIFICATION	-1.17485	0.257447	0.419891
R-HSA-1643713	DISEASE	REACTOME_SIGNALING_BY_EGFR_IN_CANCER	-1.13782	0.296935	0.456273
R-HSA-71291	METABOLISM	REACTOME_METABOLISM_OF_AMINO_ACIDS_AND_DERIVATIVES	-1.12362	0.295918	0.460841
R-HSA-1226099	DISEASE	REACTOME_SIGNALING_BY_FGFR_IN_DISEASE	-1.08423	0.343035	0.504996
R-HSA-556833	METABOLISM	REACTOME_METABOLISM_OF_LIPIDS_AND_LIPOPROTEINS	-1.01892	0.433333	0.594226
R-HSA-168249	IMMUNE_SYSTEM	REACTOME_INNATE_IMMUNE_SYSTEM	-0.977313	0.46	0.645172
R-HSA-1483257	METABOLISM	REACTOME_PHOSPHOLIPID_METABOLISM	-0.950811	0.492813	0.670167
R-HSA-166520	SIGNAL_TRANSDUCTION	REACTOME_SIGNALLING_BY_NGF	-0.946009	0.514706	0.656742
R-HSA-1168372	IMMUNE_SYSTEM	REACTOME_DOWNSTREAM_SIGNALING_EVENTS_OF_B_CELL_RECEPTOR_BCR	-0.897408	0.594433	0.715487
R-HSA-1280218	IMMUNE_SYSTEM	REACTOME_ADAPTIVE_IMMUNE_SYSTEM	-0.852951	0.641791	0.769278
R-HSA-168256	IMMUNE_SYSTEM	REACTOME_IMMUNE_SYSTEM	-0.849324	0.655031	0.753495
R-HSA-168898	IMMUNE_SYSTEM	REACTOME_TOLL_RECEPTOR_CASCADES	-0.847424	0.635659	0.73508
R-HSA-983705	IMMUNE_SYSTEM	REACTOME_SIGNALING_BY_THE_B_CELL_RECEPTOR_BCR	-0.836337	0.661258	0.733147
R-HSA-382551	TRANSMEMBRANE_TRANSPORT_OF_SMALL_MOLECULES	REACTOME_TRANSMEMBRANE_TRANSPORT_OF_SMALL_MOLECULES	-0.789357	0.730924	0.78474
R-HSA-166054	IMMUNE_SYSTEM	REACTOME_ACTIVATED_TLR4_SIGNALLING	-0.6554	0.89336	0.940479
R-HSA-450531	GENE_EXPRESSION	REACTOME_REGULATION_OF_MRNA_STABILITY_BY_PROTEINS_THAT_BIND_AU_RICH_ELEMENTS	-0.553494	0.964509	0.99387
R-HSA-535734	METABOLISM	REACTOME_FATTY_ACID_TRIACYLGLYCEROL_AND_KETONE_BODY_METABOLISM	-0.491238	0.988048	0.990734

## Sheet: DNM1L_MFF
Suppl. Table.6E. Summary of GSEA analyses of DNM1L-MFF co-expressing genes in EOC patients wihtin DNM1L-MFF-Gistic0 group.
Pathways within the p anf q value cut off (< 0.05) shaded.
Pathways with "REACT" ids are part of MsigDB but not currently present in Reactome database.
* Refer to Materials and Methods
Positive correlation
Pattway IDs	Top Levels (Reassignments*)	Pathway Names	Normalized Enrichment Scores (NES)	Nominal p-vals	FDR q-vals
R-HSA-69278	CELL_CYCLE	REACTOME_CELL_CYCLE_MITOTIC	3.25733	0.000380228	0
R-HSA-1640170	CELL_CYCLE	REACTOME_CELL_CYCLE	3.13622	0.000380228	0
R-HSA-69306	CELL_CYCLE*	REACTOME_DNA_REPLICATION	2.84621	0.000380228	0
REACT_21300	CELL_CYCLE	REACTOME_MITOTIC_M_M_G1_PHASES	2.7411	0.000380228	0
R-HSA-453279	CELL_CYCLE	REACTOME_MITOTIC_G1_G1_S_PHASES	2.33152	0.000380228	0.00181689
R-HSA-69206	CELL_CYCLE	REACTOME_G1_S_TRANSITION	2.2552	0.000380228	0.00310533
R-HSA-69620	CELL_CYCLE	REACTOME_CELL_CYCLE_CHECKPOINTS	2.22443	0.000380228	0.00309522
R-HSA-68877	CELL_CYCLE	REACTOME_MITOTIC_PROMETAPHASE	2.01168	0.00610998	0.0125548
REACT_1675	GENE_EXPRESSION	REACTOME_MRNA_PROCESSING	1.98869	0.00380228	0.012742
R-HSA-72203	GENE_EXPRESSION	REACTOME_PROCESSING_OF_CAPPED_INTRON_CONTAINING_PRE_MRNA	1.90028	0.0116959	0.0190579
REACT_1788	GENE_EXPRESSION	REACTOME_TRANSCRIPTION	1.85616	0.0105263	0.0228444
R-HSA-453276	CELL_CYCLE	REACTOME_REGULATION_OF_MITOTIC_CELL_CYCLE	1.79368	0.0238569	0.029362
R-HSA-453274	CELL_CYCLE	REACTOME_MITOTIC_G2_G2_M_PHASES	1.76328	0.0158103	0.0325668
R-HSA-162906	DISEASE	REACTOME_HIV_INFECTION	1.7537	0.0345489	0.0315509
R-HSA-983169	IMMUNE_SYSTEM	REACTOME_CLASS_I_MHC_MEDIATED_ANTIGEN_PROCESSING_PRESENTATION	1.6846	0.0306748	0.0424466
R-HSA-71291	METABOLISM	REACTOME_METABOLISM_OF_AMINO_ACIDS_AND_DERIVATIVES	1.68333	0.0376984	0.0401134
R-HSA-983168	IMMUNE_SYSTEM	REACTOME_ANTIGEN_PROCESSING_UBIQUITINATION_PROTEASOME_DEGRADATION	1.6066	0.034	0.0586835
R-HSA-176409	CELL_CYCLE	REACTOME_APC_C_CDC20_MEDIATED_DEGRADATION_OF_MITOTIC_PROTEINS	1.58697	0.0385439	0.059603
R-HSA-73894	DNA_REPAIR	REACTOME_DNA_REPAIR	1.46654	0.073922	0.0971613
R-HSA-109581	PROGRAMMED_CELL_DEATH	REACTOME_APOPTOSIS	1.21727	0.207101	0.250126
R-HSA-1280218	IMMUNE_SYSTEM	REACTOME_ADAPTIVE_IMMUNE_SYSTEM	1.15904	0.259714	0.291363
R-HSA-71387	METABOLISM	REACTOME_METABOLISM_OF_CARBOHYDRATES	1.04369	0.395753	0.404697
R-HSA-168256	IMMUNE_SYSTEM	REACTOME_IMMUNE_SYSTEM	0.844155	0.644788	0.653057
Negative correlation
Pattway IDs	Top Levels (Reassignments*)	Pathway Names	Normalized Enrichment Scores (NES)	Nominal p-vals	FDR q-vals
R-HSA-156902	RIBOSOMES*	REACTOME_PEPTIDE_CHAIN_ELONGATION	-2.90309	0.000198413	0
R-HSA-168273	DISEASE	REACTOME_INFLUENZA_VIRAL_RNA_TRANSCRIPTION_AND_REPLICATION	-2.77406	0.000198413	0
R-HSA-975957	GENE_EXPRESSION	REACTOME_NONSENSE_MEDIATED_DECAY_ENHANCED_BY_THE_EXON_JUNCTION_COMPLEX	-2.72914	0.000198413	0
R-HSA-157279	GENE_EXPRESSION	REACTOME_3_UTR_MEDIATED_TRANSLATIONAL_REGULATION	-2.39602	0.000198413	0.00145986
R-HSA-1799339	RIBOSOMES*	REACTOME_SRP_DEPENDENT_COTRANSLATIONAL_PROTEIN_TARGETING_TO_MEMBRANE	-2.34018	0.00198413	0.00231455
R-HSA-388396	SIGNAL_TRANSDUCTION	REACTOME_GPCR_DOWNSTREAM_SIGNALING	-2.22633	0.000198413	0.00350862
R-HSA-168255	DISEASE	REACTOME_INFLUENZA_LIFE_CYCLE	-2.07392	0.00386847	0.00906395
R-HSA-372790	SIGNAL_TRANSDUCTION	REACTOME_SIGNALING_BY_GPCR	-2.05166	0.00383877	0.00988291
R-HSA-556833	METABOLISM	REACTOME_METABOLISM_OF_LIPIDS_AND_LIPOPROTEINS	-1.95835	0.008	0.0151754
R-HSA-109582	HEMOSTASIS	REACTOME_HEMOSTASIS	-1.86487	0.0119284	0.0232558
R-HSA-1266738	DEVELOPMENTAL_BIOLOGY	REACTOME_DEVELOPMENTAL_BIOLOGY	-1.79566	0.0120724	0.0307901
R-HSA-72766	METABOLISM_OF_PROTEINS	REACTOME_TRANSLATION	-1.78044	0.0253165	0.0309338
R-HSA-194315	SIGNAL_TRANSDUCTION	REACTOME_SIGNALING_BY_RHO_GTPASES	-1.69931	0.0255403	0.0434754
REACT_20605	METABOLISM	REACTOME_METABOLISM_OF_MRNA	-1.69583	0.026465	0.040889
R-HSA-597592	METABOLISM_OF_PROTEINS	REACTOME_POST_TRANSLATIONAL_PROTEIN_MODIFICATION	-1.69504	0.0181087	0.0383067
R-HSA-392499	RIBOSOMES*	REACTOME_METABOLISM_OF_PROTEINS	-1.66063	0.0454545	0.043507
R-HSA-382551	TRANSMEMBRANE_TRANSPORT_OF_SMALL_MOLECULES	REACTOME_TRANSMEMBRANE_TRANSPORT_OF_SMALL_MOLECULES	-1.53964	0.0666667	0.0747794
R-HSA-168249	IMMUNE_SYSTEM	REACTOME_INNATE_IMMUNE_SYSTEM	-1.36405	0.114919	0.147143
REACT_21257	METABOLISM	REACTOME_METABOLISM_OF_RNA	-1.0407	0.42418	0.431087
R-HSA-166520	SIGNAL_TRANSDUCTION	REACTOME_SIGNALLING_BY_NGF	-0.967089	0.508032	0.503527
R-HSA-1280215	IMMUNE_SYSTEM	REACTOME_CYTOKINE_SIGNALING_IN_IMMUNE_SYSTEM	-0.774968	0.76626	0.745575

## Sheet: DNM1L_MFN2
Suppl. Table.6F. Summary of GSEA analyses of DNM1L-MFN2 co-expressing genes in EOC patients wihtin DNM1L-MFN2-Gistic0 group.
Pathways within the p anf q value cut off (< 0.05) shaded.
Pathways with "REACT" ids are part of MsigDB but not currently present in Reactome database.
* Refer to Materials and Methods
Positive correlation
Pattway IDs	Top Levels (Reassignments*)	Pathway Names	Normalized Enrichment Scores (NES)	Nominal p-vals	FDR q-vals
R-HSA-72172	GENE_EXPRESSION	REACTOME_MRNA_SPLICING	2.60853	0.000194553	0.00133333
R-HSA-72203	GENE_EXPRESSION	REACTOME_PROCESSING_OF_CAPPED_INTRON_CONTAINING_PRE_MRNA	2.60499	0.000194553	0.000666667
REACT_1675	GENE_EXPRESSION	REACTOME_MRNA_PROCESSING	2.3476	0.000194553	0.00228906
R-HSA-1640170	CELL_CYCLE	REACTOME_CELL_CYCLE	2.32454	0.00628931	0.00198952
R-HSA-69278	CELL_CYCLE	REACTOME_CELL_CYCLE_MITOTIC	2.24107	0.00194553	0.00303895
R-HSA-69306	CELL_CYCLE	REACTOME_DNA_REPLICATION	2.18272	0.00198807	0.00387018
REACT_21300	CELL_CYCLE	REACTOME_MITOTIC_M_M_G1_PHASES	2.09955	0.000194553	0.00582748
R-HSA-168256	IMMUNE_SYSTEM	REACTOME_IMMUNE_SYSTEM	1.36395	0.137931	0.186621
R-HSA-162599	DISEASE	REACTOME_LATE_PHASE_OF_HIV_LIFE_CYCLE	1.31711	0.141988	0.200803
R-HSA-162587	DISEASE	REACTOME_HIV_LIFE_CYCLE	1.31399	0.163561	0.182487
R-HSA-162906	DISEASE	REACTOME_HIV_INFECTION	1.27005	0.192982	0.198282
R-HSA-1280218	IMMUNE_SYSTEM	REACTOME_ADAPTIVE_IMMUNE_SYSTEM	1.03729	0.392505	0.391914
Negative correlation
Pattway IDs	Top Levels (Reassignments*)	Pathway Names	Normalized Enrichment Scores (NES)	Nominal p-vals	FDR q-vals
R-HSA-1799339	RIBOSOMES*	REACTOME_SRP_DEPENDENT_COTRANSLATIONAL_PROTEIN_TARGETING_TO_MEMBRANE	-5.20408	0	0
R-HSA-156902	RIBOSOMES*	REACTOME_PEPTIDE_CHAIN_ELONGATION	-4.99452	0	0
R-HSA-168273	DISEASE	REACTOME_INFLUENZA_VIRAL_RNA_TRANSCRIPTION_AND_REPLICATION	-4.93212	0	0
R-HSA-72766	RIBOSOMES*	REACTOME_TRANSLATION	-4.82997	0	0
R-HSA-392499	RIBOSOMES*	REACTOME_METABOLISM_OF_PROTEINS	-4.70806	0	0
R-HSA-157279	GENE_EXPRESSION	REACTOME_3_UTR_MEDIATED_TRANSLATIONAL_REGULATION	-4.68085	0	0
R-HSA-975957	GENE_EXPRESSION	REACTOME_NONSENSE_MEDIATED_DECAY_ENHANCED_BY_THE_EXON_JUNCTION_COMPLEX	-4.67932	0	0
REACT_20605	RIBOSOMES*	REACTOME_METABOLISM_OF_MRNA	-4.44936	0	0
R-HSA-168255	DISEASE	REACTOME_INFLUENZA_LIFE_CYCLE	-4.38118	0	0
REACT_21257	RIBOSOMES*	REACTOME_METABOLISM_OF_RNA	-3.76067	0	0
R-HSA-72695	RIBOSOMES*	REACTOME_FORMATION_OF_THE_TERNARY_COMPLEX_AND_SUBSEQUENTLY_THE_43S_COMPLEX	-2.56861	0	0
R-HSA-72662	RIBOSOMES*	REACTOME_ACTIVATION_OF_THE_MRNA_UPON_BINDING_OF_THE_CAP_BINDING_COMPLEX_AND_EIFS_AND_SUBSEQUENT_BINDING_TO_43S	-2.56211	0	0
