# Supplementary material for: Crosstalk between the mitochondrial fission protein, Drp1, and the cell cycle is identified across various cancer types and can impact survival of epithelial ovarian cancer patients
Source: Oncotarget. 2016 Aug 4;7(37):60021–37. doi: 10.18632/oncotarget.11047 (PMC5312366; doi:10.18632/oncotarget.11047)
Supplement: Supplementary file 8 [file oncotarget-07-60021-s008.xlsx]

## Sheet: DNM1L_FIS1
Suppl. Table.7A. Leading edge genes of the Drp1:Mff overlapping Cell Cycle pathways present in Drp1:Fis1 gene overalp
Gene_1	DNM1L_cor_pearson	DNM1L_p_Value_pearson	FIS1_cor_pearson	FIS1_p_Value_pearson
GMNN	0.20755	0.0363381	0.23798	0.0160137
MAD2L1	0.215	0.029999	0.39736	3.54439e-05
PSMD10	0.24211	0.0142196	0.26748	0.00657089
PSMD14	0.34171	0.000439748	0.32471	0.000869382
RFWD2	0.29792	0.00235651	0.22735	0.0215642
UBE2C	0.20872	0.0352733	0.22033	0.0260692
YWHAE	0.20072	0.0430898	0.29788	0.0023606

## Sheet: DNM1L_MFF
Suppl. Table.7B. Leading edge genes of the Drp1:Mff overlapping Cell Cycle pathways present in Drp1:Mff gene overalp
Gene_1	DNM1L_cor_pearson	DNM1L_p_Value_pearson	MFF_cor_pearson	MFF_p_Value_pearson
ANAPC10	0.24178	0.0134087	0.32583	0.000737339
ANAPC7	0.28012	0.00397601	0.19832	0.0435749
AURKA	0.31543	0.00110787	0.25932	0.00785491
AURKB	0.20917	0.0330942	0.38194	6.31532e-05
BIRC5	0.2539	0.0093021	0.2396	0.0142972
BUB3	0.23026	0.0186987	0.32235	0.000846335
CCNB1	0.42799	5.84481e-06	0.37865	7.38709e-05
CCNB2	0.20522	0.0366286	0.19845	0.0434365
CDC25C	0.24415	0.0125024	0.207	0.0349985
CDC7	0.45814	1.00681e-06	0.26551	0.00644945
CDK1	0.3465	0.000314345	0.21288	0.0300293
CDK7	0.31813	0.000998202	0.36684	0.000127993
CENPA	0.22023	0.0246792	0.25676	0.00851118
CENPH	0.39222	3.8252e-05	0.41789	1.01536e-05
CENPK	0.41139	1.43537e-05	0.30121	0.00188936
CENPN	0.30819	0.00145838	0.3664	0.00013059
CEP70	0.24382	0.0126236	0.26685	0.0061749
CHEK2	0.32061	0.000906224	0.30631	0.00156508
DBF4	0.39801	2.86306e-05	0.25276	0.00963361
DSN1	0.23103	0.0182939	0.25123	0.0100973
DYNC1I2	0.27609	0.00455586	0.28935	0.00289067
FGFR1OP	0.30707	0.00152134	0.1972	0.0448017
GINS2	0.2194	0.025238	0.32858	0.000660611
GMNN	0.2208	0.0242949	0.36461	0.000141703
ITGB3BP	0.23483	0.0164182	0.40858	1.66392e-05
LIN9	0.35906	0.000181741	0.19396	0.0485146
MAD2L1	0.21242	0.0303972	0.28658	0.00318463
MAPRE1	0.36992	0.00011112	0.19799	0.0439383
MIS12	0.33475	0.000514077	0.33539	0.00050071
MIS18A	0.34589	0.000322544	0.33386	0.000533177
NEK2	0.37702	7.98029e-05	0.22764	0.0201233
NUF2	0.48906	1.3811e-07	0.25021	0.010417
NUP107	0.46597	6.20063e-07	0.20544	0.0364303
ORC4	0.23667	0.0155674	0.35435	0.000223847
ORC6	0.52267	1.26075e-08	0.21173	0.0309546
POLE2	0.25288	0.00959764	0.23169	0.0179567
PPP2CA	0.21211	0.0306454	0.25155	0.00999806
PSMA1	0.27051	0.00548153	0.48261	2.12471e-07
PSMC4	0.2003	0.0414782	0.31867	0.00097756
PSMD1	0.5936	3.11646e-11	0.19928	0.0425526
PSMD10	0.21383	0.0292916	0.27148	0.00530965
PSMD11	0.53252	5.94226e-09	0.25008	0.0104564
PSMD14	0.38975	4.321e-05	0.34648	0.000314589
RFC4	0.25237	0.0097503	0.33824	0.000445002
RFWD2	0.24659	0.01162	0.29341	0.00250349
SGOL2	0.49002	1.2943e-07	0.24184	0.0133851
SKP2	0.37825	7.52747e-05	0.27276	0.0050901
SPC25	0.35322	0.000235144	0.35321	0.000235242
UBE2C	0.21835	0.025961	0.37195	0.000101171
YWHAE	0.33187	0.000578203	0.44549	2.1499e-06

## Sheet: DNM1L_MFN1
Suppl. Table.7C. Leading edge genes of the Drp1:Mff overlapping Cell Cycle pathways present in Drp1:Mfn1 gene overalp
Gene_1	DNM1L_cor_pearson	DNM1L_p_Value_pearson	MFN1_cor_pearson	MFN1_p_Value_pearson
CEP70	0.31929	0.0475551	0.45972	0.00323671
DSN1	0.38511	0.0154782	0.37544	0.0185106
MAPRE1	0.33895	0.0347915	0.39653	0.0124499

## Sheet: DNM1L_MFN2
Suppl. Table.7D. Leading edge genes of the Drp1:Mff overlapping Cell Cycle pathways present in Drp1:Mfn2 gene overalp
Gene_1	DNM1L_cor_pearson	DNM1L_p_Value_pearson	MFN2_cor_pearson	MFN2_p_Value_pearson
ALMS1	0.32527	0.00872603	0.47073	8.6579e-05
CASC5	0.32705	0.00834515	0.42701	0.000433426
CDC25C	0.25658	0.0407016	0.25669	0.0406097
CEP192	0.27885	0.0256639	0.34801	0.00483464
NUP107	0.36021	0.00345852	0.27142	0.0300488

## Sheet: DNM1L_OPA1
Suppl. Table.7E. Leading edge genes of the Drp1:Mff overlapping Cell Cycle pathways present in Drp1:Opa1 gene overalp
Gene_1	DNM1L_cor_pearson	DNM1L_p_Value_pearson	OPA1_cor_pearson	OPA1_p_Value_pearson
ALMS1	0.32651	0.0267866	0.30345	0.040358
SKP2	0.34806	0.0177714	0.3475	0.0179669
