# Supplementary material for: Crosstalk between the mitochondrial fission protein, Drp1, and the cell cycle is identified across various cancer types and can impact survival of epithelial ovarian cancer patients
Source: Oncotarget. 2016 Aug 4;7(37):60021–37. doi: 10.18632/oncotarget.11047 (PMC5312366; doi:10.18632/oncotarget.11047)
Supplement: Supplementary file 9 [file oncotarget-07-60021-s009.xlsx]

## Sheet: Sensitive
Suppl. Table 8A. Summary of GSEA analyses of Drp1 co-expressing genes in sensitive EOC patients wihtin Drp1-MAD1 group.
Pathways within the p anf q value cut off (< 0.05) shaded and those plotted in the figure are bolded.
Pathways with "REACT" ids are part of MsigDB but not currently present in Reactome database.
* Refer to Materials and Methods
Positive correlation
Pattway IDs	Top Levels (Reassignments*)	Pathway Names	No. of Genes identified	Normalized Enrichment Scores (NES)	Nominal p-vals	FDR q-vals
R-HSA-1640170	CELL_CYCLE	REACTOME_CELL_CYCLE	45	3.44406	0.000399202	0
R-HSA-69278	CELL_CYCLE	REACTOME_CELL_CYCLE_MITOTIC	41	3.40476	0.000399202	0
R-HSA-69306	DNA_REPLICATION (CELL_CYCLE)	REACTOME_DNA_REPLICATION	31	2.9811	0.000399202	0
REACT_21300	CELL_CYCLE	REACTOME_MITOTIC_M_M_G1_PHASES	25	2.86277	0.000399202	0
R-HSA-69206	CELL_CYCLE	REACTOME_G1_S_TRANSITION	16	2.46257	0.000399202	0.000513333
R-HSA-69242	CELL_CYCLE	REACTOME_S_PHASE	18	2.33269	0.000399202	0.00240264
R-HSA-453279	CELL_CYCLE	REACTOME_MITOTIC_G1_G1_S_PHASES	18	2.31797	0.000399202	0.0020594
R-HSA-69239	DNA_REPLICATION	REACTOME_SYNTHESIS_OF_DNA	16	2.12641	0.00399202	0.00400818
R-HSA-69620	CELL_CYCLE	REACTOME_CELL_CYCLE_CHECKPOINTS	15	1.99082	0.00594059	0.00907891
R-HSA-1280218	IMMUNE_SYSTEM	REACTOME_ADAPTIVE_IMMUNE_SYSTEM	21	1.85574	0.0100806	0.0173941
R-HSA-168256	IMMUNE_SYSTEM	REACTOME_IMMUNE_SYSTEM	39	1.58493	0.0448343	0.0605253
R-HSA-1280215	IMMUNE_SYSTEM	REACTOME_CYTOKINE_SIGNALING_IN_IMMUNE_SYSTEM	18	1.16842	0.264516	0.302201
R-HSA-109582	HEMOSTASIS	REACTOME_HEMOSTASIS	20	1.07963	0.362035	0.376828
R-HSA-1266738	DEVELOPMENTAL_BIOLOGY	REACTOME_DEVELOPMENTAL_BIOLOGY	18	1.03166	0.411765	0.404988
R-HSA-392499	METABOLISM_OF_PROTEINS	REACTOME_METABOLISM_OF_PROTEINS	15	-1.66555	0.0497925	0.0935528
R-HSA-556833	METABOLISM	REACTOME_METABOLISM_OF_LIPIDS_AND_LIPOPROTEINS	18	-1.09644	0.311715	0.49549
R-HSA-212436	GENE_EXPRESSION	REACTOME_GENERIC_TRANSCRIPTION_PATHWAY	24	-0.717195	0.825103	0.820107

## Sheet: Recurred-Resistant
Suppl. Table 8B. Summary of GSEA analyses of Drp1 co-expressing genes in recurred-resistant EOC patients within Drp1-MAD1 group.
Pathways within the p anf q value cut off (< 0.05) shaded and those plotted in the figure are bolded.
Pathways with "REACT" ids are part of MsigDB but not currently present in Reactome database.
* Refer to Materials and Methods
Positive correlation
Pattway IDs	Top Levels (Reassignments*)	Pathway Names	No. of Genes identified	Normalized Enrichment Scores (NES)	Nominal p-vals	FDR q-vals
R-HSA-1640170	CELL_CYCLE	REACTOME_CELL_CYCLE	123	4.84432	0.000195313	0
R-HSA-69278	CELL_CYCLE	REACTOME_CELL_CYCLE_MITOTIC	110	4.84016	0.000195313	0
R-HSA-69306	DNA_REPLICATION (CELL_CYCLE)	REACTOME_DNA_REPLICATION	81	4.49347	0.000195313	0
REACT_21300	CELL_CYCLE	REACTOME_MITOTIC_M_M_G1_PHASES	72	4.06996	0.000195313	0
R-HSA-69620	CELL_CYCLE	REACTOME_CELL_CYCLE_CHECKPOINTS	46	3.378	0.000195313	0
R-HSA-453276	CELL_CYCLE	REACTOME_REGULATION_OF_MITOTIC_CELL_CYCLE	37	3.22645	0.000195313	0
R-HSA-68877	CELL_CYCLE	REACTOME_MITOTIC_PROMETAPHASE	35	3.19241	0.000195313	0.000197802
REACT_21257	METABOLISM	REACTOME_METABOLISM_OF_RNA	55	3.18474	0.000195313	0.000173077
R-HSA-69239	DNA_REPLICATION (CELL_CYCLE)	REACTOME_SYNTHESIS_OF_DNA	40	3.06191	0.000195313	0.000153846
R-HSA-69242	CELL_CYCLE	REACTOME_S_PHASE	46	3.03685	0.000195313	0.000138462
R-HSA-983169	IMMUNE_SYSTEM	REACTOME_CLASS_I_MHC_MEDIATED_ANTIGEN_PROCESSING_PRESENTATION	47	2.96337	0.000195313	0.000125874
R-HSA-453279	CELL_CYCLE	REACTOME_MITOTIC_G1_G1_S_PHASES	51	2.95773	0.000195313	0.000115385
R-HSA-176409	CELL_CYCLE	REACTOME_APC_C_CDC20_MEDIATED_DEGRADATION_OF_MITOTIC_PROTEINS	31	2.93998	0.000195313	0.000106509
R-HSA-174178	CELL_CYCLE	REACTOME_APC_C_CDH1_MEDIATED_DEGRADATION_OF_CDC20_AND_OTHER_APC_C_CDH1_TARGETED_PROTEINS_IN_LATE_MITOSIS_EARLY_G1	30	2.92378	0.000195313	9.89011e-05
R-HSA-983168	IMMUNE_SYSTEM	REACTOME_ANTIGEN_PROCESSING_UBIQUITINATION_PROTEASOME_DEGRADATION	43	2.92363	0.000195313	9.23077e-05
R-HSA-68874	DNA_REPLICATION (CELL_CYCLE)	REACTOME_M_G1_TRANSITION	36	2.87394	0.000195313	0.000193681
R-HSA-69206	CELL_CYCLE	REACTOME_G1_S_TRANSITION	47	2.86372	0.000195313	0.000182288
R-HSA-1236975	IMMUNE_SYSTEM	REACTOME_ANTIGEN_PROCESSING_CROSS_PRESENTATION	26	2.76196	0.000195313	0.000172161
R-HSA-392499	METABOLISM_OF_PROTEINS	REACTOME_METABOLISM_OF_PROTEINS	65	2.74403	0.000195313	0.0001631
R-HSA-68827	DNA_REPLICATION (CELL_CYCLE)	REACTOME_CDT1_ASSOCIATION_WITH_THE_CDC6_ORC_ORIGIN_COMPLEX	27	2.71785	0.0021322	0.000306945
REACT_20605	METABOLISM	REACTOME_METABOLISM_OF_MRNA	41	2.71704	0.000195313	0.000292329
R-HSA-71291	METABOLISM	REACTOME_METABOLISM_OF_AMINO_ACIDS_AND_DERIVATIVES	31	2.71004	0.000195313	0.000279041
R-HSA-1236974	IMMUNE_SYSTEM	REACTOME_ER_PHAGOSOME_PATHWAY	26	2.63853	0.000195313	0.000266909
R-HSA-69017	DNA_REPLICATION	REACTOME_CDK_MEDIATED_PHOSPHORYLATION_AND_REMOVAL_OF_CDC6	24	2.61144	0.000195313	0.000255788
R-HSA-180585	DISEASE	REACTOME_VIF_MEDIATED_DEGRADATION_OF_APOBEC3G	24	2.61084	0.000195313	0.000245556
R-HSA-68949	DNA_REPLICATION	REACTOME_ORC1_REMOVAL_FROM_CHROMATIN	30	2.57612	0.000195313	0.000236112
R-HSA-174113	CELL_CYCLE	REACTOME_SCF_BETA_TRCP_MEDIATED_DEGRADATION_OF_EMI1	24	2.57282	0.000195313	0.000281788
R-HSA-68867	DNA_REPLICATION	REACTOME_ASSEMBLY_OF_THE_PRE_REPLICATIVE_COMPLEX	30	2.56914	0.000195313	0.000271725
R-HSA-69613	CELL_CYCLE	REACTOME_P53_INDEPENDENT_G1_S_DNA_DAMAGE_CHECKPOINT	25	2.56607	0.000195313	0.000262355
R-HSA-187577	CELL_CYCLE	REACTOME_SCFSKP2_MEDIATED_DEGRADATION_OF_P27_P21	26	2.55082	0.000195313	0.000355214
R-HSA-162906	DISEASE	REACTOME_HIV_INFECTION	48	2.53508	0.000195313	0.000343755
R-HSA-69563	CELL_CYCLE	REACTOME_P53_DEPENDENT_G1_DNA_DAMAGE_RESPONSE	24	2.51765	0.000195313	0.000376282
R-HSA-349425	CELL_CYCLE	REACTOME_AUTODEGRADATION_OF_THE_E3_UBIQUITIN_LIGASE_COP1	24	2.50735	0.000195313	0.00036488
R-HSA-174084	CELL_CYCLE	REACTOME_AUTODEGRADATION_OF_CDH1_BY_CDH1_APC_C	23	2.4835	0.00210526	0.000392651
R-HSA-350562	METABOLISM	REACTOME_REGULATION_OF_ORNITHINE_DECARBOXYLASE_ODC	23	2.48266	0.000195313	0.000381432
R-HSA-1428517	METABOLISM	REACTOME_TCA_CYCLE_AND_RESPIRATORY_ELECTRON_TRANSPORT	32	2.46493	0.000195313	0.000446741
R-HSA-195721	SIGNAL_TRANSDUCTION	REACTOME_SIGNALING_BY_WNT	25	2.38948	0.000195313	0.000640116
R-HSA-1236978	IMMUNE_SYSTEM	REACTOME_CROSS_PRESENTATION_OF_SOLUBLE_EXOGENOUS_ANTIGENS_ENDOSOMES	22	2.37845	0.000195313	0.000661939
R-HSA-69202	CELL_CYCLE	REACTOME_CYCLIN_E_ASSOCIATED_EVENTS_DURING_G1_S_TRANSITION_	29	2.37067	0.000195313	0.000644966
R-HSA-163200	METABOLISM	REACTOME_RESPIRATORY_ELECTRON_TRANSPORT_ATP_SYNTHESIS_BY_CHEMIOSMOTIC_COUPLING_AND_HEAT_PRODUCTION_BY_UNCOUPLING_PROTEINS_	24	2.3623	0.000195313	0.000700304
R-HSA-450531	GENE_EXPRESSION	REACTOME_REGULATION_OF_MRNA_STABILITY_BY_PROTEINS_THAT_BIND_AU_RICH_ELEMENTS	28	2.35168	0.0020202	0.000796487
R-HSA-453274	CELL_CYCLE	REACTOME_MITOTIC_G2_G2_M_PHASES	20	2.33675	0.000195313	0.000848952
R-HSA-73886	CELL_CYCLE	REACTOME_CHROMOSOME_MAINTENANCE	23	2.3302	0.000195313	0.000934665
R-HSA-749499	METABOLISM	REACTOME_DESTABILIZATION_OF_MRNA_BY_AUF1_HNRNP_D0	24	2.30647	0.00215517	0.0010507
R-HSA-1169091	IMMUNE_SYSTEM	REACTOME_ACTIVATION_OF_NF_KAPPAB_IN_B_CELLS	24	2.29875	0.000195313	0.00109048
R-HSA-169911	PROGRAMMED_CELL_DEATH	REACTOME_REGULATION_OF_APOPTOSIS	24	2.2869	0.000195313	0.00122948
R-HSA-72203	GENE_EXPRESSION	REACTOME_PROCESSING_OF_CAPPED_INTRON_CONTAINING_PRE_MRNA	32	2.26192	0.000195313	0.00138834
R-HSA-1168372	IMMUNE_SYSTEM	REACTOME_DOWNSTREAM_SIGNALING_EVENTS_OF_B_CELL_RECEPTOR_BCR	27	2.25338	0.000195313	0.00143954
R-HSA-162909	DISEASE	REACTOME_HOST_INTERACTIONS_OF_HIV_FACTORS	36	2.16953	0.000195313	0.00226706
REACT_1675	GENE_EXPRESSION	REACTOME_MRNA_PROCESSING	33	2.12335	0.000195313	0.0031532
R-HSA-69481	CELL_CYCLE	REACTOME_G2_M_CHECKPOINTS	17	2.11213	0.00195312	0.00334396
R-HSA-72172	GENE_EXPRESSION	REACTOME_MRNA_SPLICING	28	2.06342	0.0020202	0.00468104
R-HSA-1268020	METABOLISM_OF_PROTEINS	REACTOME_MITOCHONDRIAL_PROTEIN_IMPORT	15	1.9996	0.00817996	0.00662825
R-HSA-983705	IMMUNE_SYSTEM	REACTOME_SIGNALING_BY_THE_B_CELL_RECEPTOR_BCR	32	1.98082	0.00792079	0.00735465
R-HSA-1280218	IMMUNE_SYSTEM	REACTOME_ADAPTIVE_IMMUNE_SYSTEM	81	1.98013	0.00965251	0.00735843
R-HSA-611105	METABOLISM	REACTOME_RESPIRATORY_ELECTRON_TRANSPORT	18	1.95009	0.00607287	0.00863582
R-HSA-162587	DISEASE	REACTOME_HIV_LIFE_CYCLE	21	1.90058	0.0040568	0.0114698
R-HSA-168255	DISEASE	REACTOME_INFLUENZA_LIFE_CYCLE	15	1.78082	0.0164609	0.0224351
R-HSA-162599	DISEASE	REACTOME_LATE_PHASE_OF_HIV_LIFE_CYCLE	17	1.73445	0.0259481	0.0288835
R-HSA-73894	DNA_REPAIR	REACTOME_DNA_REPAIR	21	1.65208	0.0328542	0.0416759
R-HSA-391251	METABOLISM_OF_PROTEINS	REACTOME_PROTEIN_FOLDING	17	1.56761	0.0509804	0.0628142
R-HSA-73857	GENE_EXPRESSION	REACTOME_RNA_POL_II_TRANSCRIPTION	24	1.5482	0.0421456	0.067678
R-HSA-109581	PROGRAMMED_CELL_DEATH	REACTOME_APOPTOSIS	40	1.53994	0.0524194	0.0689012
R-HSA-109688	GENE_EXPRESSION	REACTOME_CLEAVAGE_OF_GROWING_TRANSCRIPT_IN_THE_TERMINATION_REGION_	15	1.47401	0.0764706	0.0895864
R-HSA-168256	IMMUNE_SYSTEM	REACTOME_IMMUNE_SYSTEM	109	1.43354	0.0905512	0.104225
R-HSA-597592	METABOLISM_OF_PROTEINS	REACTOME_POST_TRANSLATIONAL_PROTEIN_MODIFICATION	22	1.4094	0.110251	0.114412
REACT_1788	GENE_EXPRESSION	REACTOME_TRANSCRIPTION	34	1.37879	0.135699	0.127026
R-HSA-199991	VESICLE_MEDIATED_TRANSPORT	REACTOME_MEMBRANE_TRAFFICKING	15	1.24613	0.210309	0.208439
R-HSA-913531	IMMUNE_SYSTEM	REACTOME_INTERFERON_SIGNALING	15	0.988752	0.436735	0.471192
R-HSA-425407	TRANSMEMBRANE_TRANSPORT_OF_SMALL_MOLECULES	REACTOME_SLC_MEDIATED_TRANSMEMBRANE_TRANSPORT	17	0.773547	0.734531	0.768696
R-HSA-1280215	IMMUNE_SYSTEM	REACTOME_CYTOKINE_SIGNALING_IN_IMMUNE_SYSTEM	26	0.763099	0.723493	0.77239
R-HSA-2132295	IMMUNE_SYSTEM	REACTOME_MHC_CLASS_II_ANTIGEN_PRESENTATION	17	0.724316	0.823045	0.814436
Negative correlation
Pattway IDs	Top Levels (Reassignments*)	Pathway Names	No. of Genes identified	Normalized Enrichment Scores (NES)	Nominal p-vals	FDR q-vals
R-HSA-400253	CIRCADIAN_CLOCK	REACTOME_CIRCADIAN_CLOCK	15	-2.68368	0.00207039	0.00166385
R-HSA-212436	GENE_EXPRESSION	REACTOME_GENERIC_TRANSCRIPTION_PATHWAY	22	-2.47415	0.00207039	0.0044874
R-HSA-388396	SIGNAL_TRANSDUCTION	REACTOME_GPCR_DOWNSTREAM_SIGNALING	30	-2.09707	0.00207039	0.0303755
R-HSA-109582	HEMOSTASIS	REACTOME_HEMOSTASIS	48	-1.70734	0.0207039	0.196396
R-HSA-372790	SIGNAL_TRANSDUCTION	REACTOME_SIGNALING_BY_GPCR	44	-1.69	0.0399202	0.170164
R-HSA-1266738	DEVELOPMENTAL_BIOLOGY	REACTOME_DEVELOPMENTAL_BIOLOGY	44	-1.54135	0.0636183	0.274267
R-HSA-983231	HEMOSTASIS	REACTOME_FACTORS_INVOLVED_IN_MEGAKARYOCYTE_DEVELOPMENT_AND_PLATELET_PRODUCTION	19	-1.50013	0.0634921	0.281988
R-HSA-168249	IMMUNE_SYSTEM	REACTOME_INNATE_IMMUNE_SYSTEM	19	-1.4423	0.0950495	0.319616
R-HSA-1989781	METABOLISM	REACTOME_PPARA_ACTIVATES_GENE_EXPRESSION	17	-1.39657	0.10303	0.344998
R-HSA-112315	NEURONAL_SYSTEM	REACTOME_TRANSMISSION_ACROSS_CHEMICAL_SYNAPSES	15	-1.36877	0.130604	0.3463
R-HSA-76002	HEMOSTASIS	REACTOME_PLATELET_ACTIVATION_SIGNALING_AND_AGGREGATION	21	-1.33529	0.130178	0.359164
R-HSA-535734	METABOLISM	REACTOME_FATTY_ACID_TRIACYLGLYCEROL_AND_KETONE_BODY_METABOLISM	25	-1.29159	0.15748	0.389127
R-HSA-112316	NEURONAL_SYSTEM	REACTOME_NEURONAL_SYSTEM	21	-1.27172	0.179916	0.387831
R-HSA-422475	DEVELOPMENTAL_BIOLOGY	REACTOME_AXON_GUIDANCE	28	-1.26194	0.210425	0.372473
R-HSA-166520	SIGNAL_TRANSDUCTION	REACTOME_SIGNALLING_BY_NGF	37	-1.16289	0.253759	0.493707
R-HSA-1483257	METABOLISM	REACTOME_PHOSPHOLIPID_METABOLISM	19	-1.15834	0.2607	0.46936
R-HSA-1226099	DISEASE	REACTOME_SIGNALING_BY_FGFR_IN_DISEASE	16	-1.14042	0.275049	0.468263
R-HSA-500792	SIGNAL_TRANSDUCTION	REACTOME_GPCR_LIGAND_BINDING	15	-1.13365	0.320675	0.451819
R-HSA-187037	SIGNAL_TRANSDUCTION	REACTOME_NGF_SIGNALLING_VIA_TRKA_FROM_THE_PLASMA_MEMBRANE	20	-1.12573	0.301397	0.43911
R-HSA-556833	METABOLISM	REACTOME_METABOLISM_OF_LIPIDS_AND_LIPOPROTEINS	51	-1.07699	0.339506	0.485802
R-HSA-168898	IMMUNE_SYSTEM	REACTOME_TOLL_RECEPTOR_CASCADES	15	-1.0748	0.373984	0.465982
R-HSA-1643713	DISEASE	REACTOME_SIGNALING_BY_EGFR_IN_CANCER	19	-1.06392	0.364224	0.460339
R-HSA-1227986	SIGNAL_TRANSDUCTION	REACTOME_SIGNALING_BY_ERBB2	15	-1.05642	0.364341	0.449551
R-HSA-382551	TRANSMEMBRANE_TRANSPORT_OF_SMALL_MOLECULES	REACTOME_TRANSMEMBRANE_TRANSPORT_OF_SMALL_MOLECULES	27	-1.05559	0.383268	0.431857
R-HSA-881907	SIGNAL_TRANSDUCTION	REACTOME_GASTRIN_CREB_SIGNALLING_PATHWAY_VIA_PKC_AND_MAPK	19	-0.975243	0.468938	0.524309
R-HSA-193704	SIGNAL_TRANSDUCTION	REACTOME_P75_NTR_RECEPTOR_MEDIATED_SIGNALLING	16	-0.938314	0.540275	0.55593
R-HSA-71387	METABOLISM	REACTOME_METABOLISM_OF_CARBOHYDRATES	24	-0.930043	0.494	0.546691
REACT_15380	DISEASE	REACTOME_DIABETES_PATHWAYS	17	-0.611371	0.934959	0.933149

## Sheet: Resistant
Suppl. Table 8C. Summary of GSEA analyses of Drp1 co-expressing genes in resistant EOC patients within Drp1-MAD1 group
Pathways within the p anf q value cut off (< 0.05) shaded and those plotted in the figure are bolded.
Pathways with "REACT" ids are part of MsigDB but not currently present in Reactome database.
* Refer to Materials and Methods
Positive correlation
Pattway IDs	Top Levels	Pathway Names	No. of Genes identified	Normalized Enrichment Scores (NES)	Nominal p-vals	FDR q-vals
R-HSA-109582	HEMOSTASIS	REACTOME_HEMOSTASIS	52	3.62098	0.000397614	0
R-HSA-372790	SIGNAL_TRANSDUCTION	REACTOME_SIGNALING_BY_GPCR	40	3.46638	0.000397614	0
R-HSA-388396	SIGNAL_TRANSDUCTION	REACTOME_GPCR_DOWNSTREAM_SIGNALING	31	3.33315	0.000397614	0
R-HSA-76002	HEMOSTASIS	REACTOME_PLATELET_ACTIVATION_SIGNALING_AND_AGGREGATION	31	3.22987	0.000397614	0
R-HSA-1483257	METABOLISM	REACTOME_PHOSPHOLIPID_METABOLISM	27	3.20147	0.000397614	0
R-HSA-881907	SIGNAL_TRANSDUCTION	REACTOME_GASTRIN_CREB_SIGNALLING_PATHWAY_VIA_PKC_AND_MAPK	16	2.94683	0.000397614	0
R-HSA-216083	EXTRACELLULAR_MATRIX_ORGANIZATION	REACTOME_INTEGRIN_CELL_SURFACE_INTERACTIONS	22	2.92967	0.000397614	0
R-HSA-202733	HEMOSTASIS	REACTOME_CELL_SURFACE_INTERACTIONS_AT_THE_VASCULAR_WALL	16	2.83802	0.000397614	0
R-HSA-1266738	DEVELOPMENTAL_BIOLOGY	REACTOME_DEVELOPMENTAL_BIOLOGY	50	2.82091	0.000397614	0
R-HSA-1474244	EXTRACELLULAR_MATRIX_ORGANIZATION	REACTOME_EXTRACELLULAR_MATRIX_ORGANIZATION	23	2.63135	0.000397614	0.000353988
R-HSA-186797	SIGNAL_TRANSDUCTION	REACTOME_SIGNALING_BY_PDGF	28	2.59177	0.000397614	0.000429762
R-HSA-166520	SIGNAL_TRANSDUCTION	REACTOME_SIGNALLING_BY_NGF	35	2.57093	0.000397614	0.000575266
R-HSA-422475	DEVELOPMENTAL_BIOLOGY	REACTOME_AXON_GUIDANCE	39	2.53001	0.000397614	0.000622361
R-HSA-556833	METABOLISM	REACTOME_METABOLISM_OF_LIPIDS_AND_LIPOPROTEINS	45	2.52223	0.000397614	0.000577906
R-HSA-168256	IMMUNE_SYSTEM	REACTOME_IMMUNE_SYSTEM	83	2.45553	0.000397614	0.00101207
R-HSA-375165	DEVELOPMENTAL_BIOLOGY	REACTOME_NCAM_SIGNALING_FOR_NEURITE_OUT_GROWTH	15	2.36916	0.000397614	0.00155941
R-HSA-1474290	EXTRACELLULAR_MATRIX_ORGANIZATION	REACTOME_COLLAGEN_FORMATION	19	2.35038	0.000397614	0.00153754
R-HSA-382551	TRANSMEMBRANE_TRANSPORT_OF_SMALL_MOLECULES	REACTOME_TRANSMEMBRANE_TRANSPORT_OF_SMALL_MOLECULES	24	2.32827	0.000397614	0.00169378
R-HSA-187037	SIGNAL_TRANSDUCTION	REACTOME_NGF_SIGNALLING_VIA_TRKA_FROM_THE_PLASMA_MEMBRANE	24	2.19071	0.000397614	0.00340172
REACT_21272	SIGNAL_TRANSDUCTION	REACTOME_DOWNSTREAM_SIGNALING_OF_ACTIVATED_FGFR	15	2.09832	0.000397614	0.00536565
R-HSA-71387	METABOLISM	REACTOME_METABOLISM_OF_CARBOHYDRATES	25	2.03563	0.0040404	0.00737824
R-HSA-1280215	IMMUNE_SYSTEM	REACTOME_CYTOKINE_SIGNALING_IN_IMMUNE_SYSTEM	31	2.01162	0.00622407	0.00817999
R-HSA-186763	SIGNAL_TRANSDUCTION	REACTOME_DOWNSTREAM_SIGNAL_TRANSDUCTION	17	2.00189	0.00397614	0.00837345
R-HSA-1500931	CELL_CELL_COMMUNICATION	REACTOME_CELL_CELL_COMMUNICATION	15	1.99264	0.0104384	0.00838582
R-HSA-112316	NEURONAL_SYSTEM	REACTOME_NEURONAL_SYSTEM	16	1.77718	0.0191898	0.0289702
R-HSA-1227986	SIGNAL_TRANSDUCTION	REACTOME_SIGNALING_BY_ERBB2	17	1.77211	0.0165631	0.0288949
R-HSA-425407	TRANSMEMBRANE_TRANSPORT_OF_SMALL_MOLECULES	REACTOME_SLC_MEDIATED_TRANSMEMBRANE_TRANSPORT	16	1.74796	0.0271318	0.0314511
R-HSA-1280218	IMMUNE_SYSTEM	REACTOME_ADAPTIVE_IMMUNE_SYSTEM	51	1.59106	0.0437376	0.0653666
R-HSA-1236394	SIGNAL_TRANSDUCTION	REACTOME_SIGNALING_BY_ERBB4	18	1.58475	0.0452675	0.0650099
R-HSA-190236	SIGNAL_TRANSDUCTION	REACTOME_SIGNALING_BY_FGFR	19	1.51778	0.0646552	0.0837772
R-HSA-1643713	DISEASE	REACTOME_SIGNALING_BY_EGFR_IN_CANCER	21	1.50605	0.0567951	0.0854445
R-HSA-1226099	DISEASE	REACTOME_SIGNALING_BY_FGFR_IN_DISEASE	19	1.49372	0.0770751	0.0865908
REACT_15380	DISEASE	REACTOME_DIABETES_PATHWAYS	15	1.33853	0.140496	0.160378
R-HSA-983705	IMMUNE_SYSTEM	REACTOME_SIGNALING_BY_THE_B_CELL_RECEPTOR_BCR	17	1.24465	0.199187	0.220454
R-HSA-913531	IMMUNE_SYSTEM	REACTOME_INTERFERON_SIGNALING	16	0.900449	0.56785	0.616074
R-HSA-535734	METABOLISM	REACTOME_FATTY_ACID_TRIACYLGLYCEROL_AND_KETONE_BODY_METABOLISM	17	0.840503	0.647525	0.690293
R-HSA-983169	IMMUNE_SYSTEM	REACTOME_CLASS_I_MHC_MEDIATED_ANTIGEN_PROCESSING_PRESENTATION	22	0.804472	0.724346	0.725424
R-HSA-168249	IMMUNE_SYSTEM	REACTOME_INNATE_IMMUNE_SYSTEM	16	0.666301	0.865079	0.884273
Negative correlation
Pattway IDs	Top Levels (Reassignments*)	Pathway Names	No. of Genes identified	Normalized Enrichment Scores (NES)	Nominal p-vals	FDR q-vals
R-HSA-72766	METABOLISM_OF_PROTEINS	REACTOME_TRANSLATION	84	-6.39302	0.000803213	0
R-HSA-168273	DISEASE	REACTOME_INFLUENZA_VIRAL_RNA_TRANSCRIPTION_AND_REPLICATION	79	-6.39106	0.000803213	0
R-HSA-1799339	METABOLISM_OF_PROTEINS	REACTOME_SRP_DEPENDENT_COTRANSLATIONAL_PROTEIN_TARGETING_TO_MEMBRANE	79	-6.34437	0.000803213	0
R-HSA-168255	DISEASE	REACTOME_INFLUENZA_LIFE_CYCLE	84	-6.25141	0.000803213	0
R-HSA-156902	METABOLISM_OF_PROTEINS	REACTOME_PEPTIDE_CHAIN_ELONGATION	74	-6.08114	0.000803213	0
R-HSA-975957	GENE_EXPRESSION	REACTOME_NONSENSE_MEDIATED_DECAY_ENHANCED_BY_THE_EXON_JUNCTION_COMPLEX	77	-6.06037	0.000803213	0
R-HSA-157279	TRANSLATION	REACTOME_3_UTR_MEDIATED_TRANSLATIONAL_REGULATION	76	-5.9791	0.000803213	0
R-HSA-392499	METABOLISM_OF_PROTEINS	REACTOME_METABOLISM_OF_PROTEINS	106	-5.9288	0.000803213	0
REACT_20605	METABOLISM	REACTOME_METABOLISM_OF_MRNA	86	-5.84496	0.000803213	0
REACT_21257	METABOLISM	REACTOME_METABOLISM_OF_RNA	94	-5.72599	0.000803213	0
R-HSA-72695	METABOLISM_OF_PROTEINS	REACTOME_FORMATION_OF_THE_TERNARY_COMPLEX_AND_SUBSEQUENTLY_THE_43S_COMPLEX	31	-3.7741	0.000803213	0
R-HSA-72662	METABOLISM_OF_PROTEINS	REACTOME_ACTIVATION_OF_THE_MRNA_UPON_BINDING_OF_THE_CAP_BINDING_COMPLEX_AND_EIFS_AND_SUBSEQUENT_BINDING_TO_43S	32	-3.62287	0.000803213	0
R-HSA-163200	METABOLISM	REACTOME_RESPIRATORY_ELECTRON_TRANSPORT_ATP_SYNTHESIS_BY_CHEMIOSMOTIC_COUPLING_AND_HEAT_PRODUCTION_BY_UNCOUPLING_PROTEINS_	27	-3.47219	0.000803213	0
R-HSA-1428517	METABOLISM	REACTOME_TCA_CYCLE_AND_RESPIRATORY_ELECTRON_TRANSPORT	29	-3.13346	0.000803213	0
R-HSA-611105	METABOLISM	REACTOME_RESPIRATORY_ELECTRON_TRANSPORT	21	-3.01716	0.000803213	0
R-HSA-73894	DNA_REPAIR	REACTOME_DNA_REPAIR	15	-1.94823	0.00963391	0.0135563
R-HSA-72203	GENE_EXPRESSION	REACTOME_PROCESSING_OF_CAPPED_INTRON_CONTAINING_PRE_MRNA	21	-1.92034	0.00803213	0.0148693
REACT_1675	GENE_EXPRESSION	REACTOME_MRNA_PROCESSING	22	-1.78794	0.0167286	0.0296383
R-HSA-72172	GENE_EXPRESSION	REACTOME_MRNA_SPLICING	19	-1.74643	0.0168856	0.0345208
R-HSA-162587	DISEASE	REACTOME_HIV_LIFE_CYCLE	18	-1.71726	0.0136986	0.0380215
R-HSA-162599	DISEASE	REACTOME_LATE_PHASE_OF_HIV_LIFE_CYCLE	16	-1.55953	0.0558882	0.0778823
R-HSA-162906	DISEASE	REACTOME_HIV_INFECTION	30	-1.47686	0.078	0.107011
R-HSA-212436	GENE_EXPRESSION	REACTOME_GENERIC_TRANSCRIPTION_PATHWAY	28	-1.41185	0.0957031	0.134543
REACT_1788	GENE_EXPRESSION	REACTOME_TRANSCRIPTION	24	-1.39465	0.100806	0.138605
R-HSA-1640170	CELL_CYCLE	REACTOME_CELL_CYCLE	31	-1.26399	0.164948	0.221344
R-HSA-162909	DISEASE	REACTOME_HOST_INTERACTIONS_OF_HIV_FACTORS	20	-1.24293	0.185031	0.229555
R-HSA-983168	IMMUNE_SYSTEM	REACTOME_ANTIGEN_PROCESSING_UBIQUITINATION_PROTEASOME_DEGRADATION	16	-1.07691	0.356846	0.384528
R-HSA-69278	CELL_CYCLE	REACTOME_CELL_CYCLE_MITOTIC	23	-0.875853	0.612576	0.645267
R-HSA-69306	DNA_REPLICATION	REACTOME_DNA_REPLICATION	16	-0.821518	0.670455	0.70625
REACT_21300	CELL_CYCLE	REACTOME_MITOTIC_M_M_G1_PHASES	15	-0.688879	0.875	0.857787
