# Supplementary material for: Crosstalk between the mitochondrial fission protein, Drp1, and the cell cycle is identified across various cancer types and can impact survival of epithelial ovarian cancer patients
Source: Oncotarget. 2016 Aug 4;7(37):60021–37. doi: 10.18632/oncotarget.11047 (PMC5312366; doi:10.18632/oncotarget.11047)
Supplement: Supplementary file 10 [file oncotarget-07-60021-s010.xlsx]

## Sheet: Primary
Suppl. Table 9A. Summary of GSEA analyses of genes differentially expressed uniquely in the primary samples between the Drp1-High and Drp1-Low groups .
Pathways within the p anf q value cut off (< 0.05) shaded and those plotted in the figure are bolded.
Pathways with "REACT" ids are part of MsigDB but not currently present in Reactome database.
* Refer to Materials and Methods
Positive correlation
Pattway IDs	Top Levels (Reassignments*)	Pathway Names	No. of Genes identified	Normalized Enrichment Scores (NES)	Nominal p-vals	FDR q-vals
REACT_20605	METABOLISM (RIBOSOMES)	REACTOME_METABOLISM_OF_MRNA	24	3.13403	0.000199203	0
REACT_21257	METABOLISM (RIBOSOMES)	REACTOME_METABOLISM_OF_RNA	24	3.12524	0.000199203	0
R-HSA-168273	DISEASE (RIBOSOMES)	REACTOME_INFLUENZA_VIRAL_RNA_TRANSCRIPTION_AND_REPLICATION	21	2.84847	0.000199203	0
R-HSA-156902	METABOLISM_OF_PROTEINS (RIBOSOMES)	REACTOME_PEPTIDE_CHAIN_ELONGATION	18	2.82559	0.000199203	0
R-HSA-157279	TRANSLATION (RIBOSOMES)	REACTOME_3_UTR_MEDIATED_TRANSLATIONAL_REGULATION	18	2.81898	0.000199203	0
R-HSA-975957	GENE_EXPRESSION (RIBOSOMES)	REACTOME_NONSENSE_MEDIATED_DECAY_ENHANCED_BY_THE_EXON_JUNCTION_COMPLEX	20	2.818	0.000199203	0
R-HSA-168255	DISEASE (RIBOSOMES)	REACTOME_INFLUENZA_LIFE_CYCLE	21	2.75105	0.000199203	0
R-HSA-72766	METABOLISM_OF_PROTEINS (RIBOSOMES)	REACTOME_TRANSLATION	22	2.66711	0.000199203	0.000177632
R-HSA-1799339	METABOLISM_OF_PROTEINS (RIBOSOMES)	REACTOME_SRP_DEPENDENT_COTRANSLATIONAL_PROTEIN_TARGETING_TO_MEMBRANE	21	2.59112	0.000199203	0.000157895
R-HSA-388396	SIGNAL_TRANSDUCTION	REACTOME_GPCR_DOWNSTREAM_SIGNALING	37	2.10049	0.00199203	0.00873368
R-HSA-1428517	METABOLISM	REACTOME_TCA_CYCLE_AND_RESPIRATORY_ELECTRON_TRANSPORT	16	1.83117	0.0235756	0.0368857
R-HSA-418594	SIGNAL_TRANSDUCTION	REACTOME_G_ALPHA_I_SIGNALLING_EVENTS	19	1.79027	0.0146138	0.0419413
R-HSA-76002	HEMOSTASIS	REACTOME_PLATELET_ACTIVATION_SIGNALING_AND_AGGREGATION	19	1.78871	0.0133843	0.0391027
REACT_1788	GENE_EXPRESSION	REACTOME_TRANSCRIPTION	16	1.71388	0.0368217	0.0535039
R-HSA-373076	SIGNAL_TRANSDUCTION	REACTOME_CLASS_A1_RHODOPSIN_LIKE_RECEPTORS	25	1.59306	0.0499002	0.0855925
R-HSA-372790	SIGNAL_TRANSDUCTION	REACTOME_SIGNALING_BY_GPCR	48	1.56428	0.0585859	0.089465
R-HSA-500792	SIGNAL_TRANSDUCTION	REACTOME_GPCR_LIGAND_BINDING	35	1.56025	0.0531496	0.0857305
R-HSA-109582	HEMOSTASIS	REACTOME_HEMOSTASIS	42	1.5067	0.0615079	0.101926
R-HSA-375276	SIGNAL_TRANSDUCTION	REACTOME_PEPTIDE_LIGAND_BINDING_RECEPTORS	15	1.46644	0.0752475	0.117495
R-HSA-1474244	EXTRACELLULAR_MATRIX_ORGANIZATION	REACTOME_EXTRACELLULAR_MATRIX_ORGANIZATION	15	1.33329	0.135881	0.191375
R-HSA-392499	METABOLISM_OF_PROTEINS	REACTOME_METABOLISM_OF_PROTEINS	42	1.20035	0.222004	0.294072
R-HSA-416476	SIGNAL_TRANSDUCTION	REACTOME_G_ALPHA_Q_SIGNALLING_EVENTS	16	1.0446	0.371901	0.469566
R-HSA-168256	IMMUNE_SYSTEM	REACTOME_IMMUNE_SYSTEM	66	1.02585	0.398374	0.475744
R-HSA-71387	METABOLISM	REACTOME_METABOLISM_OF_CARBOHYDRATES	20	0.742629	0.798095	0.889872
REACT_15380	DISEASE	REACTOME_DIABETES_PATHWAYS	15	0.738418	0.798148	0.860782
R-HSA-1280218	IMMUNE_SYSTEM	REACTOME_ADAPTIVE_IMMUNE_SYSTEM	37	0.706842	0.842308	0.870306
R-HSA-1640170	CELL_CYCLE	REACTOME_CELL_CYCLE	20	0.56231	0.97286	0.965413
Negative correlation
Pattway IDs	Top Levels	Pathway Names	No. of Genes identified	Normalized Enrichment Scores (NES)	Nominal p-vals	FDR q-vals
R-HSA-212436	GENE_EXPRESSION	REACTOME_GENERIC_TRANSCRIPTION_PATHWAY	30	-3.12955	0.00173077	0
R-HSA-556833	METABOLISM	REACTOME_METABOLISM_OF_LIPIDS_AND_LIPOPROTEINS	49	-1.98634	0.00173077	0.0382011
R-HSA-382551	TRANSMEMBRANE_TRANSPORT_OF_SMALL_MOLECULES	REACTOME_TRANSMEMBRANE_TRANSPORT_OF_SMALL_MOLECULES	39	-1.73521	0.0181087	0.113866
R-HSA-597592	METABOLISM_OF_PROTEINS	REACTOME_POST_TRANSLATIONAL_PROTEIN_MODIFICATION	16	-1.72859	0.0173077	0.0886722
R-HSA-425407	TRANSMEMBRANE_TRANSPORT_OF_SMALL_MOLECULES	REACTOME_SLC_MEDIATED_TRANSMEMBRANE_TRANSPORT	22	-1.52035	0.0506073	0.18404
R-HSA-112316	NEURONAL_SYSTEM	REACTOME_NEURONAL_SYSTEM	20	-1.48306	0.0809717	0.178001
R-HSA-1483257	METABOLISM	REACTOME_PHOSPHOLIPID_METABOLISM	20	-1.3768	0.111562	0.236575
R-HSA-422475	DEVELOPMENTAL_BIOLOGY	REACTOME_AXON_GUIDANCE	26	-1.35244	0.126016	0.228886
R-HSA-535734	METABOLISM	REACTOME_FATTY_ACID_TRIACYLGLYCEROL_AND_KETONE_BODY_METABOLISM	19	-1.2277	0.207661	0.32614
R-HSA-71291	METABOLISM	REACTOME_METABOLISM_OF_AMINO_ACIDS_AND_DERIVATIVES	15	-1.02825	0.392713	0.563692
R-HSA-1266738	DEVELOPMENTAL_BIOLOGY	REACTOME_DEVELOPMENTAL_BIOLOGY	34	-0.961796	0.493282	0.618711
R-HSA-168249	IMMUNE_SYSTEM	REACTOME_INNATE_IMMUNE_SYSTEM	22	-0.823434	0.674464	0.79185
R-HSA-881907	SIGNAL_TRANSDUCTION	REACTOME_GASTRIN_CREB_SIGNALLING_PATHWAY_VIA_PKC_AND_MAPK	19	-0.812733	0.692607	0.747399
R-HSA-1280215	IMMUNE_SYSTEM	REACTOME_CYTOKINE_SIGNALING_IN_IMMUNE_SYSTEM	15	-0.790375	0.731898	0.728356

## Sheet: Ascites
Suppl. Table 9B. Summary of GSEA analyses of genes differentially expressed uniquely in the ascites samples between the Drp1-High and Drp1-Low groups .
Pathways within the p anf q value cut off (< 0.05) shaded and those plotted in the figure are bolded.
Pathways with "REACT" ids are part of MsigDB but not currently present in Reactome database.
* Refer to Materials and Methods
Positive correlation
Pattway IDs	Top Levels (Reassignments*)	Pathway Names	No. of Genes identified	Normalized Enrichment Scores (NES)	Nominal p-vals	FDR q-vals
R-HSA-69278	CELL_CYCLE	REACTOME_CELL_CYCLE_MITOTIC	45	2.54788	0.000196078	0.00362207
R-HSA-1640170	CELL_CYCLE	REACTOME_CELL_CYCLE	53	2.17662	0.00196078	0.0292753
R-HSA-69306	DNA_REPLICATION (CELL_CYCLE)	REACTOME_DNA_REPLICATION	26	2.09549	0.00201207	0.0300837
R-HSA-68877	CELL_CYCLE	REACTOME_MITOTIC_PROMETAPHASE	15	2.02779	0.00398406	0.0329223
REACT_21300	CELL_CYCLE	REACTOME_MITOTIC_M_M_G1_PHASES	23	2.01931	0.00982318	0.0273991
R-HSA-216083	EXTRACELLULAR_MATRIX_ORGANIZATION	REACTOME_INTEGRIN_CELL_SURFACE_INTERACTIONS	17	1.9305	0.00619835	0.0400862
R-HSA-194315	SIGNAL_TRANSDUCTION	REACTOME_SIGNALING_BY_RHO_GTPASES	18	1.84082	0.0184502	0.0535635
R-HSA-186797	SIGNAL_TRANSDUCTION	REACTOME_SIGNALING_BY_PDGF	17	1.83613	0.00961539	0.0489996
R-HSA-373760	DEVELOPMENTAL_BIOLOGY	REACTOME_L1CAM_INTERACTIONS	17	1.76226	0.020284	0.066736
R-HSA-983169	IMMUNE_SYSTEM	REACTOME_CLASS_I_MHC_MEDIATED_ANTIGEN_PROCESSING_PRESENTATION	18	1.59365	0.044	0.143969
R-HSA-422475	DEVELOPMENTAL_BIOLOGY	REACTOME_AXON_GUIDANCE	46	1.57332	0.0496032	0.145587
R-HSA-1266738	DEVELOPMENTAL_BIOLOGY	REACTOME_DEVELOPMENTAL_BIOLOGY	61	1.54765	0.0609524	0.151889
R-HSA-535734	METABOLISM	REACTOME_FATTY_ACID_TRIACYLGLYCEROL_AND_KETONE_BODY_METABOLISM	19	1.52498	0.0612648	0.155262
R-HSA-382551	TRANSMEMBRANE_TRANSPORT_OF_SMALL_MOLECULES	REACTOME_TRANSMEMBRANE_TRANSPORT_OF_SMALL_MOLECULES	39	1.50735	0.0726915	0.154843
R-HSA-453279	CELL_CYCLE	REACTOME_MITOTIC_G1_G1_S_PHASES	16	1.38041	0.11336	0.250485
R-HSA-212436	GENE_EXPRESSION	REACTOME_GENERIC_TRANSCRIPTION_PATHWAY	30	1.29606	0.162162	0.330529
R-HSA-556833	METABOLISM	REACTOME_METABOLISM_OF_LIPIDS_AND_LIPOPROTEINS	36	1.20954	0.2147	0.420714
R-HSA-187037	SIGNAL_TRANSDUCTION	REACTOME_NGF_SIGNALLING_VIA_TRKA_FROM_THE_PLASMA_MEMBRANE	18	1.1643	0.265594	0.463055
R-HSA-375165	DEVELOPMENTAL_BIOLOGY	REACTOME_NCAM_SIGNALING_FOR_NEURITE_OUT_GROWTH	17	1.10917	0.328767	0.529408
R-HSA-425407	TRANSMEMBRANE_TRANSPORT_OF_SMALL_MOLECULES	REACTOME_SLC_MEDIATED_TRANSMEMBRANE_TRANSPORT	25	1.062	0.341797	0.584871
R-HSA-1280218	IMMUNE_SYSTEM	REACTOME_ADAPTIVE_IMMUNE_SYSTEM	60	1.02328	0.405882	0.62496
R-HSA-881907	SIGNAL_TRANSDUCTION	REACTOME_GASTRIN_CREB_SIGNALLING_PATHWAY_VIA_PKC_AND_MAPK	20	1.01084	0.439331	0.618257
R-HSA-500792	SIGNAL_TRANSDUCTION	REACTOME_GPCR_LIGAND_BINDING	38	0.991336	0.454545	0.626215
R-HSA-168256	IMMUNE_SYSTEM	REACTOME_IMMUNE_SYSTEM	103	0.928654	0.517312	0.71056
R-HSA-373076	SIGNAL_TRANSDUCTION	REACTOME_CLASS_A1_RHODOPSIN_LIKE_RECEPTORS	29	0.909224	0.530435	0.717893
R-HSA-109582	HEMOSTASIS	REACTOME_HEMOSTASIS	47	0.843707	0.630859	0.803004
R-HSA-166520	SIGNAL_TRANSDUCTION	REACTOME_SIGNALLING_BY_NGF	25	0.829348	0.680392	0.796353
R-HSA-76002	HEMOSTASIS	REACTOME_PLATELET_ACTIVATION_SIGNALING_AND_AGGREGATION	21	0.802853	0.722105	0.810119
R-HSA-372790	SIGNAL_TRANSDUCTION	REACTOME_SIGNALING_BY_GPCR	60	0.677283	0.856549	0.960333
R-HSA-109581	PROGRAMMED_CELL_DEATH	REACTOME_APOPTOSIS	15	0.646632	0.91129	0.960952
R-HSA-168249	IMMUNE_SYSTEM	REACTOME_INNATE_IMMUNE_SYSTEM	24	0.641492	0.924949	0.936102
R-HSA-416476	SIGNAL_TRANSDUCTION	REACTOME_G_ALPHA_Q_SIGNALLING_EVENTS	16	0.534538	0.978389	0.977232
Negative correlation
Pattway IDs	Top Levels	Pathway Names	No. of Genes identified	Normalized Enrichment Scores (NES)	Nominal p-vals	FDR q-vals
REACT_1788	GENE_EXPRESSION	REACTOME_TRANSCRIPTION	15	-1.74644	0.0181818	0.315616
R-HSA-392499	METABOLISM_OF_PROTEINS	REACTOME_METABOLISM_OF_PROTEINS	37	-1.59627	0.0458167	0.318452
R-HSA-71291	METABOLISM	REACTOME_METABOLISM_OF_AMINO_ACIDS_AND_DERIVATIVES	15	-1.34456	0.138365	0.625999
R-HSA-597592	METABOLISM_OF_PROTEINS	REACTOME_POST_TRANSLATIONAL_PROTEIN_MODIFICATION	24	-1.25001	0.216769	0.675705
R-HSA-112316	NEURONAL_SYSTEM	REACTOME_NEURONAL_SYSTEM	29	-1.22535	0.196154	0.588077
R-HSA-112315	NEURONAL_SYSTEM	REACTOME_TRANSMISSION_ACROSS_CHEMICAL_SYNAPSES	18	-1.16441	0.256198	0.610478
R-HSA-913531	IMMUNE_SYSTEM	REACTOME_INTERFERON_SIGNALING	25	-1.14315	0.266129	0.560945
R-HSA-2132295	IMMUNE_SYSTEM	REACTOME_MHC_CLASS_II_ANTIGEN_PRESENTATION	22	-1.11835	0.287726	0.533779
R-HSA-418594	SIGNAL_TRANSDUCTION	REACTOME_G_ALPHA_I_SIGNALLING_EVENTS	20	-0.87961	0.587879	0.937029
R-HSA-388396	SIGNAL_TRANSDUCTION	REACTOME_GPCR_DOWNSTREAM_SIGNALING	50	-0.865753	0.620352	0.870928
REACT_21257	METABOLISM	REACTOME_METABOLISM_OF_RNA	15	-0.828498	0.678295	0.861327
R-HSA-375276	SIGNAL_TRANSDUCTION	REACTOME_PEPTIDE_LIGAND_BINDING_RECEPTORS	16	-0.624875	0.936128	1
R-HSA-1280215	IMMUNE_SYSTEM	REACTOME_CYTOKINE_SIGNALING_IN_IMMUNE_SYSTEM	38	-0.584905	0.939516	1
R-HSA-71387	METABOLISM	REACTOME_METABOLISM_OF_CARBOHYDRATES	27	-0.53653	0.975258	0.975596

## Sheet: Drp1-High
Suppl. Table 9C. Summary of GSEA analyses of genes differentially expressed uniquely in the Drp1-High group between the primary and ascites samples.
Pathways within the p anf q value cut off (< 0.05) shaded and those plotted in the figure are bolded.
Pathways with "REACT" ids are part of MsigDB but not currently present in Reactome database.
* Refer to Materials and Methods
Positive correlation
Pattway IDs	Top Levels (Reassignments*)	Pathway Names	No. of Genes identified	Normalized Enrichment Scores (NES)	Nominal p-vals	FDR q-vals
R-HSA-1640170	CELL_CYCLE	REACTOME_CELL_CYCLE	66	3.79142	0.000204499	0
R-HSA-69278	CELL_CYCLE	REACTOME_CELL_CYCLE_MITOTIC	58	3.52387	0.000204499	0
R-HSA-69306	DNA_REPLICATION (CELL_CYCLE)	REACTOME_DNA_REPLICATION	38	2.79412	0.000204499	0
REACT_21300	CELL_CYCLE	REACTOME_MITOTIC_M_M_G1_PHASES	33	2.35473	0.000204499	0.00569862
R-HSA-68877	CELL_CYCLE	REACTOME_MITOTIC_PROMETAPHASE	18	2.34731	0.000204499	0.0045589
R-HSA-535734	METABOLISM	REACTOME_FATTY_ACID_TRIACYLGLYCEROL_AND_KETONE_BODY_METABOLISM	17	2.20194	0.002079	0.0120039
R-HSA-166520	SIGNAL_TRANSDUCTION	REACTOME_SIGNALLING_BY_NGF	30	2.18624	0.004329	0.0115368
R-HSA-1266738	DEVELOPMENTAL_BIOLOGY	REACTOME_DEVELOPMENTAL_BIOLOGY	30	2.14652	0.00204499	0.0123196
R-HSA-453279	CELL_CYCLE	REACTOME_MITOTIC_G1_G1_S_PHASES	28	2.13712	0.00392157	0.0114512
R-HSA-556833	METABOLISM	REACTOME_METABOLISM_OF_LIPIDS_AND_LIPOPROTEINS	44	1.99579	0.00990099	0.0248477
R-HSA-382551	TRANSMEMBRANE_TRANSPORT_OF_SMALL_MOLECULES	REACTOME_TRANSMEMBRANE_TRANSPORT_OF_SMALL_MOLECULES	36	1.85358	0.00413223	0.0467077
R-HSA-1226099	DISEASE	REACTOME_SIGNALING_BY_FGFR_IN_DISEASE	16	1.82769	0.0135397	0.0510938
R-HSA-1643713	DISEASE	REACTOME_SIGNALING_BY_EGFR_IN_CANCER	16	1.81969	0.0160966	0.0492764
R-HSA-187037	SIGNAL_TRANSDUCTION	REACTOME_NGF_SIGNALLING_VIA_TRKA_FROM_THE_PLASMA_MEMBRANE	18	1.74509	0.0193798	0.0663321
R-HSA-69206	CELL_CYCLE	REACTOME_G1_S_TRANSITION	23	1.71822	0.0241449	0.0710694
R-HSA-449147	IMMUNE_SYSTEM	REACTOME_SIGNALING_BY_ILS	15	1.71219	0.0254902	0.0679684
R-HSA-190236	SIGNAL_TRANSDUCTION	REACTOME_SIGNALING_BY_FGFR	15	1.69081	0.0121704	0.0714201
R-HSA-422475	DEVELOPMENTAL_BIOLOGY	REACTOME_AXON_GUIDANCE	19	1.689	0.0326923	0.0678745
R-HSA-1236394	SIGNAL_TRANSDUCTION	REACTOME_SIGNALING_BY_ERBB4	17	1.65036	0.0285714	0.076992
R-HSA-69620	CELL_CYCLE	REACTOME_CELL_CYCLE_CHECKPOINTS	22	1.61623	0.0391389	0.0868211
R-HSA-69239	DNA_REPLICATION	REACTOME_SYNTHESIS_OF_DNA	15	1.60385	0.039604	0.0883074
R-HSA-109582	HEMOSTASIS	REACTOME_HEMOSTASIS	47	1.59158	0.032	0.0892528
R-HSA-69242	CELL_CYCLE	REACTOME_S_PHASE	19	1.54948	0.0670611	0.103989
R-HSA-425407	TRANSMEMBRANE_TRANSPORT_OF_SMALL_MOLECULES	REACTOME_SLC_MEDIATED_TRANSMEMBRANE_TRANSPORT	21	1.46293	0.0831601	0.149663
R-HSA-199991	VESICLE_MEDIATED_TRANSPORT	REACTOME_MEMBRANE_TRAFFICKING	20	1.4565	0.0725806	0.148122
R-HSA-881907	SIGNAL_TRANSDUCTION	REACTOME_GASTRIN_CREB_SIGNALLING_PATHWAY_VIA_PKC_AND_MAPK	25	1.40474	0.0925553	0.178378
R-HSA-194315	SIGNAL_TRANSDUCTION	REACTOME_SIGNALING_BY_RHO_GTPASES	19	1.39331	0.114894	0.180478
R-HSA-168256	IMMUNE_SYSTEM	REACTOME_IMMUNE_SYSTEM	90	1.33537	0.119374	0.223069
R-HSA-73894	DNA_REPAIR	REACTOME_DNA_REPAIR	15	1.28242	0.174664	0.263271
R-HSA-1168372	IMMUNE_SYSTEM	REACTOME_DOWNSTREAM_SIGNALING_EVENTS_OF_B_CELL_RECEPTOR_BCR	15	1.26157	0.203666	0.275716
R-HSA-453276	CELL_CYCLE	REACTOME_REGULATION_OF_MITOTIC_CELL_CYCLE	15	1.18355	0.266925	0.353334
R-HSA-416476	SIGNAL_TRANSDUCTION	REACTOME_G_ALPHA_Q_SIGNALLING_EVENTS	20	1.18072	0.251953	0.344812
R-HSA-168898	IMMUNE_SYSTEM	REACTOME_TOLL_RECEPTOR_CASCADES	16	1.17228	0.248106	0.344405
R-HSA-372790	SIGNAL_TRANSDUCTION	REACTOME_SIGNALING_BY_GPCR	58	1.15162	0.25567	0.356457
R-HSA-983705	IMMUNE_SYSTEM	REACTOME_SIGNALING_BY_THE_B_CELL_RECEPTOR_BCR	18	1.11443	0.287072	0.389523
R-HSA-1280215	IMMUNE_SYSTEM	REACTOME_CYTOKINE_SIGNALING_IN_IMMUNE_SYSTEM	36	1.09462	0.326572	0.403054
R-HSA-168249	IMMUNE_SYSTEM	REACTOME_INNATE_IMMUNE_SYSTEM	24	1.08466	0.357576	0.405227
R-HSA-71387	METABOLISM	REACTOME_METABOLISM_OF_CARBOHYDRATES	17	1.0258	0.396794	0.470922
R-HSA-983169	IMMUNE_SYSTEM	REACTOME_CLASS_I_MHC_MEDIATED_ANTIGEN_PROCESSING_PRESENTATION	17	0.985309	0.44834	0.515785
R-HSA-500792	SIGNAL_TRANSDUCTION	REACTOME_GPCR_LIGAND_BINDING	35	0.9703	0.476281	0.52472
R-HSA-112316	NEURONAL_SYSTEM	REACTOME_NEURONAL_SYSTEM	22	0.969057	0.477186	0.513544
R-HSA-1280218	IMMUNE_SYSTEM	REACTOME_ADAPTIVE_IMMUNE_SYSTEM	55	0.756678	0.783401	0.806559
R-HSA-388396	SIGNAL_TRANSDUCTION	REACTOME_GPCR_DOWNSTREAM_SIGNALING	45	0.651142	0.893578	0.917874
R-HSA-212436	GENE_EXPRESSION	REACTOME_GENERIC_TRANSCRIPTION_PATHWAY	19	0.600194	0.923077	0.940086
Negative correlation
Pattway IDs	Top Levels (Reassignments*)	Pathway Names	No. of Genes identified	Normalized Enrichment Scores (NES)	Nominal p-vals	FDR q-vals
REACT_20605	METABOLISM (RIBOSOMES)	REACTOME_METABOLISM_OF_MRNA	75	-5.37287	0.000587084	0
R-HSA-157279	TRANSLATION (RIBOSOMES)	REACTOME_3_UTR_MEDIATED_TRANSLATIONAL_REGULATION	69	-5.29445	0.000587084	0
REACT_21257	METABOLISM (RIBOSOMES)	REACTOME_METABOLISM_OF_RNA	79	-5.2711	0.000587084	0
R-HSA-156902	METABOLISM_OF_PROTEINS (RIBOSOMES)	REACTOME_PEPTIDE_CHAIN_ELONGATION	68	-5.25653	0.000587084	0
R-HSA-975957	GENE_EXPRESSION (RIBOSOMES)	REACTOME_NONSENSE_MEDIATED_DECAY_ENHANCED_BY_THE_EXON_JUNCTION_COMPLEX	69	-5.22694	0.000587084	0
R-HSA-168273	DISEASE (RIBOSOMES)	REACTOME_INFLUENZA_VIRAL_RNA_TRANSCRIPTION_AND_REPLICATION	72	-5.19086	0.000587084	0
R-HSA-168255	DISEASE (RIBOSOMES)	REACTOME_INFLUENZA_LIFE_CYCLE	74	-5.04539	0.000587084	0
R-HSA-1799339	METABOLISM_OF_PROTEINS (RIBOSOMES)	REACTOME_SRP_DEPENDENT_COTRANSLATIONAL_PROTEIN_TARGETING_TO_MEMBRANE	71	-5.03799	0.000587084	0
R-HSA-72766	METABOLISM_OF_PROTEINS (RIBOSOMES)	REACTOME_TRANSLATION	76	-4.99346	0.000587084	0
R-HSA-392499	METABOLISM_OF_PROTEINS (RIBOSOMES)	REACTOME_METABOLISM_OF_PROTEINS	89	-4.77819	0.000587084	0
R-HSA-72662	METABOLISM_OF_PROTEINS (RIBOSOMES)	REACTOME_ACTIVATION_OF_THE_MRNA_UPON_BINDING_OF_THE_CAP_BINDING_COMPLEX_AND_EIFS_AND_SUBSEQUENT_BINDING_TO_43S	28	-3.49997	0.000587084	0
R-HSA-72695	METABOLISM_OF_PROTEINS (RIBOSOMES)	REACTOME_FORMATION_OF_THE_TERNARY_COMPLEX_AND_SUBSEQUENTLY_THE_43S_COMPLEX	28	-3.44264	0.000587084	0
R-HSA-163200	METABOLISM	REACTOME_RESPIRATORY_ELECTRON_TRANSPORT_ATP_SYNTHESIS_BY_CHEMIOSMOTIC_COUPLING_AND_HEAT_PRODUCTION_BY_UNCOUPLING_PROTEINS_	15	-2.67185	0.000587084	9.24685e-05
R-HSA-1428517	METABOLISM	REACTOME_TCA_CYCLE_AND_RESPIRATORY_ELECTRON_TRANSPORT	16	-2.4125	0.000587084	0.000556149
R-HSA-418594	SIGNAL_TRANSDUCTION	REACTOME_G_ALPHA_I_SIGNALLING_EVENTS	15	-1.99236	0.00587084	0.00734634
R-HSA-162906	DISEASE	REACTOME_HIV_INFECTION	17	-1.56146	0.0587045	0.0681895
R-HSA-2132295	IMMUNE_SYSTEM	REACTOME_MHC_CLASS_II_ANTIGEN_PRESENTATION	19	-1.25992	0.184158	0.218748
R-HSA-373076	SIGNAL_TRANSDUCTION	REACTOME_CLASS_A1_RHODOPSIN_LIKE_RECEPTORS	25	-1.21786	0.208247	0.241137
R-HSA-76002	HEMOSTASIS	REACTOME_PLATELET_ACTIVATION_SIGNALING_AND_AGGREGATION	19	-0.803555	0.719836	0.743976
R-HSA-913531	IMMUNE_SYSTEM	REACTOME_INTERFERON_SIGNALING	19	-0.781194	0.756917	0.73857

## Sheet: Drp1-Low
Suppl. Table 9D. Summary of GSEA analyses of genes differentially expressed uniquely in the Drp1-Low group between the primary and ascites samples.
Pathways within the p anf q value cut off (< 0.05) shaded and those plotted in the figure are bolded.
Pathways with "REACT" ids are part of MsigDB but not currently present in Reactome database.
* Refer to Materials and Methods
Positive correlation
Pattway IDs	Top Levels (Reassignments*)	Pathway Names	No. of Genes identified	Normalized Enrichment Scores (NES)	Nominal p-vals	FDR q-vals
R-HSA-73728	GENE_EXPRESSION	REACTOME_RNA_POL_I_PROMOTER_OPENING	17	3.61061	0.00019802	0
R-HSA-504046	GENE_EXPRESSION	REACTOME_RNA_POL_I_RNA_POL_III_AND_MITOCHONDRIAL_TRANSCRIPTION	18	3.4042	0.00019802	0
R-HSA-73864	GENE_EXPRESSION	REACTOME_RNA_POL_I_TRANSCRIPTION	18	3.34768	0.00019802	0
R-HSA-977225	METABOLISM_OF_PROTEINS	REACTOME_AMYLOIDS	19	3.10879	0.00019802	0
R-HSA-1500620	CELL_CYCLE	REACTOME_MEIOSIS	21	3.04208	0.00019802	0
R-HSA-912446	CELL_CYCLE	REACTOME_MEIOTIC_RECOMBINATION	20	3.03768	0.00019802	0
REACT_1788	GENE_EXPRESSION	REACTOME_TRANSCRIPTION	20	3.03269	0.00019802	0
R-HSA-1640170	CELL_CYCLE	REACTOME_CELL_CYCLE	20	2.68471	0.00019802	0.000160714
R-HSA-168249	IMMUNE_SYSTEM	REACTOME_INNATE_IMMUNE_SYSTEM	23	2.04162	0.00589391	0.0120562
R-HSA-168256	IMMUNE_SYSTEM	REACTOME_IMMUNE_SYSTEM	73	1.94248	0.0019802	0.0180275
R-HSA-109582	HEMOSTASIS	REACTOME_HEMOSTASIS	50	1.74655	0.0407767	0.0511713
R-HSA-418594	SIGNAL_TRANSDUCTION	REACTOME_G_ALPHA_I_SIGNALLING_EVENTS	22	1.73199	0.0209205	0.0500866
R-HSA-388396	SIGNAL_TRANSDUCTION	REACTOME_GPCR_DOWNSTREAM_SIGNALING	54	1.61819	0.0325048	0.081556
R-HSA-535734	METABOLISM	REACTOME_FATTY_ACID_TRIACYLGLYCEROL_AND_KETONE_BODY_METABOLISM	15	1.60573	0.0428571	0.0804653
R-HSA-372790	SIGNAL_TRANSDUCTION	REACTOME_SIGNALING_BY_GPCR	66	1.32248	0.140244	0.265764
R-HSA-1280218	IMMUNE_SYSTEM	REACTOME_ADAPTIVE_IMMUNE_SYSTEM	36	1.31073	0.169661	0.262054
R-HSA-418555	SIGNAL_TRANSDUCTION	REACTOME_G_ALPHA_S_SIGNALLING_EVENTS	16	1.26543	0.194118	0.293335
R-HSA-416476	SIGNAL_TRANSDUCTION	REACTOME_G_ALPHA_Q_SIGNALLING_EVENTS	20	1.25919	0.167019	0.282761
R-HSA-556833	METABOLISM	REACTOME_METABOLISM_OF_LIPIDS_AND_LIPOPROTEINS	51	1.21587	0.203846	0.31235
R-HSA-109581	PROGRAMMED_CELL_DEATH	REACTOME_APOPTOSIS	15	1.15093	0.258893	0.373562
R-HSA-881907	SIGNAL_TRANSDUCTION	REACTOME_GASTRIN_CREB_SIGNALLING_PATHWAY_VIA_PKC_AND_MAPK	22	1.13012	0.288538	0.382486
R-HSA-373076	SIGNAL_TRANSDUCTION	REACTOME_CLASS_A1_RHODOPSIN_LIKE_RECEPTORS	24	1.10976	0.322134	0.390299
R-HSA-500792	SIGNAL_TRANSDUCTION	REACTOME_GPCR_LIGAND_BINDING	39	1.10181	0.320755	0.382676
R-HSA-76002	HEMOSTASIS	REACTOME_PLATELET_ACTIVATION_SIGNALING_AND_AGGREGATION	24	0.987052	0.449597	0.51431
R-HSA-112315	NEURONAL_SYSTEM	REACTOME_TRANSMISSION_ACROSS_CHEMICAL_SYNAPSES	21	0.972041	0.479339	0.514701
R-HSA-166520	SIGNAL_TRANSDUCTION	REACTOME_SIGNALLING_BY_NGF	20	0.909401	0.55364	0.584212
R-HSA-1280215	IMMUNE_SYSTEM	REACTOME_CYTOKINE_SIGNALING_IN_IMMUNE_SYSTEM	23	0.749209	0.768797	0.784996
Negative correlation
Pattway IDs	Top Levels (Reassignments*)	Pathway Names	No. of Genes identified	Normalized Enrichment Scores (NES)	Nominal p-vals	FDR q-vals
R-HSA-212436	GENE_EXPRESSION	REACTOME_GENERIC_TRANSCRIPTION_PATHWAY	50	-2.46995	0.000617284	0.00425481
R-HSA-216083	EXTRACELLULAR_MATRIX_ORGANIZATION	REACTOME_INTEGRIN_CELL_SURFACE_INTERACTIONS	17	-1.9333	0.00617284	0.0602551
R-HSA-422475	DEVELOPMENTAL_BIOLOGY	REACTOME_AXON_GUIDANCE	44	-1.75916	0.023301	0.105756
R-HSA-186797	SIGNAL_TRANSDUCTION	REACTOME_SIGNALING_BY_PDGF	15	-1.15878	0.280632	1
R-HSA-373760	DEVELOPMENTAL_BIOLOGY	REACTOME_L1CAM_INTERACTIONS	18	-1.12483	0.299376	0.95387
R-HSA-597592	METABOLISM_OF_PROTEINS	REACTOME_POST_TRANSLATIONAL_PROTEIN_MODIFICATION	20	-1.10095	0.317365	0.861217
R-HSA-1266738	DEVELOPMENTAL_BIOLOGY	REACTOME_DEVELOPMENTAL_BIOLOGY	59	-1.09783	0.323293	0.745318
R-HSA-425407	TRANSMEMBRANE_TRANSPORT_OF_SMALL_MOLECULES	REACTOME_SLC_MEDIATED_TRANSMEMBRANE_TRANSPORT	20	-1.07331	0.351129	0.703478
R-HSA-71387	METABOLISM	REACTOME_METABOLISM_OF_CARBOHYDRATES	15	-0.937875	0.536145	0.916774
R-HSA-1483257	METABOLISM	REACTOME_PHOSPHOLIPID_METABOLISM	21	-0.894362	0.570565	0.923694
R-HSA-382551	TRANSMEMBRANE_TRANSPORT_OF_SMALL_MOLECULES	REACTOME_TRANSMEMBRANE_TRANSPORT_OF_SMALL_MOLECULES	45	-0.786923	0.723014	1
R-HSA-71291	METABOLISM	REACTOME_METABOLISM_OF_AMINO_ACIDS_AND_DERIVATIVES	17	-0.774211	0.740741	1
R-HSA-194315	SIGNAL_TRANSDUCTION	REACTOME_SIGNALING_BY_RHO_GTPASES	16	-0.727504	0.787402	1
R-HSA-112316	NEURONAL_SYSTEM	REACTOME_NEURONAL_SYSTEM	30	-0.67552	0.870259	0.998298
R-HSA-211859	METABOLISM	REACTOME_BIOLOGICAL_OXIDATIONS	16	-0.668884	0.871845	0.940107
R-HSA-392499	METABOLISM_OF_PROTEINS	REACTOME_METABOLISM_OF_PROTEINS	29	-0.484024	0.995745	0.992844
