# Supplementary material for: Crosstalk between the mitochondrial fission protein, Drp1, and the cell cycle is identified across various cancer types and can impact survival of epithelial ovarian cancer patients
Source: Oncotarget. 2016 Aug 4;7(37):60021–37. doi: 10.18632/oncotarget.11047 (PMC5312366; doi:10.18632/oncotarget.11047)
Supplement: Supplementary file 11 [file oncotarget-07-60021-s011.xlsx]

## Sheet: Patients
Suppl. Table10A. NMF clustering of the TCGA recurred-resistant EOC patients.
Core groups shaded
Patient IDs	Weight	Group		Patient IDs	Weight	Group
TCGA-24-2026	0.654081	TCGA-RR-70		TCGA-09-0364	0.761611	TCGA-RR-48
TCGA-13-1411	0.645952	TCGA-RR-70		TCGA-04-1655	0.712883	TCGA-RR-48
TCGA-30-1860	0.626944	TCGA-RR-70		TCGA-30-1853	0.695466	TCGA-RR-48
TCGA-61-1740	0.617875	TCGA-RR-70		TCGA-10-0927	0.653886	TCGA-RR-48
TCGA-29-1768	0.616734	TCGA-RR-70		TCGA-13-0913	0.653759	TCGA-RR-48
TCGA-24-2261	0.612485	TCGA-RR-70		TCGA-29-1762	0.648559	TCGA-RR-48
TCGA-36-1574	0.608685	TCGA-RR-70		TCGA-24-2027	0.618344	TCGA-RR-48
TCGA-29-1690	0.60736	TCGA-RR-70		TCGA-09-2054	0.617312	TCGA-RR-48
TCGA-29-1785	0.606199	TCGA-RR-70		TCGA-25-1632	0.615408	TCGA-RR-48
TCGA-24-1563	0.60288	TCGA-RR-70		TCGA-04-1542	0.600007	TCGA-RR-48
TCGA-24-2290	0.596496	TCGA-RR-70		TCGA-25-1323	0.587889	TCGA-RR-48
TCGA-61-1919	0.593314	TCGA-RR-70		TCGA-23-1032	0.586481	TCGA-RR-48
TCGA-24-1104	0.585983	TCGA-RR-70		TCGA-29-2414	0.585874	TCGA-RR-48
TCGA-29-1693	0.585418	TCGA-RR-70		TCGA-25-2400	0.583657	TCGA-RR-48
TCGA-36-1576	0.58335	TCGA-RR-70		TCGA-24-2036	0.58275	TCGA-RR-48
TCGA-36-1581	0.578961	TCGA-RR-70		TCGA-24-2020	0.57832	TCGA-RR-48
TCGA-25-1623	0.575078	TCGA-RR-70		TCGA-25-1321	0.562869	TCGA-RR-48
TCGA-24-2271	0.574794	TCGA-RR-70		TCGA-25-1877	0.559674	TCGA-RR-48
TCGA-13-1511	0.571289	TCGA-RR-70		TCGA-04-1517	0.552467	TCGA-RR-48
TCGA-24-2262	0.57076	TCGA-RR-70		TCGA-29-1763	0.545103	TCGA-RR-48
TCGA-59-2354	0.567634	TCGA-RR-70		TCGA-61-1728	0.539296	TCGA-RR-48
TCGA-24-2023	0.562591	TCGA-RR-70		TCGA-04-1331	0.527242	TCGA-RR-48
TCGA-30-1718	0.559982	TCGA-RR-70		TCGA-13-1489	0.522516	TCGA-RR-48
TCGA-24-2288	0.55978	TCGA-RR-70		TCGA-24-1616	0.514564	TCGA-RR-48
TCGA-61-2113	0.55737	TCGA-RR-70		TCGA-24-1467	0.511771	TCGA-RR-48
TCGA-24-0968	0.554082	TCGA-RR-70		TCGA-29-2425	0.511582	TCGA-RR-48
TCGA-24-0975	0.553871	TCGA-RR-70		TCGA-24-2280	0.509907	TCGA-RR-48
TCGA-31-1959	0.550337	TCGA-RR-70		TCGA-04-1332	0.507141	TCGA-RR-48
TCGA-24-1436	0.545565	TCGA-RR-70		TCGA-61-1743	0.504151	TCGA-RR-48
TCGA-13-0884	0.542268	TCGA-RR-70		TCGA-24-1604	0.503593	TCGA-RR-48
TCGA-09-1668	0.542176	TCGA-RR-70		TCGA-24-2038	0.50349	TCGA-RR-48
TCGA-31-1944	0.539008	TCGA-RR-70		TCGA-24-2254	0.499461	TCGA-RR-48
TCGA-61-2009	0.538125	TCGA-RR-70		TCGA-13-0899	0.497659	TCGA-RR-48
TCGA-09-1662	0.535988	TCGA-RR-70		TCGA-29-1691	0.494991	TCGA-RR-48
TCGA-30-1855	0.535681	TCGA-RR-70		TCGA-24-1603	0.491257	TCGA-RR-48
TCGA-24-1427	0.533762	TCGA-RR-70		TCGA-09-1670	0.488332	TCGA-RR-48
TCGA-13-1501	0.529344	TCGA-RR-70		TCGA-23-1122	0.487217	TCGA-RR-48
TCGA-04-1365	0.529248	TCGA-RR-70		TCGA-13-1482	0.484693	TCGA-RR-48
TCGA-13-1498	0.529196	TCGA-RR-70		TCGA-23-2077	0.481829	TCGA-RR-48
TCGA-29-1766	0.528842	TCGA-RR-70		TCGA-13-0887	0.472965	TCGA-RR-48
TCGA-24-1463	0.527931	TCGA-RR-70		TCGA-13-0901	0.470019	TCGA-RR-48
TCGA-04-1530	0.526196	TCGA-RR-70		TCGA-24-1103	0.465534	TCGA-RR-48
TCGA-13-1408	0.523032	TCGA-RR-70		TCGA-23-1123	0.463992	TCGA-RR-48
TCGA-61-2095	0.520532	TCGA-RR-70		TCGA-25-1314	0.463171	TCGA-RR-48
TCGA-13-0726	0.517013	TCGA-RR-70		TCGA-36-1570	0.462463	TCGA-RR-48
TCGA-25-1320	0.514124	TCGA-RR-70		TCGA-61-1995	0.458104	TCGA-RR-48
TCGA-61-1725	0.511989	TCGA-RR-70		TCGA-13-0766	0.456907	TCGA-RR-48
TCGA-61-2016	0.510556	TCGA-RR-70		TCGA-23-1021	0.451053	TCGA-RR-48
TCGA-23-2081	0.509634	TCGA-RR-70
TCGA-31-1950	0.508137	TCGA-RR-70
TCGA-23-1107	0.506659	TCGA-RR-70
TCGA-61-1736	0.500186	TCGA-RR-70
TCGA-13-0883	0.497183	TCGA-RR-70
TCGA-25-1633	0.494785	TCGA-RR-70
TCGA-13-0891	0.494265	TCGA-RR-70
TCGA-61-1914	0.493553	TCGA-RR-70
TCGA-23-2084	0.492566	TCGA-RR-70
TCGA-61-2109	0.491647	TCGA-RR-70
TCGA-04-1648	0.489399	TCGA-RR-70
TCGA-24-1105	0.488851	TCGA-RR-70
TCGA-09-1665	0.488333	TCGA-RR-70
TCGA-59-2351	0.486469	TCGA-RR-70
TCGA-61-1724	0.485953	TCGA-RR-70
TCGA-57-1582	0.479277	TCGA-RR-70
TCGA-09-1666	0.477645	TCGA-RR-70
TCGA-04-1651	0.473543	TCGA-RR-70
TCGA-24-2024	0.470457	TCGA-RR-70
TCGA-24-1550	0.469184	TCGA-RR-70
TCGA-61-1918	0.460226	TCGA-RR-70
TCGA-61-2008	0.454305	TCGA-RR-70

## Sheet: Genes
Suppl. Table 10B. NMF asignments of the genes of the "Drp1 based gene expression signature" in the classified TCGA recurred-resistant cohort
Genes	Weight	Group		Genes	Weight	Group
COL1A2	19.3476	TCGA-RR-70		RPL13	18.0462	TCGA-RR-48
CFB	18.2653	TCGA-RR-70		RPL3	17.3969	TCGA-RR-48
C1S	17.0854	TCGA-RR-70		RPLP2	16.5363	TCGA-RR-48
IDO1	17.0103	TCGA-RR-70		PTMS	16.3873	TCGA-RR-48
POSTN	16.6168	TCGA-RR-70		RPS21	15.5612	TCGA-RR-48
IL4I1	16.5495	TCGA-RR-70		RPS12	15.3398	TCGA-RR-48
CD24	16.4091	TCGA-RR-70		ITM2C	15.3247	TCGA-RR-48
AEBP1	16.3268	TCGA-RR-70		RPL21	15.1585	TCGA-RR-48
CCL5	16.1756	TCGA-RR-70		JUN	14.499	TCGA-RR-48
BGN	16.1711	TCGA-RR-70		GAS5	14.2402	TCGA-RR-48
CXCL17	16.1238	TCGA-RR-70		EIF3L	14.1402	TCGA-RR-48
C1R	16.0814	TCGA-RR-70		SEPP1	13.9726	TCGA-RR-48
LGALS1	16.0743	TCGA-RR-70		YAP1	13.8778	TCGA-RR-48
MAL2	15.9849	TCGA-RR-70		FSCN1	13.6422	TCGA-RR-48
H19	15.9242	TCGA-RR-70		ABLIM1	13.4832	TCGA-RR-48
TYMP	15.8821	TCGA-RR-70		NCAM1	13.4716	TCGA-RR-48
KLK10	15.7707	TCGA-RR-70		CCDC8	13.4217	TCGA-RR-48
GBP4	15.654	TCGA-RR-70		LPHN1	13.2406	TCGA-RR-48
TMEM59	15.3481	TCGA-RR-70		NDRG2	13.2349	TCGA-RR-48
FAM129B	15.3134	TCGA-RR-70		RHOB	13.1771	TCGA-RR-48
CD14	15.2068	TCGA-RR-70		ACP1	13.084	TCGA-RR-48
TAGLN	15.1496	TCGA-RR-70		COMMD6	13.0209	TCGA-RR-48
CRIP1	15.0392	TCGA-RR-70		GRIK5	13.0158	TCGA-RR-48
ANXA1	15.012	TCGA-RR-70		PAK4	12.9901	TCGA-RR-48
S100A1	14.8892	TCGA-RR-70		MEPCE	12.9569	TCGA-RR-48
TMEM123	14.7909	TCGA-RR-70		TSPAN6	12.8254	TCGA-RR-48
CD164	14.7671	TCGA-RR-70		VGLL4	12.7887	TCGA-RR-48
CD55	14.7403	TCGA-RR-70		CCNG1	12.7353	TCGA-RR-48
FASN	14.7089	TCGA-RR-70		KIF1C	12.6587	TCGA-RR-48
SLC2A1	14.6986	TCGA-RR-70		EFEMP2	12.6219	TCGA-RR-48
ZFP36	14.6775	TCGA-RR-70		NIPSNAP1	12.5837	TCGA-RR-48
LGALS3	14.5938	TCGA-RR-70		RFXANK	12.5596	TCGA-RR-48
GPX4	14.556	TCGA-RR-70		CCDC3	12.5398	TCGA-RR-48
CD44	14.5521	TCGA-RR-70		CDKN1C	12.5337	TCGA-RR-48
MYL9	14.5153	TCGA-RR-70		C1QBP	12.529	TCGA-RR-48
SLC43A3	14.4462	TCGA-RR-70		FIS1	12.5106	TCGA-RR-48
RARRES1	14.3982	TCGA-RR-70		DACH1	12.5022	TCGA-RR-48
ATF4	14.3378	TCGA-RR-70		CASC10	12.488	TCGA-RR-48
UBE2H	14.3163	TCGA-RR-70		KIAA1549	12.4596	TCGA-RR-48
THY1	14.28	TCGA-RR-70		FBXO17	12.4233	TCGA-RR-48
SERP1	14.2258	TCGA-RR-70		ZHX2	12.3931	TCGA-RR-48
CCDC80	14.2212	TCGA-RR-70		CIRBP	12.3714	TCGA-RR-48
NUPR1	14.2182	TCGA-RR-70		TMED4	12.3621	TCGA-RR-48
GBP3	14.2155	TCGA-RR-70		C1orf86	12.3326	TCGA-RR-48
SERINC2	14.1775	TCGA-RR-70		GSTM3	12.2987	TCGA-RR-48
ITGB8	14.1699	TCGA-RR-70		CERS4	12.1795	TCGA-RR-48
PERP	14.15	TCGA-RR-70		COL26A1	12.1488	TCGA-RR-48
SREBF2	14.1239	TCGA-RR-70		BUD31	12.1395	TCGA-RR-48
HLA-H	14.0897	TCGA-RR-70		LAMTOR4	12.1381	TCGA-RR-48
COPB2	14.0543	TCGA-RR-70		PTP4A3	12.1293	TCGA-RR-48
QSOX1	14.0422	TCGA-RR-70		PCYOX1	12.1222	TCGA-RR-48
IGFBP4	14.0209	TCGA-RR-70		HOXC4	12.101	TCGA-RR-48
CMTM6	13.9923	TCGA-RR-70		PIAS3	12.0942	TCGA-RR-48
TNFRSF21	13.8927	TCGA-RR-70		RGMA	12.0411	TCGA-RR-48
BACE2	13.8833	TCGA-RR-70		BNIP3	12.011	TCGA-RR-48
LDLR	13.7562	TCGA-RR-70		QPRT	11.9956	TCGA-RR-48
CTSC	13.7356	TCGA-RR-70		SLC45A4	11.7991	TCGA-RR-48
CXCL12	13.7216	TCGA-RR-70		PALM	11.7789	TCGA-RR-48
LIMK2	13.6615	TCGA-RR-70		SKIDA1	11.6527	TCGA-RR-48
EGR1	13.6492	TCGA-RR-70		CADM1	11.6377	TCGA-RR-48
DUSP1	13.6384	TCGA-RR-70		TMPRSS3	11.6314	TCGA-RR-48
CDC42EP1	13.6359	TCGA-RR-70		ATHL1	11.5984	TCGA-RR-48
SPCS2	13.5915	TCGA-RR-70		SH3YL1	11.5972	TCGA-RR-48
DNM2	13.5912	TCGA-RR-70		ATP1B2	11.5281	TCGA-RR-48
FOS	13.5759	TCGA-RR-70		DDAH1	11.511	TCGA-RR-48
PLCD3	13.5196	TCGA-RR-70		ITGA6	11.4991	TCGA-RR-48
CHCHD10	13.4734	TCGA-RR-70		ETNK1	11.4826	TCGA-RR-48
PTK2	13.4442	TCGA-RR-70		KCNH2	11.4699	TCGA-RR-48
SUSD2	13.435	TCGA-RR-70		VWA2	11.4638	TCGA-RR-48
POLR2A	13.4303	TCGA-RR-70		PKDCC	11.439	TCGA-RR-48
SPOCK2	13.4256	TCGA-RR-70		CCDC85B	11.4012	TCGA-RR-48
GAB2	13.3958	TCGA-RR-70		NXPH4	11.3827	TCGA-RR-48
CASC4	13.3625	TCGA-RR-70		CYB5A	11.3486	TCGA-RR-48
COL8A1	13.3544	TCGA-RR-70		FZD5	11.3157	TCGA-RR-48
MUC20	13.2934	TCGA-RR-70		SH3BGRL2	11.2888	TCGA-RR-48
INHBA	13.2731	TCGA-RR-70		FAM110C	11.2689	TCGA-RR-48
TUBA4A	13.2004	TCGA-RR-70		ARL4D	11.261	TCGA-RR-48
PI3	13.1831	TCGA-RR-70		TMEM97	11.2432	TCGA-RR-48
PROM2	13.178	TCGA-RR-70		PRELP	11.237	TCGA-RR-48
CEACAM1	13.167	TCGA-RR-70		NSUN5	11.191	TCGA-RR-48
DHCR7	13.1569	TCGA-RR-70		DEPTOR	11.1764	TCGA-RR-48
MT1E	13.1476	TCGA-RR-70		IL11RA	11.1418	TCGA-RR-48
CFI	13.1337	TCGA-RR-70		TACC2	11.1324	TCGA-RR-48
MSMO1	13.093	TCGA-RR-70		SLC12A9	11.0886	TCGA-RR-48
CD52	13.0791	TCGA-RR-70		TSPAN1	11.0859	TCGA-RR-48
LTB	13.0726	TCGA-RR-70		TGFBR3	11.0338	TCGA-RR-48
SELPLG	13.0597	TCGA-RR-70		NDUFA4L2	11.0306	TCGA-RR-48
SAMD4B	13.0581	TCGA-RR-70		CTPS2	11.0009	TCGA-RR-48
AIF1	13.0404	TCGA-RR-70		PLCE1	10.9741	TCGA-RR-48
CXCL1	13.0393	TCGA-RR-70		C12orf75	10.9661	TCGA-RR-48
CRISPLD2	13.0067	TCGA-RR-70		ESRP2	10.8822	TCGA-RR-48
CST7	12.9985	TCGA-RR-70		WASH3P	10.8763	TCGA-RR-48
CASP4	12.9925	TCGA-RR-70		MORN2	10.8703	TCGA-RR-48
TPBG	12.9657	TCGA-RR-70		MANSC1	10.8645	TCGA-RR-48
SPIN1	12.9567	TCGA-RR-70		PTCH1	10.8582	TCGA-RR-48
ZBTB7C	12.9438	TCGA-RR-70		MYCL	10.8516	TCGA-RR-48
PCOLCE	12.9347	TCGA-RR-70		RAB38	10.8481	TCGA-RR-48
DCAF7	12.9096	TCGA-RR-70		PLEKHG1	10.815	TCGA-RR-48
ATP6V1G1	12.8806	TCGA-RR-70		STYXL1	10.8005	TCGA-RR-48
ELOVL5	12.8568	TCGA-RR-70		MKRN2	10.7926	TCGA-RR-48
OGDH	12.8417	TCGA-RR-70		GATM	10.7552	TCGA-RR-48
ABHD11	12.8328	TCGA-RR-70		ZNF627	10.714	TCGA-RR-48
LYPLA1	12.8253	TCGA-RR-70		CADM4	10.7069	TCGA-RR-48
RAB13	12.7937	TCGA-RR-70		CA11	10.703	TCGA-RR-48
C19orf33	12.7926	TCGA-RR-70		NARS2	10.7025	TCGA-RR-48
TNFRSF1B	12.7685	TCGA-RR-70		ELP3	10.6963	TCGA-RR-48
SLC39A8	12.7431	TCGA-RR-70		WNT11	10.6725	TCGA-RR-48
PTGDS	12.7288	TCGA-RR-70		ABCB6	10.6667	TCGA-RR-48
PRCP	12.7142	TCGA-RR-70		C1orf233	10.6527	TCGA-RR-48
TOB1	12.6893	TCGA-RR-70		SHANK2	10.6331	TCGA-RR-48
SQLE	12.6879	TCGA-RR-70		EPHB6	10.6219	TCGA-RR-48
RAPGEF3	12.6593	TCGA-RR-70		ELN	10.5908	TCGA-RR-48
MECOM	12.6574	TCGA-RR-70		MBIP	10.5799	TCGA-RR-48
MT1G	12.6565	TCGA-RR-70		ZFHX2	10.5578	TCGA-RR-48
BTN3A1	12.6492	TCGA-RR-70		SLAIN1	10.518	TCGA-RR-48
TCEA1	12.6329	TCGA-RR-70		TMEM246	10.5165	TCGA-RR-48
LLGL2	12.6292	TCGA-RR-70		CLUL1	10.4935	TCGA-RR-48
MPZL2	12.6042	TCGA-RR-70		NTHL1	10.4862	TCGA-RR-48
ADD3	12.5972	TCGA-RR-70		ANKRD45	10.4792	TCGA-RR-48
ABCE1	12.5448	TCGA-RR-70		VEPH1	10.4698	TCGA-RR-48
FXYD5	12.5253	TCGA-RR-70		TEAD4	10.4648	TCGA-RR-48
SSFA2	12.5013	TCGA-RR-70		SAPCD2	10.4171	TCGA-RR-48
TP53	12.4948	TCGA-RR-70		MAOA	10.417	TCGA-RR-48
MMADHC	12.4708	TCGA-RR-70		PLCB4	10.3971	TCGA-RR-48
ERO1L	12.4706	TCGA-RR-70		PALMD	10.3888	TCGA-RR-48
ACOX1	12.434	TCGA-RR-70		MFAP4	10.3441	TCGA-RR-48
ME2	12.4238	TCGA-RR-70		LRRC20	10.3376	TCGA-RR-48
TMED5	12.3791	TCGA-RR-70		ATP7B	10.3368	TCGA-RR-48
MYO5B	12.3725	TCGA-RR-70		SEMA4G	10.3336	TCGA-RR-48
SCOC	12.3266	TCGA-RR-70		NSUN5P1	10.3194	TCGA-RR-48
SLC48A1	12.3219	TCGA-RR-70		NAT14	10.292	TCGA-RR-48
TRPM4	12.3167	TCGA-RR-70		GCAT	10.2655	TCGA-RR-48
PRSS23	12.2966	TCGA-RR-70		B4GALNT3	10.2646	TCGA-RR-48
GPRC5A	12.2879	TCGA-RR-70		FAM200B	10.249	TCGA-RR-48
MAML2	12.2828	TCGA-RR-70		PLEKHG6	10.2319	TCGA-RR-48
GFPT1	12.2826	TCGA-RR-70		ENTPD2	10.2142	TCGA-RR-48
PPME1	12.2182	TCGA-RR-70		CHDH	10.1642	TCGA-RR-48
LRRC8A	12.2086	TCGA-RR-70		ZNF440	10.1629	TCGA-RR-48
CNIH1	12.1552	TCGA-RR-70		ATOH8	10.1627	TCGA-RR-48
SDC1	12.1471	TCGA-RR-70		FAM57A	10.1246	TCGA-RR-48
SIAH2	12.1241	TCGA-RR-70		MACC1	10.1132	TCGA-RR-48
NEK6	12.1218	TCGA-RR-70		LEPREL1	10.1102	TCGA-RR-48
STIM1	12.1137	TCGA-RR-70		MACROD2	10.1093	TCGA-RR-48
COL16A1	12.1075	TCGA-RR-70		LOC100288778	10.1024	TCGA-RR-48
YIPF6	12.1053	TCGA-RR-70		MAPRE3	10.0727	TCGA-RR-48
HAPLN3	12.1005	TCGA-RR-70		INHA	10.0723	TCGA-RR-48
UNC13D	12.0806	TCGA-RR-70		VWCE	10.069	TCGA-RR-48
SLAIN2	12.0673	TCGA-RR-70		MAP6	10.043	TCGA-RR-48
OCIAD2	12.062	TCGA-RR-70		PCDHB5	10.0212	TCGA-RR-48
INSIG1	12.0453	TCGA-RR-70		ERP27	10.0078	TCGA-RR-48
PAK1	12.0377	TCGA-RR-70		GPM6B	9.94561	TCGA-RR-48
PCMT1	12.0376	TCGA-RR-70		CMBL	9.93653	TCGA-RR-48
LINC01279	12.0209	TCGA-RR-70		EPB41L4B	9.91928	TCGA-RR-48
TXN2	12.0041	TCGA-RR-70		ACSM3	9.91015	TCGA-RR-48
ASRGL1	11.9934	TCGA-RR-70		ALKBH4	9.88781	TCGA-RR-48
GALNT3	11.9781	TCGA-RR-70		SMIM10	9.87458	TCGA-RR-48
PTPRCAP	11.9686	TCGA-RR-70		C1orf115	9.86974	TCGA-RR-48
SHFM1	11.95	TCGA-RR-70		FIGNL2	9.85688	TCGA-RR-48
MXRA8	11.9414	TCGA-RR-70		CPLX1	9.83095	TCGA-RR-48
VWA5A	11.9379	TCGA-RR-70		ACADSB	9.82042	TCGA-RR-48
PODNL1	11.9207	TCGA-RR-70		PHKA1	9.80881	TCGA-RR-48
EBAG9	11.8925	TCGA-RR-70		RAB24	9.80748	TCGA-RR-48
SNTB1	11.8914	TCGA-RR-70		NFE2	9.7917	TCGA-RR-48
FLJ23867	11.8907	TCGA-RR-70		ICA1L	9.7878	TCGA-RR-48
SC5D	11.8889	TCGA-RR-70		PIANP	9.78407	TCGA-RR-48
OSBPL3	11.848	TCGA-RR-70		B3GNT5	9.78167	TCGA-RR-48
ATP1B1	11.8417	TCGA-RR-70		CCDC24	9.77843	TCGA-RR-48
SSC5D	11.841	TCGA-RR-70		FBXO27	9.73909	TCGA-RR-48
TCOF1	11.8391	TCGA-RR-70		FLRT3	9.72384	TCGA-RR-48
AIM1	11.837	TCGA-RR-70		SLC45A3	9.71138	TCGA-RR-48
EMP3	11.8118	TCGA-RR-70		LRP11	9.70222	TCGA-RR-48
FMNL2	11.7939	TCGA-RR-70		IL17RB	9.68167	TCGA-RR-48
LST1	11.7601	TCGA-RR-70		SNX21	9.66687	TCGA-RR-48
RPS6KA3	11.7352	TCGA-RR-70		ZNF709	9.66545	TCGA-RR-48
ATP11B	11.7199	TCGA-RR-70		ZDHHC8P1	9.65394	TCGA-RR-48
CREB3L1	11.7172	TCGA-RR-70		PLA2G6	9.65054	TCGA-RR-48
SNCG	11.7133	TCGA-RR-70		PFKFB4	9.61989	TCGA-RR-48
PHF8	11.6993	TCGA-RR-70		PILRB	9.61736	TCGA-RR-48
CTAGE5	11.6884	TCGA-RR-70		IRAK1BP1	9.60945	TCGA-RR-48
GNPNAT1	11.679	TCGA-RR-70		CLIP4	9.58838	TCGA-RR-48
PTGIS	11.6742	TCGA-RR-70		NOS3	9.56189	TCGA-RR-48
DST	11.674	TCGA-RR-70		GLIS3	9.54577	TCGA-RR-48
LRRC55	11.6453	TCGA-RR-70		C1QL1	9.50816	TCGA-RR-48
PHLDA1	11.6326	TCGA-RR-70		ANKLE1	9.48773	TCGA-RR-48
SLC31A1	11.6324	TCGA-RR-70		NSUN5P2	9.41766	TCGA-RR-48
PLEKHO1	11.6269	TCGA-RR-70		SESN1	9.41729	TCGA-RR-48
GUSB	11.605	TCGA-RR-70		CCDC170	9.41134	TCGA-RR-48
TRIM2	11.5768	TCGA-RR-70		C19orf52	9.37706	TCGA-RR-48
MGST1	11.5638	TCGA-RR-70		CTSV	9.37606	TCGA-RR-48
MOB4	11.5551	TCGA-RR-70		DDHD1	9.33874	TCGA-RR-48
PDGFRA	11.553	TCGA-RR-70		SMAGP	9.33317	TCGA-RR-48
FUCA1	11.5519	TCGA-RR-70		RNASE4	9.31532	TCGA-RR-48
ALG8	11.5403	TCGA-RR-70		SCNN1D	9.30301	TCGA-RR-48
PKN2	11.5317	TCGA-RR-70		UBXN2A	9.30175	TCGA-RR-48
ARRDC2	11.5283	TCGA-RR-70		EMILIN3	9.29411	TCGA-RR-48
SERPINE2	11.5183	TCGA-RR-70		SLC19A2	9.28847	TCGA-RR-48
CUEDC1	11.5111	TCGA-RR-70		PCDHB14	9.28592	TCGA-RR-48
STXBP6	11.5075	TCGA-RR-70		HAUS7	9.27741	TCGA-RR-48
ADRA2C	11.5029	TCGA-RR-70		N4BP3	9.25498	TCGA-RR-48
RPS6KA2	11.4995	TCGA-RR-70		CAMK2N1	9.24622	TCGA-RR-48
SASH1	11.4645	TCGA-RR-70		MYO3B	9.23479	TCGA-RR-48
SRP54	11.4446	TCGA-RR-70		FAM169A	9.22942	TCGA-RR-48
SGPP2	11.4258	TCGA-RR-70		ZNF136	9.2269	TCGA-RR-48
C2orf88	11.3863	TCGA-RR-70		MAP2	9.21673	TCGA-RR-48
KIAA1244	11.374	TCGA-RR-70		RIC3	9.19898	TCGA-RR-48
KLHDC10	11.3208	TCGA-RR-70		ZNF20	9.17608	TCGA-RR-48
CD34	11.2949	TCGA-RR-70		PLCH1	9.17216	TCGA-RR-48
UBE2G1	11.2835	TCGA-RR-70		TOX	9.16023	TCGA-RR-48
SLC18B1	11.2639	TCGA-RR-70		ACVR2A	9.13301	TCGA-RR-48
PLS1	11.2626	TCGA-RR-70		AKR1C3	9.06246	TCGA-RR-48
GGT6	11.2385	TCGA-RR-70		CHIC1	9.02575	TCGA-RR-48
ABTB1	11.2314	TCGA-RR-70		NGFR	9.02417	TCGA-RR-48
ACTG2	11.2066	TCGA-RR-70		ADCY1	9.00473	TCGA-RR-48
FBXO6	11.2047	TCGA-RR-70		LRRN1	8.98945	TCGA-RR-48
CASP7	11.1915	TCGA-RR-70		ZNF439	8.93657	TCGA-RR-48
EXOC5	11.1814	TCGA-RR-70		PCDHB10	8.93643	TCGA-RR-48
TBC1D9	11.1773	TCGA-RR-70		ST6GALNAC3	8.93109	TCGA-RR-48
BST1	11.1707	TCGA-RR-70		AGR2	8.91782	TCGA-RR-48
KIAA1161	11.1396	TCGA-RR-70		PTCH2	8.88149	TCGA-RR-48
ASL	11.136	TCGA-RR-70		PPP1R1A	8.88121	TCGA-RR-48
CISD3	11.1267	TCGA-RR-70		KLF4	8.87982	TCGA-RR-48
POLR2F	11.1211	TCGA-RR-70		ZNF204P	8.85423	TCGA-RR-48
HCST	11.1188	TCGA-RR-70		KMT2E-AS1	8.81397	TCGA-RR-48
MALL	11.0888	TCGA-RR-70		CAB39L	8.80474	TCGA-RR-48
FAM8A1	11.0887	TCGA-RR-70		ERVMER34-1	8.77196	TCGA-RR-48
BSPRY	11.0869	TCGA-RR-70		MN1	8.69523	TCGA-RR-48
PGM3	11.0769	TCGA-RR-70		SCARNA2	8.67809	TCGA-RR-48
COMMD4	11.0567	TCGA-RR-70		ANG	8.67121	TCGA-RR-48
HERC2P2	11.0441	TCGA-RR-70		MCF2L	8.66948	TCGA-RR-48
STARD10	11.0244	TCGA-RR-70		ZNF610	8.66537	TCGA-RR-48
GFPT2	11.0167	TCGA-RR-70		YBEY	8.64899	TCGA-RR-48
NFATC4	11.0155	TCGA-RR-70		FA2H	8.62615	TCGA-RR-48
FUT2	11.0069	TCGA-RR-70		SLC36A4	8.60398	TCGA-RR-48
CD6	11.0047	TCGA-RR-70		TNNI3	8.57366	TCGA-RR-48
RPS19BP1	11.0017	TCGA-RR-70		MAP2K6	8.57218	TCGA-RR-48
COQ10B	10.9721	TCGA-RR-70		MFSD4	8.54083	TCGA-RR-48
ARHGAP32	10.9708	TCGA-RR-70		AMT	8.46676	TCGA-RR-48
GINM1	10.9577	TCGA-RR-70		KLF8	8.44998	TCGA-RR-48
TMEM65	10.943	TCGA-RR-70		MAGEE1	8.4469	TCGA-RR-48
C19orf70	10.9272	TCGA-RR-70		IL22RA1	8.43523	TCGA-RR-48
HMGCR	10.9247	TCGA-RR-70		NME5	8.43214	TCGA-RR-48
KCNE3	10.9127	TCGA-RR-70		DIRAS3	8.42016	TCGA-RR-48
F2RL1	10.9042	TCGA-RR-70		DUSP18	8.41741	TCGA-RR-48
LATS1	10.9037	TCGA-RR-70		GPR39	8.41693	TCGA-RR-48
SLC22A18	10.9028	TCGA-RR-70		PRKCQ-AS1	8.39494	TCGA-RR-48
ABCD3	10.8885	TCGA-RR-70		FUT4	8.37757	TCGA-RR-48
CHL1	10.8821	TCGA-RR-70		WDR78	8.37547	TCGA-RR-48
VNN1	10.859	TCGA-RR-70		FBXO36	8.36227	TCGA-RR-48
CLEC11A	10.8417	TCGA-RR-70		KIAA1377	8.36218	TCGA-RR-48
MAL	10.8305	TCGA-RR-70		FRG1B	8.32389	TCGA-RR-48
FAM177A1	10.7925	TCGA-RR-70		WBSCR27	8.29979	TCGA-RR-48
PDHX	10.7896	TCGA-RR-70		CAPN13	8.27959	TCGA-RR-48
STS	10.7776	TCGA-RR-70		AP1S3	8.26878	TCGA-RR-48
MRPL27	10.7754	TCGA-RR-70		PCDHB13	8.24248	TCGA-RR-48
ARFRP1	10.7734	TCGA-RR-70		PCDHB16	8.23671	TCGA-RR-48
TRNP1	10.6815	TCGA-RR-70		KLHL13	8.22279	TCGA-RR-48
ISOC1	10.6738	TCGA-RR-70		ZNF443	8.21532	TCGA-RR-48
HDAC9	10.6588	TCGA-RR-70		GULP1	8.17708	TCGA-RR-48
CEP70	10.6513	TCGA-RR-70		CYP39A1	8.13779	TCGA-RR-48
GTF2B	10.6513	TCGA-RR-70		MYLK3	8.03789	TCGA-RR-48
GJB3	10.6299	TCGA-RR-70		PPP1R3F	8.03613	TCGA-RR-48
GMFG	10.6239	TCGA-RR-70		CDKL2	8.00468	TCGA-RR-48
ZNF251	10.6136	TCGA-RR-70		RAB39B	7.9847	TCGA-RR-48
PAQR4	10.5908	TCGA-RR-70		TMEM17	7.94821	TCGA-RR-48
PARVG	10.5837	TCGA-RR-70		ZNF177	7.91835	TCGA-RR-48
POC1B	10.552	TCGA-RR-70		ZNF433	7.88141	TCGA-RR-48
AK1	10.5496	TCGA-RR-70		LINC00925	7.83455	TCGA-RR-48
LPAR3	10.5349	TCGA-RR-70		ABHD1	7.82062	TCGA-RR-48
ENPP5	10.5349	TCGA-RR-70		KIAA1919	7.81361	TCGA-RR-48
FOLR2	10.525	TCGA-RR-70		COL4A4	7.79213	TCGA-RR-48
TRIM16	10.4746	TCGA-RR-70		GLYCTK	7.78197	TCGA-RR-48
SYBU	10.4718	TCGA-RR-70		SH2D2A	7.75715	TCGA-RR-48
C6orf211	10.4629	TCGA-RR-70		SOX5	7.75441	TCGA-RR-48
MID1	10.4612	TCGA-RR-70		AK9	7.67819	TCGA-RR-48
SMIM14	10.4605	TCGA-RR-70		SLC27A5	7.66308	TCGA-RR-48
CHPT1	10.4526	TCGA-RR-70		NTRK2	7.66005	TCGA-RR-48
PPP2R1B	10.4232	TCGA-RR-70		ZCWPW1	7.64038	TCGA-RR-48
PPAPDC1B	10.4017	TCGA-RR-70		ANK1	7.62416	TCGA-RR-48
CAV2	10.3792	TCGA-RR-70		ZNF90	7.59745	TCGA-RR-48
COL4A3BP	10.3679	TCGA-RR-70		RBM24	7.59515	TCGA-RR-48
RBMX2	10.3595	TCGA-RR-70		AKAP7	7.58947	TCGA-RR-48
GBE1	10.3488	TCGA-RR-70		HRCT1	7.54088	TCGA-RR-48
RAB23	10.3285	TCGA-RR-70		CABP7	7.53389	TCGA-RR-48
RRAGD	10.2979	TCGA-RR-70		SERPINI1	7.49693	TCGA-RR-48
PRSS22	10.2884	TCGA-RR-70		ZNF695	7.33352	TCGA-RR-48
INPP5F	10.2881	TCGA-RR-70		RGS9	7.259	TCGA-RR-48
GABRP	10.2396	TCGA-RR-70		MARK1	7.25463	TCGA-RR-48
BAG2	10.2382	TCGA-RR-70		ADM5	7.19641	TCGA-RR-48
SESTD1	10.1868	TCGA-RR-70		MTHFD2L	7.17105	TCGA-RR-48
EIF4EBP3	10.1717	TCGA-RR-70		ILDR2	7.15072	TCGA-RR-48
SNAPC3	10.1659	TCGA-RR-70		GPR35	7.11469	TCGA-RR-48
GFM2	10.1586	TCGA-RR-70		LGI2	7.09437	TCGA-RR-48
MET	10.1414	TCGA-RR-70		LETM2	7.08381	TCGA-RR-48
AQP3	10.1127	TCGA-RR-70		EPHB1	7.07693	TCGA-RR-48
POU2F2	10.1022	TCGA-RR-70		MED12L	7.0419	TCGA-RR-48
GPR160	10.0978	TCGA-RR-70		UCKL1-AS1	6.93459	TCGA-RR-48
NOV	10.0706	TCGA-RR-70		C11orf63	6.91916	TCGA-RR-48
SPAG1	10.0485	TCGA-RR-70		WNT5B	6.90139	TCGA-RR-48
TGFA	10.0458	TCGA-RR-70		DOC2A	6.88056	TCGA-RR-48
MEGF9	10.0437	TCGA-RR-70		KCNIP4	6.81695	TCGA-RR-48
HUS1	10.0382	TCGA-RR-70		RBP5	6.78762	TCGA-RR-48
ANXA2P2	10.03	TCGA-RR-70		LOC728730	6.65254	TCGA-RR-48
AMICA1	10.0245	TCGA-RR-70		LRRC29	6.64653	TCGA-RR-48
JOSD2	10.0135	TCGA-RR-70		MYO7B	6.56031	TCGA-RR-48
SLC35A1	9.98979	TCGA-RR-70		PTGER1	6.38162	TCGA-RR-48
ARSJ	9.97102	TCGA-RR-70		HSPA4L	6.25532	TCGA-RR-48
PICK1	9.90905	TCGA-RR-70		DISP2	6.20086	TCGA-RR-48
FAAH	9.86064	TCGA-RR-70		TMEM27	6.19931	TCGA-RR-48
PLBD1	9.84299	TCGA-RR-70		RAG1	5.83653	TCGA-RR-48
PARVB	9.83433	TCGA-RR-70		MRPL45P2	5.83031	TCGA-RR-48
C11orf82	9.83076	TCGA-RR-70		CCDC13	5.71891	TCGA-RR-48
MRPL50	9.81056	TCGA-RR-70		PIWIL4	5.67747	TCGA-RR-48
CCDC149	9.80657	TCGA-RR-70		RPS26P11	5.62564	TCGA-RR-48
HDHD1	9.80043	TCGA-RR-70		FTX	5.47112	TCGA-RR-48
C17orf58	9.79642	TCGA-RR-70		ITGA10	5.44891	TCGA-RR-48
MERTK	9.77019	TCGA-RR-70		RUNDC3B	5.31642	TCGA-RR-48
LNX1	9.74722	TCGA-RR-70		POTEM	4.9038	TCGA-RR-48
PTGIR	9.74574	TCGA-RR-70
RASEF	9.74397	TCGA-RR-70
RCAN3	9.68896	TCGA-RR-70
COPZ2	9.68665	TCGA-RR-70
FCN1	9.66844	TCGA-RR-70
RNF166	9.6473	TCGA-RR-70
OSR2	9.62711	TCGA-RR-70
HLX	9.60603	TCGA-RR-70
SUSD1	9.59766	TCGA-RR-70
LFNG	9.59155	TCGA-RR-70
ACAP1	9.54654	TCGA-RR-70
EPHX4	9.54541	TCGA-RR-70
COBLL1	9.54048	TCGA-RR-70
IFI27L2	9.4857	TCGA-RR-70
PDK3	9.47978	TCGA-RR-70
GPR68	9.45989	TCGA-RR-70
ABCC9	9.44313	TCGA-RR-70
RORA	9.39698	TCGA-RR-70
MITF	9.38135	TCGA-RR-70
CALCRL	9.36856	TCGA-RR-70
IGSF10	9.35751	TCGA-RR-70
LIMS3	9.32134	TCGA-RR-70
LIMS3L	9.32134	TCGA-RR-70
NAALADL2	9.30404	TCGA-RR-70
PSTPIP1	9.29115	TCGA-RR-70
CCR7	9.29063	TCGA-RR-70
BTN2A2	9.27512	TCGA-RR-70
FAM135A	9.22675	TCGA-RR-70
TBC1D10C	9.20995	TCGA-RR-70
MIAT	9.18165	TCGA-RR-70
HHEX	9.17627	TCGA-RR-70
HSPB8	9.15186	TCGA-RR-70
TRIM3	9.13645	TCGA-RR-70
SDSL	9.09474	TCGA-RR-70
SLC2A12	9.07667	TCGA-RR-70
IQGAP2	9.03937	TCGA-RR-70
CPT1B	9.02426	TCGA-RR-70
ANAPC10	8.9399	TCGA-RR-70
SPNS2	8.92772	TCGA-RR-70
CA9	8.91268	TCGA-RR-70
ACBD4	8.9113	TCGA-RR-70
ZNF552	8.90589	TCGA-RR-70
LAT	8.88449	TCGA-RR-70
CPXM2	8.87602	TCGA-RR-70
LRRC37A3	8.861	TCGA-RR-70
TMEM45B	8.84211	TCGA-RR-70
C2CD4B	8.83311	TCGA-RR-70
MPZL3	8.82521	TCGA-RR-70
LOC154761	8.82509	TCGA-RR-70
PRSS12	8.80832	TCGA-RR-70
LURAP1L	8.72519	TCGA-RR-70
FAM115C	8.71762	TCGA-RR-70
PPP1R14C	8.71664	TCGA-RR-70
UPRT	8.71303	TCGA-RR-70
LEPR	8.70403	TCGA-RR-70
COL7A1	8.63352	TCGA-RR-70
2016-09-01	8.57961	TCGA-RR-70
KCNMB4	8.57611	TCGA-RR-70
LRMP	8.50673	TCGA-RR-70
SLC44A3	8.47832	TCGA-RR-70
ADORA1	8.43638	TCGA-RR-70
SPRY3	8.37792	TCGA-RR-70
CA5B	8.29065	TCGA-RR-70
SYNGR3	8.25918	TCGA-RR-70
ATP1A3	8.1542	TCGA-RR-70
HTATSF1P2	8.13102	TCGA-RR-70
STAT4	8.02909	TCGA-RR-70
MFAP3L	8.00111	TCGA-RR-70
CPNE7	7.97455	TCGA-RR-70
KCND1	7.96875	TCGA-RR-70
GPR37	7.94332	TCGA-RR-70
DPP4	7.90778	TCGA-RR-70
RGS11	7.8887	TCGA-RR-70
ITM2A	7.83276	TCGA-RR-70
CLIC6	7.81986	TCGA-RR-70
BAIAP2L2	7.75162	TCGA-RR-70
STYK1	7.74021	TCGA-RR-70
ZNF799	7.72613	TCGA-RR-70
PDE6G	7.70564	TCGA-RR-70
RRAD	7.69725	TCGA-RR-70
GNAL	7.67217	TCGA-RR-70
SAP25	7.67212	TCGA-RR-70
HECW2	7.63888	TCGA-RR-70
BMP8B	7.61543	TCGA-RR-70
LTC4S	7.58736	TCGA-RR-70
POU5F1	7.56855	TCGA-RR-70
RASD1	7.45839	TCGA-RR-70
ARHGEF26	7.45052	TCGA-RR-70
MTRNR2L8	7.42116	TCGA-RR-70
LOC158960	7.38573	TCGA-RR-70
LRRC17	7.35748	TCGA-RR-70
CMYA5	7.33551	TCGA-RR-70
GPR157	7.26618	TCGA-RR-70
IL34	7.20937	TCGA-RR-70
TTC3P1	7.13751	TCGA-RR-70
MYL5	7.07	TCGA-RR-70
HSPB7	7.02865	TCGA-RR-70
FAM149A	7.01222	TCGA-RR-70
CD79B	6.95203	TCGA-RR-70
RMDN2	6.77099	TCGA-RR-70
TBC1D30	6.65213	TCGA-RR-70
HMCN2	6.48664	TCGA-RR-70
B4GALNT1	6.06287	TCGA-RR-70
MIR497HG	5.75254	TCGA-RR-70
PPM1L	5.67908	TCGA-RR-70
NOXO1	5.40419	TCGA-RR-70
ADORA2B	5.32754	TCGA-RR-70
LOC101927391	5.27135	TCGA-RR-70
C16orf86	5.2317	TCGA-RR-70
CFP	4.99346	TCGA-RR-70
CXCR5	4.9671	TCGA-RR-70
